# Supplementary material for: From Images to Loci: Applying 3D Deep Learning to Enable Multivariate and Multitemporal Digital Phenotyping and Mapping the Genetics Underlying Nitrogen Use Efficiency in Wheat
Source: Plant Phenomics. 2024 Dec 19;6:0270. doi: 10.34133/plantphenomics.0270 (PMC11658601; doi:10.34133/plantphenomics.0270)
Supplement: Supplementary 1 — Notes S1 and S2 [file plantphenomics.0270.f1.zip › S1.xls]

## Sheet: mean_height_dy
	Row_no	Column_no	MD(days)	MH(cm)	MRD(days)	MR(cm/day)	FRSD(days)	FRED(days)	FRD(days)	FR(cm/day)	D_d_1	D_r_1	D_d_2	D_r_2	D_d_3	D_r_3	D_d
0	1	1	169	38.2029	142	0.859212	105	165	60	0.591668	4	0.117065	9	0.429935	13	0.333668	173
1	1	2	164	44.855	133	0.885694	94	159	65	0.629518	5	0.127204	13	0.506197	18	0.400921	169
2	1	3	168	30.8527	142	0.715492	106	164	58	0.49366	4	0.0767854	10	0.365216	14	0.282807	172
3	1	4	165	37.5539	129	0.631738	86	158	72	0.464558	7	0.0969348	10	0.322207	17	0.229448	172
4	1	5	163	35.47	134	0.724876	95	159	64	0.509292	5	0.0817854	14	0.419727	19	0.330795	168
5	1	6	169	32.8032	140	0.671324	101	164	63	0.475919	5	0.0872798	8	0.313522	13	0.226506	174
6	1	7	164	38.4997	134	0.795512	96	159	63	0.560596	4	0.106644	14	0.459815	18	0.381332	168
7	1	8	166	32.5622	139	0.73431	103	162	59	0.510318	4	0.0889845	12	0.409793	16	0.329591	170
8	1	9	164	34.7548	136	0.759644	99	160	61	0.527263	4	0.0820251	14	0.439495	18	0.360057	168
9	1	10	174	28.7926	141	0.540147	101	168	67	0.388863	6	0.0867192	2	0.192839	8	0.113249	180
10	1	11	150	2.59713	124	0.0620737	89	146	57	0.0424769	3	0.00667256	29	0.0487667	32	0.0448204	153
11	1	12	143	3.93676	122	0.112343	90	140	50	0.0744538	2	0.00945465	37	0.0862906	39	0.0823503	145
12	1	13	182	8.58301	148	0.124049	101	182	81	0.0941035	0		0		0		182
13	1	14	182	4.57993	137	0.0591021	88	171	83	0.0462752	0		0		0		182
14	1	15	175	11.5979	138	0.193273	95	167	72	0.142872	7	0.0315802	0		7	0.0315802	182
15	2	1	171	38.3135	144	0.838905	107	167	60	0.587807	5	0.108533	6	0.367404	11	0.249735	176
16	2	2	170	40.2126	138	0.751859	97	164	67	0.542338	6	0.114505	6	0.330395	12	0.22245	176
17	2	3	172	34.0091	143	0.718156	105	167	62	0.5042	5	0.104314	5	0.299581	10	0.201948	177
18	2	4	168	41.2855	132	0.695907	89	161	72	0.511198	8	0.115752	6	0.324569	14	0.205245	176
19	2	5	165	44.5822	132	0.822847	91	159	68	0.592834	6	0.131067	11	0.447412	17	0.335761	171
20	2	6	182	30.7969	147	0.475659	102	178	76	0.356979	0		0		0		182
21	2	7	182	31.9674	147	0.553941	105	175	70	0.407015	0		0		0		182
22	2	8	182	33.6573	151	0.536461	106	182	76	0.39832	0		0		0		182
23	2	9	163	33.1855	133	0.680831	95	158	63	0.481885	5	0.10517	14	0.416912	19	0.334875	168
24	2	10	172	33.7418	138	0.601198	97	166	69	0.43844	7	0.0868031	3	0.226648	10	0.128756	179
25	2	11	164	3.21854	130	0.0590346	89	157	68	0.042691	6	0.010204	12	0.0337294	18	0.0258876	170
26	2	12	159	3.428	131	0.0747399	94	154	60	0.052506	4	0.0103552	19	0.0513818	23	0.0442467	163
27	2	13	182	13.2761	164	0.247048	117	182	65	0.186245	0		0		0		182
28	2	14	182	8.50099	147	0.113382	98	182	84	0.0883401	0		0		0		182
29	2	15	173	14.4601	136	0.235748	92	165	73	0.175039	8	0.0401247	1	0.085388	9	0.045154	181
30	3	1	169	42.1443	143	0.972718	107	165	58	0.673301	4	0.112157	9	0.477573	13	0.365138	173
31	3	2	143	46.4411	119	1.16717	85	140	55	0.790983	4	0.121947	35	0.942094	39	0.857976	147
32	3	3	173	34.9679	143	0.704019	104	168	64	0.499246	5	0.10869	4	0.274127	9	0.182218	178
33	3	4	168	40.7013	135	0.76374	95	162	67	0.549697	5	0.115658	9	0.367567	14	0.277599	173
34	3	5	167	44.2998	133	0.800261	92	161	69	0.578922	6	0.117162	9	0.38979	15	0.280739	173
35	3	6	176	26.9647	140	0.456381	97	169	72	0.334466	6	0.0607074	0		6	0.0607074	182
36	3	7	172	27.2236	138	0.481585	96	166	70	0.349687	7	0.0777378	3	0.18841	10	0.110939	179
37	3	8	162	27.555	128	0.493425	86	155	69	0.358771	6	0.0798738	14	0.290832	20	0.227545	168
38	3	9	169	28.2647	141	0.618551	104	165	61	0.428932	4	0.0766802	9	0.297622	13	0.22964	173
39	3	10	157	29.1487	134	0.755886	101	154	53	0.514209	3	0.0633163	22	0.55729	25	0.498013	160
40	3	11	161	6.97899	134	0.156634	97	157	60	0.108006	4	0.0190597	17	0.102548	21	0.0866456	165
41	3	12	173	5.58041	136	0.093537	93	165	72	0.0689253	7	0.0162474	2	0.034651	9	0.0203371	180
42	3	13	182	15.0975	148	0.203253	98	182	84	0.157734	0		0		0		182
43	3	14	171	21.7723	139	0.413562	99	166	67	0.295497	6	0.0575847	5	0.169291	11	0.10836	177
44	3	15	169	22.1459	142	0.492837	105	165	60	0.341729	4	0.0628174	9	0.241292	13	0.186376	173
45	4	1	169	36.2991	144	0.858809	108	166	58	0.584849	4	0.0959692	9	0.426264	13	0.324635	173
46	4	2	157	46.0023	134	1.23999	102	154	52	0.832339	3	0.141464	22	0.947759	25	0.851004	160
47	4	3	171	35.3716	142	0.741796	104	167	63	0.517826	5	0.0973741	6	0.317131	11	0.217241	176
48	4	4	171	39.7607	142	0.836738	104	167	63	0.582833	5	0.111052	6	0.359645	11	0.246648	176
49	4	5	167	40.1652	133	0.719339	91	160	69	0.522943	6	0.111469	9	0.353731	15	0.256826	173
50	4	6	179	14.2966	127	0.167794	77	164	87	0.134119	3	0.00868688	0		3	0.00868688	182
51	4	7	165	26.1546	140	0.643051	105	161	56	0.43696	3	0.0854703	14	0.396827	17	0.341882	168
52	4	8	171	29.6296	140	0.571847	100	166	66	0.408339	6	0.0883269	5	0.244356	11	0.159249	177
53	4	9	175	34.8214	133	0.498163	86	165	79	0.380017	7	0.0636206	0		7	0.0636206	182
54	4	10	161	31.809	133	0.669785	95	157	62	0.471157	5	0.0812756	16	0.42445	21	0.342742	166
55	4	11	167	5.31281	135	0.101933	95	161	66	0.0730554	5	0.0154073	10	0.0518327	15	0.0396909	172
56	4	12	172	6.51555	143	0.138972	106	167	61	0.0979656	4	0.0185248	6	0.0566978	10	0.0414286	176
57	4	13	182	13.0677	147	0.174148	98	182	84	0.135583	0		0		0		182
58	4	14	170	25.7299	135	0.44805	93	163	70	0.328304	7	0.0781715	5	0.197882	12	0.128051	177
59	4	15	164	18.2359	135	0.373026	96	160	64	0.261936	5	0.0413708	13	0.208252	18	0.161896	169
60	5	1	169	38.8808	143	0.90858	107	165	58	0.623902	3	0.105377	10	0.448744	13	0.369506	172
61	5	2	168	43.5604	141	0.966636	104	164	60	0.671476	5	0.122478	9	0.496215	14	0.362738	173
62	5	3	170	41.3092	141	0.877306	103	165	62	0.613765	4	0.11509	8	0.398516	12	0.30404	174
63	5	4	150	37.6124	131	1.2078	103	148	45	0.793534	2	0.0652369	30	0.94096	32	0.886227	152
64	5	5	167	44.8306	133	0.796029	91	161	70	0.576769	7	0.128605	8	0.39477	15	0.270559	174
65	5	6	182	11.4702	148	0.183196	103	178	75	0.135898	0		0		0		182
66	5	7	167	27.0057	140	0.615347	104	163	59	0.424779	4	0.0872465	11	0.342113	15	0.274148	171
67	5	8	174	19.2328	147	0.439579	111	170	59	0.302845	4	0.0617471	4	0.166206	8	0.113977	178
68	5	9	166	28.8683	138	0.618065	100	162	62	0.430174	5	0.0840229	11	0.342147	16	0.261483	171
69	5	10	172	28.0559	131	0.412944	85	162	77	0.314575	9	0.0754263	1	0.154686	10	0.0833523	181
70	5	11	157	4.71658	127	0.0969086	89	152	63	0.0685315	5	0.0142509	20	0.0682366	25	0.0574394	162
71	5	12	160	10.5208	133	0.233903	96	156	60	0.162289	4	0.0300878	18	0.15736	22	0.134219	164
72	5	13	178	2.77174	128	0.0341562	79	164	85	0.027004	4	0.0028274	0		4	0.0028274	182
73	5	14	177	18.9145	141	0.317675	98	170	72	0.233799	5	0.0385192	0		5	0.0385192	182
74	5	15	172	16.298	136	0.27998	94	165	71	0.205074	7	0.0511512	3	0.11329	10	0.0697929	179
75	6	1	168	34.2356	141	0.769094	105	164	59	0.535818	4	0.0865868	10	0.387575	14	0.301578	172
76	6	2	169	45.2114	140	0.94962	102	165	63	0.66225	5	0.126124	8	0.453299	13	0.327462	174
77	6	3	168	34.5815	142	0.80506	106	164	58	0.554136	4	0.10495	10	0.427414	14	0.335281	172
78	6	4	166	41.2016	140	0.958245	104	162	58	0.659943	4	0.114288	12	0.54403	16	0.436595	170
79	6	5	167	40.3352	139	0.87146	101	162	61	0.609242	4	0.110266	11	0.45778	15	0.36511	171
80	6	6	182	10.0624	138	0.136353	90	171	81	0.105512	0		0		0		182
81	6	7	176	26.5537	146	0.543926	107	171	64	0.38161	4	0.0743315	2	0.162718	6	0.103794	180
82	6	8	182	33.3771	138	0.438964	90	172	82	0.342691	0		0		0		182
83	6	9	170	40.128	138	0.758399	98	164	66	0.548367	6	0.107521	6	0.328196	12	0.217858	176
84	6	10	162	38.1752	134	0.829507	97	158	61	0.577817	4	0.101259	16	0.518516	20	0.435064	166
85	6	11	171	7.58679	139	0.143323	99	166	67	0.102743	6	0.0191842	5	0.0577575	11	0.0367175	177
86	6	12	157	5.02213	126	0.100341	87	151	64	0.0714879	5	0.015862	20	0.0703372	25	0.0594422	162
87	6	13	151	8.85677	124	0.202089	88	147	59	0.139387	4	0.0241929	27	0.157896	31	0.140644	155
88	6	14	175	21.5023	141	0.379251	99	169	70	0.275855	7	0.0595697	0		7	0.0595697	182
89	6	15	175	13.9362	142	0.25512	101	169	68	0.184693	6	0.036618	1	0.079827	7	0.0427907	181
90	7	1	170	41.8886	140	0.849085	101	165	64	0.599607	5	0.130133	7	0.391828	12	0.282788	175
91	7	2	167	40.8144	141	0.925284	104	163	59	0.640891	4	0.099152	11	0.486979	15	0.383558	171
92	7	3	151	32.9711	134	1.17756	107	149	42	0.752593	1	0.0910484	30	0.894903	31	0.868972	152
93	7	4	175	33.0841	145	0.672226	107	170	63	0.478638	5	0.0875359	2	0.213792	7	0.123609	180
94	7	5	170	37.2379	141	0.757752	102	165	63	0.539076	5	0.0910881	7	0.328338	12	0.229484	175
95	7	6	174	18.1254	146	0.401017	109	169	60	0.279103	4	0.0595128	4	0.151664	8	0.105589	178
96	7	7	175	19.1414	143	0.355066	102	169	67	0.257311	6	0.0488848	1	0.109908	7	0.0576024	181
97	7	8	182	29.6869	153	0.508724	109	182	73	0.370837	0		0		0		182
98	7	9	182	32.6249	149	0.592031	107	176	69	0.427159	0		0		0		182
99	7	10	167	38.9939	134	0.727052	94	161	67	0.525283	6	0.113921	9	0.367648	15	0.266157	173
100	7	11	159	4.13167	131	0.0884029	93	155	62	0.0615506	4	0.0103117	19	0.0589025	23	0.0504519	163
101	7	12	154	7.04285	128	0.165697	93	151	58	0.113263	4	0.0184457	24	0.126004	28	0.110638	158
102	7	13	152	3.37869	124	0.0730715	87	148	61	0.0510552	4	0.00819267	26	0.0551226	30	0.0488653	156
103	7	14	182	3.74172e-296	182	3.33514e-295	181	182	1	3.74123e-296	0		0		0		182
104	7	15	182	12.4389	153	0.180387	104	182	78	0.140916	0		0		0		182
105	8	1	170	41.6872	144	0.999458	109	166	57	0.682568	3	0.123182	9	0.482692	12	0.392815	173
106	8	2	169	41.3107	142	0.918652	105	165	60	0.637296	4	0.12097	9	0.452928	13	0.350787	173
107	8	3	172	33.8247	143	0.716338	106	167	61	0.507179	5	0.100353	5	0.296044	10	0.198199	177
108	8	4	168	31.4356	142	0.728315	106	164	58	0.502885	4	0.0887842	10	0.380375	14	0.297063	172
109	8	5	170	39.2703	139	0.772606	100	165	65	0.550396	5	0.102014	7	0.335467	12	0.238195	175
110	8	6	171	20.799	162	1.49933	147	170	23	0.884018	0		11	1.11088	11	1.11088	171
111	8	7	181	18.4455	145	0.310822	102	174	72	0.22835	1	0.00605847	0		1	0.00605847	182
112	8	8	182	21.1025	157	0.367671	112	182	70	0.274883	0		0		0		182
113	8	9	182	24.0082	156	0.364266	107	182	75	0.284451	0		0		0		182
114	8	10	182	27.6155	179	0.492608	114	182	68	0.353464	0		0		0		182
115	8	11	153	4.2579	128	0.104795	94	149	55	0.0720085	3	0.0116312	26	0.0811287	29	0.0739393	156
116	8	12	151	5.676	125	0.133399	90	147	57	0.0922976	4	0.0174365	27	0.105743	31	0.094349	155
117	8	13	152	3.22162	126	0.0744575	90	148	58	0.0515002	4	0.0100868	26	0.0583814	30	0.0519422	156
118	8	14	182	1.45689e-56	182	2.75341e-56	179	182	3	4.84054e-57	0		0		0		182
119	8	15	0	0	182	3.02415725028906e-376	nan	nan	nan	nan	nan	nan	nan	nan	nan	nan	nan
120	9	1	170	43.4516	144	1.03098	109	166	57	0.708963	3	0.132009	9	0.498648	12	0.406988	173
121	9	2	166	46.6783	133	0.878666	93	160	67	0.631298	5	0.124912	11	0.45268	16	0.350252	171
122	9	3	170	36.2559	142	0.802426	106	166	60	0.558328	4	0.105698	8	0.37484	12	0.285126	174
123	9	4	168	33.8959	141	0.777437	105	164	59	0.534387	4	0.113403	10	0.418739	14	0.3315	172
124	9	5	168	43.7552	139	0.911649	101	163	62	0.645423	5	0.117919	9	0.451027	14	0.33206	173
125	9	6	182	5.64979e-171	182	6.76384e-170	181	182	1	5.64976e-171	0		0		0		182
126	9	7	168	16.7152	140	0.363391	103	164	61	0.253052	4	0.0439861	10	0.181716	14	0.142365	172
127	9	8	172	23.7418	147	0.561277	111	169	58	0.382454	4	0.0564506	6	0.227897	10	0.159318	176
128	9	9	177	18.3285	142	0.313014	99	170	71	0.230043	5	0.0323049	0		5	0.0323049	182
129	9	10	182	35.6045	179	0.676368	116	182	66	0.475251	0		0		0		182
130	9	11	151	1.46726	128	0.0379433	95	148	53	0.0258607	3	0.0029607	28	0.0297205	31	0.0271309	154
131	9	12	149	4.19486	124	0.0989204	88	146	58	0.0675194	4	0.00986215	29	0.078373	33	0.0700687	153
132	9	13	164	4.34974	131	0.0816306	91	158	67	0.0587508	5	0.0119802	13	0.0454145	18	0.0361272	169
133	9	14	182	17.1063	148	0.248151	101	182	81	0.187609	0		0		0		182
134	9	15	182	23.2819	182	0.659318	124	182	58	0.329409	0		0		0		182
135	10	1	168	41.56	142	0.955348	106	164	58	0.663092	4	0.11832	10	0.498049	14	0.389555	172
136	10	2	171	41.5776	143	0.911001	106	167	61	0.631254	4	0.111252	7	0.392232	11	0.290057	175
137	10	3	168	38.5592	141	0.882325	105	164	59	0.607435	4	0.11279	10	0.461564	14	0.361914	172
138	10	4	168	40.9908	136	0.774335	95	162	67	0.55507	6	0.118228	8	0.375946	14	0.265496	174
139	10	5	169	41.4624	142	0.93313	106	165	59	0.649316	4	0.116584	9	0.458099	13	0.353018	173
140	10	6	182	26.8936	153	0.554628	115	178	63	0.391443	0		0		0		182
141	10	7	182	43.7058	151	0.735183	107	182	75	0.530139	0		0		0		182
142	10	8	182	7.69806e-10	182	1.89441e-10	167	182	15	5.02099e-11	0		0		0		182
143	10	9	175	22.1421	141	0.396102	100	169	69	0.288162	7	0.0633361	0		7	0.0633361	182
144	10	10	164	29.2526	129	0.499983	86	157	71	0.367298	7	0.0790586	11	0.268616	18	0.194899	171
145	10	11	155	5.63492	133	0.155392	101	153	52	0.102625	3	0.0151231	24	0.121166	27	0.109384	158
146	10	12	157	5.85037	125	0.113128	86	151	65	0.0814416	5	0.0159622	20	0.0767243	25	0.0645719	162
147	10	13	172	8.01446	137	0.138972	94	165	71	0.101261	6	0.0220031	4	0.0533026	10	0.0345229	178
148	10	14	167	19.8614	135	0.370947	94	161	67	0.267729	6	0.0529721	9	0.183345	15	0.131196	173
149	10	15	166	12.1106	135	0.240503	96	161	65	0.170362	5	0.0340491	11	0.128029	16	0.0986605	171
150	11	1	157	43.3246	130	1.00298	95	153	58	0.692952	3	0.123829	22	0.72453	25	0.652446	160
151	11	2	170	41.9726	145	1.00106	109	166	57	0.68591	4	0.129586	8	0.48897	12	0.369175	174
152	11	3	168	38.7576	141	0.852541	104	164	60	0.595599	5	0.107189	9	0.434447	14	0.317569	173
153	11	4	169	31.0098	144	0.766118	110	166	56	0.518833	3	0.0777801	10	0.383523	13	0.312967	172
154	11	5	0	0	182	3.96476668085393e-3519	nan	nan	nan	nan	nan	nan	nan	nan	nan	nan	nan
155	11	6	169	11.532	142	0.266393	107	165	58	0.18431	3	0.0313806	10	0.130985	13	0.107999	172
156	11	7	167	21.0237	140	0.473937	104	163	59	0.329456	4	0.0532044	11	0.250383	15	0.197802	171
157	11	8	0	0	182	1.29474516926296e-360	nan	nan	nan	nan	nan	nan	nan	nan	nan	nan	nan
158	11	9	0	0	182	6.69392069917536e-765	nan	nan	nan	nan	nan	nan	nan	nan	nan	nan	nan
159	11	10	171	40.7854	137	0.734218	96	165	69	0.532247	7	0.118615	4	0.306264	11	0.186851	178
160	11	11	158	4.69161	131	0.105023	95	154	59	0.0733381	4	0.0103887	20	0.0721305	24	0.0618402	162
161	11	12	159	6.45342	132	0.146802	96	155	59	0.101454	4	0.01763	19	0.101486	23	0.0869021	163
162	11	13	181	7.46847	139	0.107871	92	171	79	0.0818976	1	0.00422837	0		1	0.00422837	182
163	11	14	169	14.6923	139	0.288211	99	164	65	0.205723	6	0.0387721	7	0.132366	13	0.0891688	175
164	11	15	174	15.5838	145	0.321318	107	170	63	0.226701	5	0.0376636	3	0.107447	8	0.0638325	179
165	12	1	169	40.6694	141	0.866192	103	165	62	0.604935	5	0.10298	8	0.406667	13	0.289864	174
166	12	2	168	43.4266	142	0.98656	105	164	59	0.682398	4	0.108334	10	0.498851	14	0.387275	172
167	12	3	172	39.3291	142	0.808298	104	167	63	0.571463	4	0.111638	6	0.325692	10	0.24007	176
168	12	4	165	35.2827	139	0.842135	104	161	57	0.576819	3	0.0985193	14	0.500637	17	0.429675	168
169	12	5	182	18.4569	152	0.301931	107	182	75	0.222866	0		0		0		182
170	12	6	171	18.92	148	0.492169	114	168	54	0.329842	3	0.0508927	8	0.228679	11	0.180192	174
171	12	7	173	23.9232	143	0.484387	104	168	64	0.342299	5	0.0729746	4	0.187509	9	0.123879	178
172	12	8	177	17.1992	146	0.333857	106	172	66	0.237597	5	0.0368551	0		5	0.0368551	182
173	12	9	168	27.9209	141	0.616896	104	164	60	0.42974	5	0.07489	9	0.312999	14	0.22796	173
174	12	10	180	21.4244	151	0.444033	112	175	63	0.312333	2	0.0303546	0		2	0.0303546	182
175	12	11	149	2.49159	125	0.0639397	91	145	54	0.0432468	3	0.00855374	30	0.0516353	33	0.0477188	152
176	12	12	154	4.92669	124	0.101033	86	149	63	0.0715271	5	0.0159985	23	0.0754647	28	0.0648457	159
177	12	13	180	14.2946	147	0.265087	107	174	67	0.192133	2	0.011887	0		2	0.011887	182
178	12	14	174	23.1598	141	0.431857	101	168	67	0.311992	6	0.0681757	2	0.152566	8	0.0892734	180
179	12	15	182	11.393	150	0.177669	104	182	78	0.131497	0		0		0		182
180	13	1	171	41.1226	137	0.747976	96	164	68	0.543524	6	0.123712	5	0.315973	11	0.211104	177
181	13	2	170	41.5836	142	0.923046	105	165	60	0.641035	4	0.135423	8	0.443921	12	0.341088	174
182	13	3	163	48.8552	137	1.14105	101	159	58	0.783657	4	0.14145	15	0.724573	19	0.60181	167
183	13	4	169	39.5888	142	0.897515	106	165	59	0.621627	4	0.106822	9	0.438294	13	0.336303	173
184	13	5	177	29.1559	149	0.639194	112	172	60	0.447463	4	0.0894966	1	0.182409	5	0.108079	181
185	13	6	175	24.2166	147	0.5185	109	170	61	0.364619	4	0.0641913	3	0.16664	7	0.108098	179
186	13	7	170	14.578	142	0.319283	105	166	61	0.221282	4	0.0412849	8	0.147426	12	0.112046	174
187	13	8	182	20.1846	150	0.335004	106	182	76	0.241273	0		0		0		182
188	13	9	165	15.6406	137	0.340773	100	160	60	0.239479	4	0.0444448	13	0.195671	17	0.160088	169
189	13	10	159	19.5828	133	0.462048	98	155	57	0.318878	3	0.0499975	20	0.319877	23	0.284675	162
190	13	11	152	2.70065	129	0.0718039	96	149	53	0.048014	3	0.00785678	27	0.0570769	30	0.0521549	155
191	13	12	150	5.03338	124	0.117276	88	146	58	0.0806898	3	0.0136791	29	0.0919644	32	0.0846251	153
192	13	13	165	12.9209	132	0.237128	91	159	68	0.171423	7	0.0355584	10	0.127014	17	0.0893556	172
193	13	14	182	22.0467	182	0.306087	109	182	73	0.193904	0		0		0		182
194	13	15	170	15.4261	137	0.281005	96	164	68	0.204014	6	0.0409085	6	0.11982	12	0.0803641	176
195	14	1	171	42.2622	144	0.949497	107	167	60	0.654308	4	0.134443	7	0.432041	11	0.323823	175
196	14	2	170	45.0665	143	1.015	107	166	59	0.70594	4	0.129799	8	0.476002	12	0.360601	174
197	14	3	168	42.8331	141	0.966135	104	163	59	0.671333	4	0.146435	10	0.519602	14	0.412983	172
198	14	4	155	43.8159	127	0.920066	89	151	62	0.648347	5	0.109193	22	0.663194	27	0.560602	160
199	14	5	182	31.242	156	0.725065	121	179	58	0.500226	0		0		0		182
200	14	6	182	29.4192	163	0.651768	124	182	58	0.472735	0		0		0		182
201	14	7	169	23.3563	146	0.612729	112	166	54	0.40828	3	0.080205	10	0.334256	13	0.275629	172
202	14	8	172	21.5578	144	0.460428	106	168	62	0.320947	5	0.0655672	5	0.192244	10	0.128905	177
203	14	9	179	29.3085	141	0.478597	98	171	73	0.355078	3	0.0416462	0		3	0.0416462	182
204	14	10	156	34.8701	134	0.971235	102	153	51	0.645811	2	0.0895954	24	0.741667	26	0.691508	158
205	14	11	148	2.7085	123	0.0655931	88	144	56	0.0450136	3	0.00681597	31	0.0521036	34	0.0481076	151
206	14	12	168	5.98756	133	0.103616	91	162	71	0.0755825	7	0.0148985	7	0.0469342	14	0.0309164	175
207	14	13	179	12.9359	144	0.226143	102	172	70	0.165339	3	0.0194435	0		3	0.0194435	182
208	14	14	182	20.8734	182	0.293331	109	182	73	0.184255	0		0		0		182
209	14	15	161	10.4842	133	0.224978	95	156	61	0.157968	4	0.0270299	17	0.143279	21	0.121136	165
210	15	1	168	40.3931	141	0.90118	104	164	60	0.623829	4	0.102546	10	0.452932	14	0.352822	172
211	15	2	170	44.2949	142	0.944521	104	166	62	0.659138	5	0.113441	7	0.421993	12	0.293429	175
212	15	3	174	36.8048	142	0.690731	102	169	67	0.497065	6	0.090419	2	0.227167	8	0.124606	180
213	15	4	169	35.8917	143	0.839919	107	165	58	0.576234	3	0.101795	10	0.418935	13	0.345749	172
214	15	5	175	30.3806	147	0.666507	110	171	61	0.461504	4	0.0756785	3	0.210851	7	0.13361	179
215	15	6	174	30.5048	147	0.680087	110	170	60	0.470994	4	0.0723277	4	0.231642	8	0.151985	178
216	15	7	171	26.256	160	1.50201	142	170	28	0.911479	1	0.108252	10	1.07932	11	0.991045	172
217	15	8	182	24.0948	156	0.44114	114	182	68	0.324288	0		0		0		182
218	15	9	158	36.4552	131	0.827964	95	154	59	0.57277	4	0.107282	20	0.588713	24	0.508474	162
219	15	10	161	29.3612	135	0.685069	99	157	58	0.470932	3	0.0839121	18	0.456215	21	0.403029	164
220	15	11	148	3.02543	121	0.0694491	85	144	59	0.0477115	4	0.0101245	30	0.0561792	34	0.050761	152
221	15	12	168	7.37749	141	0.169022	105	164	59	0.116268	4	0.0225106	10	0.08923	14	0.0701673	172
222	15	13	178	13.5792	142	0.225834	98	171	73	0.165857	4	0.0182762	0		4	0.0182762	182
223	15	14	160	21.772	132	0.469448	95	156	61	0.32868	5	0.0585579	17	0.310808	22	0.253478	165
224	15	15	166	9.1074	131	0.157985	89	159	70	0.116012	7	0.0266618	9	0.0812389	16	0.0573614	173
225	16	1	171	41.305	146	0.972878	110	168	58	0.664585	4	0.0952764	7	0.418503	11	0.300966	175
226	16	2	169	44.0369	141	0.959224	104	165	61	0.667177	4	0.112584	9	0.454652	13	0.3494	173
227	16	3	173	38.6286	146	0.868847	109	169	60	0.598267	4	0.113827	5	0.341512	9	0.240319	177
228	16	4	171	42.3465	143	0.926469	106	167	61	0.642622	4	0.106186	7	0.392304	11	0.288261	175
229	16	5	172	40.4909	145	0.882306	107	168	61	0.61362	5	0.105371	5	0.354499	10	0.229935	177
230	16	6	178	31.2978	151	0.716278	115	174	59	0.49304	3	0.0863949	1	0.173904	4	0.108272	181
231	16	7	179	31.7061	148	0.617775	108	174	66	0.438601	3	0.0486245	0		3	0.0486245	182
232	16	8	168	16.9564	147	0.491637	116	165	49	0.326928	2	0.0536593	12	0.288567	14	0.255009	170
233	16	9	169	37.1323	142	0.834451	106	165	59	0.581263	4	0.0821009	9	0.390305	13	0.295473	173
234	16	10	175	13.9993	143	0.269078	103	169	66	0.192619	6	0.0419065	1	0.0895755	7	0.0487164	181
235	16	11	158	3.27037	133	0.077422	98	155	57	0.053317	4	0.00760106	20	0.0547283	24	0.0468738	162
236	16	12	165	9.57688	130	0.170166	89	158	69	0.124292	6	0.0279316	11	0.0911097	17	0.0688115	171
237	16	13	173	7.38246	139	0.132937	98	167	69	0.096344	6	0.0192563	3	0.0474629	9	0.0286585	179
238	16	14	177	20.9745	145	0.399604	105	171	66	0.287585	5	0.0548611	0		5	0.0548611	182
239	16	15	164	9.09155	136	0.195432	99	160	61	0.137092	5	0.0242422	13	0.114727	18	0.0895921	169
240	17	1	170	39.237	144	0.905853	108	166	58	0.626918	4	0.106299	8	0.423493	12	0.317762	174
241	17	2	165	49.5732	135	1.00469	96	160	64	0.709553	5	0.13988	12	0.560243	17	0.436607	170
242	17	3	171	40.2033	142	0.842069	104	166	62	0.594339	4	0.117341	7	0.36504	11	0.274967	175
243	17	4	168	40.2529	141	0.903357	105	164	59	0.629794	4	0.0921535	10	0.44691	14	0.345551	172
244	17	5	168	31.9632	141	0.720951	104	164	60	0.495518	4	0.0991707	10	0.379328	14	0.299283	172
245	17	6	179	31.4387	152	0.706633	115	175	60	0.486802	3	0.0749013	0		3	0.0749013	182
246	17	7	170	27.2656	141	0.584347	104	165	61	0.410702	4	0.0787133	8	0.268862	12	0.205479	174
247	17	8	164	25.0115	138	0.572929	102	160	58	0.398521	4	0.0583444	14	0.338827	18	0.276497	168
248	17	9	169	31.505	137	0.591254	96	163	67	0.42556	6	0.0951921	7	0.277793	13	0.193516	175
249	17	10	162	32.2884	136	0.742165	100	159	59	0.509403	4	0.070491	16	0.465375	20	0.386398	166
250	17	11	140	2.66119	123	0.0948407	97	139	42	0.0607277	2	0.00479088	40	0.0629036	42	0.0601363	142
251	17	12	159	7.33002	131	0.160995	94	154	60	0.112582	4	0.0237883	19	0.112049	23	0.0966993	163
252	17	13	156	5.59188	127	0.118987	90	151	61	0.0840003	4	0.0149247	22	0.0847646	26	0.07402	160
253	17	14	163	21.3257	134	0.444251	96	159	63	0.31143	5	0.0556945	14	0.264723	19	0.209716	168
254	17	15	162	10.4297	131	0.206717	92	157	65	0.146591	5	0.0306546	15	0.126751	20	0.102727	167
255	18	1	169	42.7257	142	0.971526	106	165	59	0.671534	4	0.143189	9	0.498646	13	0.389275	173
256	18	2	172	43.6492	142	0.897541	104	167	63	0.634433	5	0.126053	5	0.36454	10	0.245297	177
257	18	3	172	38.2061	145	0.856077	108	168	60	0.590948	4	0.109067	6	0.355744	10	0.257073	176
258	18	4	168	41.9054	141	0.929507	104	164	60	0.645885	4	0.113931	10	0.472352	14	0.369946	172
259	18	5	170	36.8241	142	0.82166	106	165	59	0.574951	4	0.121035	8	0.396931	12	0.304966	174
260	18	6	178	24.9961	155	0.652548	121	175	54	0.436263	3	0.0747667	1	0.165696	4	0.097499	181
261	18	7	170	27.0375	142	0.583153	104	165	61	0.408234	4	0.0804288	8	0.271092	12	0.207538	174
262	18	8	171	23.8044	144	0.54372	108	167	59	0.37474	4	0.0805877	7	0.2531	11	0.190368	175
263	18	9	166	23.3808	136	0.471061	97	161	64	0.3339	5	0.0608392	11	0.248187	16	0.189641	171
264	18	10	171	34.2832	139	0.655045	99	165	66	0.470592	6	0.101296	5	0.278304	11	0.181754	177
265	18	11	150	2.55727	131	0.0790091	101	148	47	0.0517249	2	0.0056159	30	0.0620343	32	0.0585081	152
266	18	12	162	4.84494	129	0.0888633	88	156	68	0.0642587	6	0.0138315	14	0.0527008	20	0.04104	168
267	18	13	153	3.14358	123	0.0635215	85	148	63	0.0453842	5	0.00702589	24	0.0461269	29	0.0393853	158
268	18	14	160	16.6051	137	0.432603	104	157	53	0.293359	3	0.0359902	19	0.301666	22	0.265438	163
269	18	15	176	13.5786	140	0.226996	97	169	72	0.167512	6	0.0274516	0		6	0.0274516	182
270	19	1	169	40.6115	143	0.929433	107	165	58	0.646876	4	0.0931082	9	0.441641	13	0.3344	173
271	19	2	172	41.8583	141	0.834563	102	167	65	0.589763	5	0.11796	5	0.333274	10	0.225617	177
272	19	3	169	47.4565	134	0.826066	92	162	70	0.605415	7	0.128191	6	0.367296	13	0.238547	176
273	19	4	170	38.6317	144	0.896051	108	166	58	0.618312	4	0.122934	8	0.435691	12	0.331438	174
274	19	5	173	29.6974	150	0.773796	116	170	54	0.518038	3	0.0909656	6	0.323878	9	0.24624	176
275	19	6	182	26.7147	160	0.593291	123	182	59	0.422145	0		0		0		182
276	19	7	162	33.5597	136	0.768187	100	159	59	0.528693	4	0.0722422	16	0.479923	20	0.398387	166
277	19	8	167	27.4584	140	0.617254	103	163	60	0.42519	4	0.0837195	11	0.337247	15	0.26964	171
278	19	9	164	32.817	135	0.678176	97	160	63	0.477843	5	0.0774635	13	0.382952	18	0.298094	169
279	19	10	164	34.3132	134	0.691834	95	159	64	0.490163	5	0.0793286	13	0.384694	18	0.29987	169
280	19	11	154	3.47441	133	0.101298	102	151	49	0.06709	2	0.0108656	26	0.0800061	28	0.0750675	156
281	19	12	151	7.97633	124	0.180312	88	147	59	0.125123	4	0.0188714	27	0.139219	31	0.12369	155
282	19	13	168	8.52448	133	0.148514	91	161	70	0.108793	6	0.0240678	8	0.069824	14	0.0502142	174
283	19	14	161	26.2261	136	0.634719	102	158	56	0.435905	4	0.0635525	17	0.424631	21	0.355854	165
284	19	15	167	11.7958	136	0.234576	97	162	65	0.166026	5	0.0331669	10	0.120065	15	0.0910988	172
285	20	1	173	37.9627	145	0.823048	108	169	61	0.574134	4	0.0987784	5	0.307782	9	0.214891	177
286	20	2	169	45.0448	142	1.0091	105	165	60	0.696687	4	0.137354	9	0.503604	13	0.390912	173
287	20	3	168	41.209	141	0.938935	105	164	59	0.64819	4	0.125138	10	0.49391	14	0.388546	172
288	20	4	170	31.1877	141	0.643384	103	166	63	0.453763	5	0.0773976	7	0.281282	12	0.19633	175
289	20	5	166	24.7974	138	0.524226	100	162	62	0.367848	5	0.0620657	11	0.280355	16	0.21214	171
290	20	6	181	11.4471	150	0.224056	111	176	65	0.160143	1	0.000725767	0		1	0.000725767	182
291	20	7	179	24.2262	152	0.53476	115	175	60	0.372754	3	0.0434057	0		3	0.0434057	182
292	20	8	182	27.5153	154	0.522374	113	182	69	0.368352	0		0		0		182
293	20	9	182	34.5813	159	0.635855	115	182	67	0.473273	0		0		0		182
294	20	10	168	32.8095	138	0.670278	99	163	64	0.471034	5	0.103022	9	0.34131	14	0.256207	173
295	20	11	144	1.58263	123	0.0438686	91	142	51	0.0292752	3	0.00341185	35	0.0345438	38	0.032086	147
296	20	12	164	4.66486	136	0.103391	99	159	60	0.0718692	4	0.0147354	14	0.0630495	18	0.052313	168
297	20	13	155	6.15673	124	0.120044	84	149	65	0.0859949	5	0.0178914	22	0.0855594	27	0.0730283	160
298	20	14	182	25.1413	152	0.449009	110	182	72	0.319523	0		0		0		182
299	20	15	182	12.0654	182	0.108892	103	182	79	0.0780656	0		0		0		182
300	21	1	170	42.223	143	0.941606	106	166	60	0.651993	4	0.105435	8	0.425622	12	0.318893	174
301	21	2	169	48.2731	137	0.904301	96	163	67	0.651526	6	0.135127	7	0.415086	13	0.285874	175
302	21	3	175	31.2385	149	0.730927	114	172	58	0.501396	4	0.0806741	3	0.238522	7	0.148323	179
303	21	4	169	32.0863	140	0.677435	103	165	62	0.475703	5	0.0885628	8	0.32332	13	0.233029	174
304	21	5	182	25.6385	162	0.395844	109	182	73	0.310456	0		0		0		182
305	21	6	182	12.8709	149	0.210713	105	182	77	0.151647	0		0		0		182
306	21	7	182	30.9954	171	0.560667	116	182	66	0.418337	0		0		0		182
307	21	8	182	31.0627	153	0.551179	111	182	71	0.399232	0		0		0		182
308	21	9	159	27.5064	137	0.776445	106	156	50	0.518638	2	0.0653698	21	0.568954	23	0.525164	161
309	21	10	175	31.7064	142	0.569341	100	169	69	0.413339	7	0.0879288	0		7	0.0879288	182
310	21	11	156	3.41189	130	0.079456	94	152	58	0.0546719	4	0.0092184	22	0.058614	26	0.0510147	160
311	21	12	162	4.54019	133	0.0947015	95	157	62	0.0670065	5	0.0139092	15	0.0597461	20	0.0482869	167
312	21	13	155	4.53808	124	0.0890755	85	150	65	0.0635499	6	0.0133035	21	0.0640427	27	0.0527674	161
313	21	14	173	20.3577	140	0.37692	99	167	68	0.271054	6	0.0634007	3	0.144965	9	0.0905887	179
314	21	15	160	11.1395	131	0.232872	93	155	62	0.164531	5	0.0325539	17	0.153863	22	0.126293	165
315	22	1	169	39.7626	143	0.915745	107	165	58	0.634815	4	0.112604	9	0.454994	13	0.349643	173
316	22	2	164	47.3146	138	1.06677	101	160	59	0.741535	4	0.104372	14	0.621467	18	0.506557	168
317	22	3	169	44.4172	139	0.886005	99	164	65	0.625916	5	0.117484	8	0.40887	13	0.296798	174
318	22	4	172	38.962	139	0.713771	98	166	68	0.516528	7	0.109206	3	0.279256	10	0.160221	179
319	22	5	182	27.3882	159	0.42609	109	182	73	0.333349	0		0		0		182
320	22	6	182	10.1612	153	0.213386	115	177	62	0.150349	0		0		0		182
321	22	7	172	29.3136	166	2.7892	153	172	19	1.52801	1	0.00704819	9	2.17631	10	1.95938	173
322	22	8	180	18.7716	150	0.36916	110	175	65	0.263093	2	0.0108703	0		2	0.0108703	182
323	22	9	182	32.1779	150	0.610561	110	176	66	0.440467	0		0		0		182
324	22	10	176	32.8111	146	0.658845	107	171	64	0.467972	5	0.0828782	1	0.188322	6	0.100452	181
325	22	11	153	3.03147	127	0.0712087	91	149	58	0.048731	3	0.00878198	26	0.0547005	29	0.0499503	156
326	22	12	152	2.47288	128	0.0605787	93	149	56	0.0412665	4	0.00671816	26	0.0477085	30	0.0422431	156
327	22	13	160	4.43189	130	0.0900389	91	155	64	0.0634936	5	0.013181	17	0.0589455	22	0.0485445	165
328	22	14	178	15.8119	148	0.319382	109	173	64	0.226032	4	0.0382283	0		4	0.0382283	182
329	22	15	169	13.7351	145	0.338916	110	166	56	0.22973	4	0.0405893	9	0.175358	13	0.133891	173
330	23	1	170	40.8905	143	0.91509	106	166	60	0.632204	4	0.120643	8	0.430579	12	0.327267	174
331	23	2	168	48.2657	140	1.04265	102	163	61	0.728966	4	0.130099	10	0.522523	14	0.410402	172
332	23	3	172	40.5237	145	0.911587	109	168	59	0.634537	4	0.105457	6	0.370084	10	0.264233	176
333	23	4	172	33.0139	144	0.72775	107	167	60	0.507702	4	0.106901	6	0.312035	10	0.229981	176
334	23	5	175	29.8465	147	0.656455	110	171	61	0.453764	4	0.0817287	3	0.2148	7	0.138759	179
335	23	6	181	14.9143	152	0.313583	114	177	63	0.218558	1	0.00517977	0		1	0.00517977	182
336	23	7	182	26.7189	166	0.558459	122	182	60	0.411468	0		0		0		182
337	23	8	152	10.4809	129	0.271711	96	149	53	0.184874	3	0.0198834	27	0.210973	30	0.191864	155
338	23	9	182	20.6125	158	0.370555	114	182	68	0.276854	0		0		0		182
339	23	10	182	22.0035	159	0.357798	111	182	71	0.277305	0		0		0		182
340	23	11	151	3.12786	127	0.0808832	94	148	54	0.0544239	3	0.0107347	28	0.0649433	31	0.0596973	154
341	23	12	159	3.45098	131	0.0753884	94	155	61	0.0523408	4	0.0086745	19	0.0507335	23	0.0434189	163
342	23	13	182	12.6727	182	0.315995	121	182	61	0.162623	0		0		0		182
343	23	14	177	12.0143	146	0.233636	106	172	66	0.166078	5	0.028708	0		5	0.028708	182
344	23	15	172	12.5711	139	0.23454	98	166	68	0.167903	5	0.0348858	5	0.0915467	10	0.0632162	177
345	24	1	172	44.0027	145	0.97125	108	168	60	0.67703	4	0.104258	6	0.382004	10	0.270906	176
346	24	2	169	46.2159	142	1.03949	106	165	59	0.723628	4	0.121592	9	0.50304	13	0.385671	173
347	24	3	175	38.0027	148	0.853403	111	171	60	0.588264	4	0.118747	3	0.294553	7	0.194092	179
348	24	4	176	37.6115	148	0.80419	110	172	62	0.560171	4	0.0924965	2	0.229498	6	0.138164	180
349	24	5	182	35.0414	157	0.617382	113	182	69	0.462157	0		0		0		182
350	24	6	182	26.6606	163	0.568689	123	182	59	0.418228	0		0		0		182
351	24	7	182	25.513	162	0.501158	119	182	63	0.372555	0		0		0		182
352	24	8	174	21.083	146	0.443244	108	170	62	0.312117	5	0.0503595	3	0.148558	8	0.0871839	179
353	24	9	169	23.521	144	0.571987	109	166	57	0.38682	3	0.0570154	10	0.282221	13	0.230251	172
354	24	10	182	32.2342	146	0.508775	101	176	75	0.379278	0		0		0		182
355	24	11	160	2.76149	133	0.0627468	97	156	59	0.043394	4	0.00835152	18	0.0428886	22	0.0366091	164
356	24	12	156	4.43548	132	0.115775	99	153	54	0.0774078	3	0.0160932	23	0.0899266	26	0.0814073	159
357	24	13	168	4.72963	131	0.07728	87	160	73	0.0573145	8	0.0142233	6	0.036603	14	0.0238146	176
358	24	14	182	18.6143	176	0.388086	121	182	61	0.274622	0		0		0		182
359	24	15	182	16.7525	142	0.238063	95	174	79	0.182351	0		0		0		182
360	25	1	174	34.4321	148	0.781506	111	170	59	0.540888	4	0.0846778	4	0.270938	8	0.177808	178
361	25	2	170	43.1653	142	0.936069	105	166	61	0.652926	4	0.105214	8	0.415509	12	0.312077	174
362	25	3	171	39.614	146	0.962718	111	167	56	0.659198	3	0.109645	8	0.435544	11	0.346663	174
363	25	4	169	41.2324	142	0.901527	104	165	61	0.62562	5	0.118319	8	0.440612	13	0.316653	174
364	25	5	182	6.90464e-176	182	1.58938e-175	179	182	3	2.29931e-176	0		0		0		182
365	25	6	182	26.2574	168	0.524162	121	182	61	0.391325	0		0		0		182
366	25	7	169	36.8552	143	0.848917	107	166	59	0.581875	4	0.0810624	9	0.401766	13	0.303088	173
367	25	8	172	29.8762	144	0.64092	106	168	62	0.445522	5	0.0834473	5	0.261147	10	0.172297	177
368	25	9	167	33.6831	140	0.743365	103	163	60	0.518224	5	0.0969417	10	0.399691	15	0.298774	172
369	25	10	161	20.9728	134	0.45798	97	157	60	0.321455	5	0.0546826	16	0.295935	21	0.238494	166
370	25	11	145	1.38599	119	0.0323413	83	141	58	0.0222243	4	0.00386153	33	0.0261929	37	0.0237787	149
371	25	12	154	4.44971	125	0.0945752	88	149	61	0.0668125	5	0.0134226	23	0.0709241	28	0.060656	159
372	25	13	176	7.18518	137	0.113666	93	168	75	0.0845437	6	0.0155002	0		6	0.0155002	182
373	25	14	180	22.2705	148	0.423648	108	174	66	0.305159	2	0.0235689	0		2	0.0235689	182
374	25	15	166	18.0369	137	0.381374	100	162	62	0.267542	5	0.0515461	11	0.209267	16	0.159979	171
375	26	1	173	41.3913	144	0.865821	105	168	63	0.605518	4	0.121038	5	0.332392	9	0.238457	177
376	26	2	157	40.1242	127	0.816324	88	152	64	0.57515	5	0.122586	20	0.573409	25	0.483244	162
377	26	3	169	41.7188	141	0.931745	105	164	59	0.651588	4	0.136082	9	0.471999	13	0.36864	173
378	26	4	168	41.9937	140	0.930758	103	163	60	0.647002	4	0.134616	10	0.489778	14	0.388303	172
379	26	5	169	37.9164	141	0.813528	103	165	62	0.565427	5	0.113744	8	0.398637	13	0.289063	174
380	26	6	176	22.5775	146	0.458554	108	171	63	0.326598	5	0.0558089	1	0.130115	6	0.0681933	181
381	26	7	182	30.082	155	0.653699	118	179	61	0.455531	0		0		0		182
382	26	8	180	24.3439	147	0.447493	106	174	68	0.323185	2	0.015674	0		2	0.015674	182
383	26	9	171	34.9897	140	0.678107	100	165	65	0.487482	5	0.0911691	6	0.277623	11	0.192871	176
384	26	10	172	34.8867	146	0.796408	109	168	59	0.549124	4	0.0938043	6	0.328159	10	0.234417	176
385	26	11	152	3.37258	128	0.0836937	94	149	55	0.0572038	4	0.00897255	26	0.0660064	30	0.0584019	156
386	26	12	161	2.22477	136	0.0530779	101	158	57	0.0363677	4	0.00518244	17	0.0351147	21	0.0294133	165
387	26	13	166	6.98132	135	0.138998	96	161	65	0.0983076	5	0.0198071	11	0.0742267	16	0.0572206	171
388	26	14	165	24.1342	137	0.529309	100	160	60	0.37042	4	0.0716114	13	0.307192	17	0.251761	169
389	26	15	182	13.9918	152	0.282173	113	177	64	0.199892	0		0		0		182
390	27	1	168	43.8579	141	0.974131	104	164	60	0.676286	4	0.103204	10	0.481662	14	0.373531	172
391	27	2	162	45.6763	138	1.13773	104	159	55	0.775626	3	0.100948	17	0.739453	20	0.643677	165
392	27	3	172	37.3373	140	0.709898	99	166	67	0.506989	5	0.107589	5	0.282076	10	0.194833	177
393	27	4	170	33.7159	143	0.76274	106	166	60	0.523238	3	0.0931489	9	0.353831	12	0.288661	173
394	27	5	174	41.886	144	0.85549	106	169	63	0.607209	5	0.115706	3	0.29902	8	0.184449	179
395	27	6	161	31.8189	139	0.887965	107	158	51	0.589668	2	0.0873736	19	0.629303	21	0.577691	163
396	27	7	176	27.0627	154	0.732431	121	173	52	0.490218	3	0.0796807	3	0.236464	6	0.158073	179
397	27	8	176	29.3837	144	0.560586	104	170	66	0.403114	5	0.0787612	1	0.163809	6	0.0929358	181
398	27	9	182	29.4933	181	0.673498	123	182	59	0.449958	0		0		0		182
399	27	10	178	27.233	146	0.529369	107	172	65	0.379922	4	0.068661	0		4	0.068661	182
400	27	11	150	5.34976	129	0.158008	99	147	48	0.105201	2	0.0148922	30	0.1251	32	0.118212	152
401	27	12	155	3.44129	130	0.082899	95	152	57	0.0564196	4	0.0105579	23	0.0634381	27	0.055604	159
402	27	13	160	8.07637	133	0.181124	97	156	59	0.126336	5	0.0220821	17	0.12232	22	0.0995388	165
403	27	14	178	13.0507	146	0.24966	106	172	66	0.179232	4	0.026768	0		4	0.026768	182
404	27	15	172	11.3432	141	0.219047	101	167	66	0.156367	6	0.0324167	4	0.0872538	10	0.0543515	178
405	28	1	174	40.0255	146	0.882631	110	170	60	0.615629	4	0.105974	4	0.309976	8	0.207975	178
406	28	2	168	45.2882	141	1.00652	104	164	60	0.698501	4	0.11845	10	0.507926	14	0.396647	172
407	28	3	169	37.3176	140	0.805059	103	164	61	0.563514	4	0.113736	9	0.395808	13	0.309017	173
408	28	4	167	35.9764	140	0.810366	103	163	60	0.557473	4	0.110024	11	0.443396	15	0.354497	171
409	28	5	182	32.9172	149	0.581756	107	177	70	0.42279	0		0		0		182
410	28	6	175	25.3364	144	0.494388	104	169	65	0.354003	5	0.0746295	2	0.163452	7	0.100007	180
411	28	7	166	32.5188	145	0.93043	114	163	49	0.624308	2	0.0733817	14	0.566358	16	0.504736	168
412	28	8	167	27.4952	139	0.585272	101	163	62	0.408857	5	0.079488	10	0.310077	15	0.233214	172
413	28	9	170	27.2614	144	0.643578	109	166	57	0.443992	4	0.0871061	8	0.315418	12	0.239314	174
414	28	10	169	24.7616	140	0.512191	101	164	63	0.360705	5	0.0748459	8	0.248046	13	0.181431	174
415	28	11	153	3.1741	129	0.0812114	95	150	55	0.0543559	3	0.0105649	26	0.0642073	29	0.0586581	156
416	28	12	155	3.71413	129	0.0871442	93	151	58	0.0596776	3	0.0100088	24	0.0649179	27	0.0588169	158
417	28	13	173	10.2598	141	0.190737	100	167	67	0.138033	6	0.0248416	3	0.0667328	9	0.0388053	179
418	28	14	173	16.274	144	0.336276	106	169	63	0.236948	5	0.0388646	4	0.120747	9	0.0752566	178
419	28	15	172	11.48	142	0.23361	104	167	63	0.166184	5	0.0305086	5	0.0921444	10	0.0613265	177
420	29	1	172	44.0501	145	0.986022	109	168	59	0.688587	5	0.120869	5	0.406126	10	0.263498	177
421	29	2	169	43.4602	142	0.975208	105	164	59	0.67994	4	0.14473	9	0.497455	13	0.388924	173
422	29	3	150	36.6145	132	1.25901	105	148	43	0.813242	2	0.110797	30	0.976735	32	0.922614	152
423	29	4	167	33.3999	141	0.803807	106	163	57	0.547586	3	0.104334	12	0.452683	15	0.383014	170
424	29	5	169	19.3085	142	0.429619	105	165	60	0.297919	4	0.0456866	9	0.202454	13	0.154218	173
425	29	6	166	21.9493	137	0.463412	99	161	62	0.325428	4	0.0619149	12	0.252447	16	0.204814	170
426	29	7	182	24.7253	182	0.516059	119	182	63	0.345965	0		0		0		182
427	29	8	182	41.7538	144	0.661376	99	174	75	0.491584	0		0		0		182
428	29	9	182	34.1181	151	0.633222	110	177	67	0.458936	0		0		0		182
429	29	10	172	32.865	144	0.731033	108	167	59	0.512555	4	0.108557	6	0.316266	10	0.233182	176
430	29	11	158	5.75504	134	0.140584	99	155	56	0.0959514	4	0.0145545	20	0.101432	24	0.0869523	162
431	29	12	148	3.05155	122	0.0701012	86	145	59	0.0481317	4	0.00681137	30	0.0554528	34	0.0497303	152
432	29	13	166	23.9146	138	0.529462	101	161	60	0.368333	4	0.0783424	12	0.303236	16	0.247013	170
433	29	14	173	13.5339	140	0.248519	99	167	68	0.179588	6	0.0382155	3	0.0918035	9	0.0560782	179
434	29	15	177	18.9518	146	0.375867	107	172	65	0.266477	5	0.0506739	0		5	0.0506739	182
435	30	1	169	37.3867	143	0.850282	106	165	59	0.587672	4	0.0901716	9	0.40669	13	0.3093	173
436	30	2	162	44.4763	139	1.18139	106	159	53	0.790479	3	0.118544	17	0.805547	20	0.702497	165
437	30	3	167	47.5462	141	1.12182	106	163	57	0.774179	4	0.136733	11	0.619758	15	0.490951	171
438	30	4	171	35.6288	143	0.759339	105	167	62	0.53006	5	0.0975749	6	0.326111	11	0.222231	176
439	30	5	160	31.5179	138	0.883588	106	157	51	0.584826	2	0.0838203	20	0.638666	22	0.588225	162
440	30	6	182	26.3657	152	0.522781	113	178	65	0.370832	0		0		0		182
441	30	7	182	31.7401	156	0.661057	118	182	64	0.460483	0		0		0		182
442	30	8	182	32.2464	180	0.622766	117	182	65	0.436595	0		0		0		182
443	30	9	158	32.7098	133	0.793213	98	154	56	0.543825	3	0.0799928	21	0.564596	24	0.504021	161
444	30	10	182	1.31682e-37	182	9.66105e-38	175	182	7	1.8709e-38	0		0		0		182
445	30	11	153	3.0611	130	0.0800818	97	150	53	0.0541505	3	0.0070134	26	0.0623019	29	0.0565824	156
446	30	12	157	4.20479	132	0.103601	98	154	56	0.0702933	3	0.00987493	22	0.0753581	25	0.0675001	160
447	30	13	174	12.6243	142	0.240438	102	168	66	0.173073	5	0.0337088	3	0.0817912	8	0.0517397	179
448	30	14	159	17.3355	131	0.378139	94	155	61	0.262773	4	0.0449051	19	0.255157	23	0.218592	163
449	30	15	179	10.422	147	0.19817	107	173	66	0.142782	3	0.0164331	0		3	0.0164331	182
450	31	1	168	42.4337	142	0.978755	106	165	59	0.670271	4	0.0933095	10	0.48789	14	0.375153	172
451	31	2	171	45.6057	143	0.991779	106	167	61	0.690663	5	0.125806	6	0.430223	11	0.291852	176
452	31	3	168	48.6406	141	1.10692	105	164	59	0.764737	4	0.15659	10	0.589252	14	0.465634	172
453	31	4	162	37.4808	134	0.800745	96	158	62	0.558134	5	0.0932018	15	0.494407	20	0.394106	167
454	31	5	165	25.0346	139	0.570202	103	161	58	0.398098	4	0.0559121	13	0.3223	17	0.259621	169
455	31	6	168	14.7714	135	0.271796	94	162	68	0.196174	6	0.0426818	8	0.130862	14	0.0930706	174
456	31	7	173	30.5894	146	0.686338	109	169	60	0.473358	4	0.0884807	5	0.268044	9	0.188238	177
457	31	8	182	23.6094	154	0.470181	114	182	68	0.3225	0		0		0		182
458	31	9	174	19.1638	145	0.407948	108	169	61	0.287918	4	0.0484028	4	0.139579	8	0.093991	178
459	31	10	170	19.0062	149	0.540283	117	167	50	0.359028	3	0.062374	9	0.288298	12	0.231817	173
460	31	11	157	9.58272	134	0.247575	101	154	53	0.168846	3	0.0183258	22	0.180949	25	0.161434	160
461	31	12	172	22.3047	165	1.95152	152	172	20	1.10061	1	0.0660946	9	1.53257	10	1.38592	173
462	31	13	173	14.5398	145	0.308154	107	169	62	0.215883	5	0.0369782	4	0.113766	9	0.0711061	178
463	31	14	174	11.5986	144	0.233267	105	169	64	0.165527	5	0.0333301	3	0.082469	8	0.0517572	179
464	31	15	182	8.47787	146	0.117925	98	182	84	0.0890651	0		0		0		182
465	32	1	172	44.5516	144	0.97759	107	168	61	0.676803	4	0.113593	6	0.390932	10	0.279996	176
466	32	2	170	37.2446	138	0.709476	98	164	66	0.510648	5	0.101571	7	0.308823	12	0.222468	175
467	32	3	167	36.7936	140	0.825541	104	163	59	0.575612	4	0.0879073	11	0.430813	15	0.339371	171
468	32	4	167	43.4762	141	1.00786	106	164	58	0.695699	4	0.0958026	11	0.528302	15	0.412968	171
469	32	5	178	22.7385	145	0.412962	104	172	68	0.300353	4	0.0337067	0		4	0.0337067	182
470	32	6	182	1.55151e-12	182	3.1031e-13	164	182	18	8.40771e-14	0		0		0		182
471	32	7	182	2.04364e-47	182	1.45606e-47	175	182	7	2.90066e-48	0		0		0		182
472	32	8	182	30.4667	153	0.611391	114	178	64	0.434683	0		0		0		182
473	32	9	170	31.0713	145	0.756458	111	167	56	0.5173	4	0.0945392	8	0.371469	12	0.279159	174
474	32	10	176	23.3589	147	0.478875	108	172	64	0.335788	5	0.0546266	1	0.13303	6	0.0676938	181
475	32	11	157	3.57192	132	0.0847039	96	154	58	0.057593	4	0.00964165	21	0.0618654	25	0.0535096	161
476	32	12	174	12.7719	142	0.244293	102	168	66	0.175409	5	0.0372635	3	0.0861517	8	0.0555966	179
477	32	13	182	1.32704e-37	182	1.47356e-37	177	182	5	2.64466e-38	0		0		0		182
478	32	14	167	9.96404	141	0.231034	105	163	58	0.159445	4	0.0291259	11	0.126946	15	0.100861	171
479	32	15	161	6.76366	134	0.151111	97	157	60	0.10451	4	0.0181291	17	0.0984981	21	0.0831897	165
480	33	1	169	41.2786	141	0.91939	105	165	60	0.637098	4	0.131592	9	0.462646	13	0.360783	173
481	33	2	173	33.5702	148	0.788902	112	170	58	0.539702	4	0.0837518	5	0.300937	9	0.20441	177
482	33	3	168	48.9897	141	1.10661	105	164	59	0.768206	4	0.143822	10	0.575793	14	0.452373	172
483	33	4	169	42.0899	137	0.802213	97	163	66	0.577159	6	0.119005	7	0.371418	13	0.25492	175
484	33	5	169	36.072	142	0.817931	106	165	59	0.566442	4	0.0975589	9	0.399656	13	0.306703	173
485	33	6	178	24.3616	147	0.46816	107	173	66	0.335196	4	0.0406919	0		4	0.0406919	182
486	33	7	173	20.4348	156	0.723598	129	172	43	0.457207	2	0.0450611	7	0.335924	9	0.271288	175
487	33	8	180	37.1668	146	0.650952	104	174	70	0.475387	2	0.0228177	0		2	0.0228177	182
488	33	9	182	35.598	152	0.674706	111	178	67	0.483128	0		0		0		182
489	33	10	170	33.4881	146	0.838578	112	167	55	0.569675	4	0.0945977	8	0.410783	12	0.305388	174
490	33	11	153	5.61856	130	0.143791	96	150	54	0.0974559	4	0.0156454	25	0.113559	29	0.100054	157
491	33	12	177	2.80531	139	0.0457052	96	169	73	0.0339503	5	0.00596259	0		5	0.00596259	182
492	33	13	167	9.02732	140	0.202995	104	163	59	0.141337	4	0.0224828	11	0.106807	15	0.0843209	171
493	33	14	167	13.1575	141	0.309326	106	164	58	0.211546	4	0.0342317	11	0.167711	15	0.132116	171
494	33	15	182	4.53803e-82	182	9.3627e-82	179	182	3	1.50973e-82	0		0		0		182
495	34	1	170	35.0479	145	0.832837	109	167	58	0.565462	4	0.100457	8	0.399463	12	0.299794	174
496	34	2	172	38.6948	144	0.828552	107	168	61	0.582672	5	0.0961921	5	0.32649	10	0.211341	177
497	34	3	172	33.0565	146	0.760276	110	169	59	0.521574	4	0.0770783	6	0.303356	10	0.212845	176
498	34	4	171	42.274	140	0.84713	101	165	64	0.60244	5	0.134316	6	0.372618	11	0.264299	176
499	34	5	171	36.735	143	0.793492	105	166	61	0.554791	4	0.0982604	7	0.339642	11	0.251867	175
500	34	6	172	18.299	150	0.496091	118	170	52	0.331556	3	0.0443574	7	0.216106	10	0.164582	175
501	34	7	182	27.8844	154	0.574174	116	182	66	0.392223	0		0		0		182
502	34	8	176	36.4434	141	0.635306	99	169	70	0.465226	6	0.0958399	0		6	0.0958399	182
503	34	9	173	38.5331	140	0.700826	98	167	69	0.504977	6	0.104373	3	0.254348	9	0.154365	179
504	34	10	168	35.5046	142	0.815006	106	164	58	0.566137	4	0.0866605	10	0.412452	14	0.319369	172
505	34	11	158	3.93297	133	0.0976677	99	154	55	0.0667126	3	0.011242	21	0.0711135	24	0.0636296	161
506	34	12	157	1.64224	133	0.041508	99	153	54	0.0283703	3	0.00536571	22	0.0312659	25	0.0281579	160
507	34	13	170	16.4029	142	0.349164	104	166	62	0.243917	5	0.0468948	7	0.160246	12	0.113016	175
508	34	14	167	18.759	140	0.419796	103	163	60	0.290022	4	0.0508812	11	0.223757	15	0.177656	171
509	34	15	182	13.4632	145	0.157888	92	182	90	0.127027	0		0		0		182
510	35	1	178	33.5016	150	0.746803	114	174	60	0.517242	4	0.105967	0		4	0.105967	182
511	35	2	170	41.6762	141	0.874851	103	165	62	0.616546	5	0.131012	7	0.409753	12	0.293611	175
512	35	3	174	45.5376	144	0.910436	105	169	64	0.648395	5	0.124214	3	0.315269	8	0.19586	179
513	35	4	171	44.6057	140	0.878489	100	165	65	0.625412	5	0.132057	6	0.375902	11	0.265063	176
514	35	5	176	36.6148	143	0.660947	101	170	69	0.478367	6	0.0926986	0		6	0.0926986	182
515	35	6	182	25.6665	182	0.74781	126	182	56	0.402828	0		0		0		182
516	35	7	182	8.8019e-288	182	3.8238e-287	180	182	2	4.40023e-288	0		0		0		182
517	35	8	172	40.8207	143	0.84122	105	168	63	0.593759	5	0.0938241	5	0.319624	10	0.206724	177
518	35	9	171	39.6664	141	0.786648	101	166	65	0.557711	6	0.111207	5	0.332288	11	0.211698	177
519	35	10	175	36.0928	146	0.752132	108	170	62	0.532483	5	0.109288	2	0.253503	7	0.150492	180
520	35	11	144	2.42254	126	0.0813379	98	142	44	0.0525819	1	0.00613423	37	0.0584202	38	0.0570442	145
521	35	12	155	4.41741	124	0.0840752	83	150	67	0.0600076	6	0.0108471	21	0.058421	27	0.047849	161
522	35	13	176	13.5802	146	0.269794	107	171	64	0.192888	6	0.0386293	0		6	0.0386293	182
523	35	14	168	14.3505	140	0.307978	102	164	62	0.214027	5	0.0407865	9	0.156157	14	0.114953	173
524	35	15	170	9.19469	141	0.195837	104	165	61	0.13817	4	0.0234123	8	0.0871448	12	0.0659006	174
525	36	1	180	25.7865	154	0.6006	118	176	58	0.413267	2	0.0400051	0		2	0.0400051	182
526	36	2	173	44.7001	141	0.847991	101	167	66	0.611793	6	0.124654	3	0.313692	9	0.187667	179
527	36	3	168	38.669	140	0.857211	104	164	60	0.595788	4	0.119085	10	0.447112	14	0.35339	172
528	36	4	169	37.1618	140	0.76963	102	164	62	0.54692	5	0.0973982	8	0.359775	13	0.258861	174
529	36	5	153	40.5808	138	1.55614	112	152	40	0.977972	2	0.0809547	27	1.20032	29	1.12312	155
530	36	6	182	10.4741	152	0.204248	113	178	65	0.146407	0		0		0		182
531	36	7	172	36.436	143	0.785104	106	167	61	0.549958	4	0.111389	6	0.328526	10	0.241671	176
532	36	8	170	35.5218	142	0.792363	106	166	60	0.548564	4	0.112934	8	0.379481	12	0.290632	174
533	36	9	174	34.1742	143	0.666004	103	169	66	0.472784	5	0.0866308	3	0.223176	8	0.137835	179
534	36	10	154	41.119	135	1.3392	107	152	45	0.870669	2	0.149633	26	1.07006	28	1.00432	156
535	36	11	148	1.62519	125	0.0422089	91	145	54	0.0283221	3	0.00488659	31	0.0339665	34	0.0314006	151
536	36	12	158	4.29845	130	0.0927126	92	154	62	0.0642179	4	0.0112678	20	0.063735	24	0.0549904	162
537	36	13	163	6.42718	135	0.13972	98	159	61	0.0973203	5	0.0178924	14	0.0858045	19	0.0679329	168
538	36	14	177	11.4204	149	0.25257	112	172	60	0.175834	4	0.037631	1	0.0745813	5	0.0450211	181
539	36	15	162	17.4422	135	0.398081	99	158	59	0.274502	3	0.0484703	17	0.25466	20	0.223732	165
540	37	1	177	36.4767	147	0.743128	109	172	63	0.528256	5	0.102399	0		5	0.102399	182
541	37	2	175	41.149	145	0.821661	106	170	64	0.585623	5	0.102773	2	0.254671	7	0.146172	180
542	37	3	174	34.0506	145	0.715254	107	169	62	0.503868	4	0.0889369	4	0.246444	8	0.16769	178
543	37	4	168	42.6589	138	0.871674	100	163	63	0.618494	5	0.126406	9	0.437505	14	0.326398	173
544	37	5	174	29.7686	146	0.646412	109	170	61	0.450506	4	0.0730118	4	0.220419	8	0.146716	178
545	37	6	182	27.1725	153	0.512331	113	182	69	0.362161	0		0		0		182
546	37	7	174	28.6478	146	0.630628	110	170	60	0.440339	4	0.0752031	4	0.220733	8	0.147968	178
547	37	8	179	25.6136	149	0.515369	110	174	64	0.365603	3	0.0341005	0		3	0.0341005	182
548	37	9	174	37.0314	144	0.740013	105	169	64	0.527185	6	0.103348	2	0.258694	8	0.142185	180
549	37	10	174	30.6781	147	0.685262	111	170	59	0.479167	4	0.0696798	4	0.230699	8	0.150189	178
550	37	11	138	5.81281	132	0.635164	121	137	16	0.358429	0		44	0.132109	44	0.132109	138
551	37	12	157	3.13168	129	0.0674155	91	153	62	0.0467559	4	0.00763601	21	0.0469003	25	0.040618	161
552	37	13	162	4.68336	132	0.0944037	93	157	64	0.0668962	5	0.0144892	15	0.0588433	20	0.0477548	167
553	37	14	171	16.7457	149	0.470171	117	168	51	0.310898	2	0.0500627	9	0.230367	11	0.197585	173
554	37	15	179	10.0951	146	0.187038	105	173	68	0.134451	3	0.0174353	0		3	0.0174353	182
555	38	1	177	29.4355	153	0.737313	119	174	55	0.500784	4	0.083129	1	0.205996	5	0.107702	181
556	38	2	175	47.2077	139	0.808487	97	168	71	0.593248	7	0.137642	0		7	0.137642	182
557	38	3	171	39.4497	145	0.904623	109	167	58	0.628819	4	0.0958562	7	0.388322	11	0.281971	175
558	38	4	171	47.5224	138	0.883718	97	165	68	0.633872	5	0.13157	6	0.364136	11	0.258424	176
559	38	5	169	36.9518	142	0.842445	106	165	59	0.581325	4	0.125509	9	0.434226	13	0.339237	173
560	38	6	182	18.192	153	0.372301	115	178	63	0.264049	0		0		0		182
561	38	7	180	38.5286	145	0.680306	103	173	70	0.494565	2	0.0417249	0		2	0.0417249	182
562	38	8	177	32.1266	148	0.661571	109	172	63	0.467166	5	0.0875459	0		5	0.0875459	182
563	38	9	170	42.8881	139	0.855185	100	165	65	0.604287	5	0.122317	7	0.383011	12	0.274389	175
564	38	10	167	29.8926	142	0.724897	107	164	57	0.49115	3	0.0722048	12	0.392781	15	0.328666	170
565	38	11	148	2.72466	128	0.0842825	99	146	47	0.0551219	2	0.00728768	32	0.0658267	34	0.0623832	150
566	38	12	156	3.74427	128	0.08216	91	152	61	0.0568742	4	0.0106116	22	0.0595756	26	0.0520427	160
567	38	13	175	5.64261	141	0.100102	99	168	69	0.0731725	6	0.0147553	1	0.0311833	7	0.0171022	181
568	38	14	168	17.667	141	0.398128	105	164	59	0.276795	4	0.0526519	10	0.207596	14	0.163326	172
569	38	15	170	10.8459	140	0.217645	101	165	64	0.154652	5	0.0249728	7	0.0923332	12	0.0642663	175
570	39	1	169	40.5102	141	0.883279	104	164	60	0.620519	4	0.124624	9	0.436931	13	0.340837	173
571	39	2	170	42.9116	140	0.869135	101	165	64	0.614068	5	0.137267	7	0.404502	12	0.293154	175
572	39	3	177	8.99743	151	0.207208	115	173	58	0.14364	4	0.0246902	1	0.0564526	5	0.0310427	181
573	39	4	171	42.4219	143	0.923361	106	167	61	0.642509	4	0.111852	7	0.394962	11	0.292013	175
574	39	5	175	35.0669	146	0.741514	108	170	62	0.520166	4	0.0911628	3	0.235881	7	0.153185	179
575	39	6	182	2.54688e-11	182	5.3653e-12	165	182	17	1.46105e-12	0		0		0		182
576	39	7	165	35.5092	139	0.851407	104	161	57	0.581422	3	0.103382	14	0.510445	17	0.43861	168
577	39	8	173	28.2653	148	0.696252	114	169	55	0.478205	3	0.0852429	6	0.283723	9	0.217563	176
578	39	9	170	40.774	143	0.907505	106	166	60	0.629177	4	0.0894343	8	0.398902	12	0.295746	174
579	39	10	172	36.4006	145	0.799916	108	168	60	0.559185	5	0.0978214	5	0.32523	10	0.211526	177
580	39	11	153	4.24103	128	0.102873	94	150	56	0.0705453	4	0.0104437	25	0.0795633	29	0.0700296	157
581	39	12	169	13.8014	164	1.76899	154	169	15	0.912289	0		13	1.04133	13	1.04133	169
582	39	13	167	4.03738	144	0.106904	111	164	53	0.0716934	3	0.0134699	12	0.0635646	15	0.0535457	170
583	39	14	173	16.2171	146	0.355746	109	169	60	0.248969	4	0.0390119	5	0.130687	9	0.0899426	177
584	39	15	172	10.1532	141	0.198512	101	167	66	0.140638	5	0.0269827	5	0.0773224	10	0.0521525	177
585	40	1	171	44.4077	144	0.984734	107	167	60	0.684389	4	0.124761	7	0.431473	11	0.319941	175
586	40	2	173	42.9777	141	0.81197	101	167	66	0.587242	6	0.122711	3	0.302786	9	0.182736	179
587	40	3	172	26.8708	150	0.753133	119	169	50	0.50556	2	0.0648852	8	0.332563	10	0.279027	174
588	40	4	168	36.5536	143	0.870075	108	165	57	0.597037	4	0.0877209	10	0.44733	14	0.344585	172
589	40	5	182	38.6141	159	0.766801	118	182	64	0.557807	0		0		0		182
590	40	6	169	34.8897	140	0.727683	102	164	62	0.514885	5	0.102725	8	0.351015	13	0.255519	174
591	40	7	170	37.4784	141	0.797323	103	165	62	0.55723	4	0.110741	8	0.367964	12	0.282223	174
592	40	8	181	31.3847	155	0.706753	118	177	59	0.49166	1	0.00242988	0		1	0.00242988	182
593	40	9	172	39.0928	143	0.807996	105	168	63	0.569262	5	0.0920719	5	0.309419	10	0.200746	177
594	40	10	174	36.4465	146	0.786691	109	170	61	0.550411	5	0.100781	3	0.278861	8	0.167561	179
595	40	11	147	4.63884	128	0.1523	100	145	45	0.0984425	2	0.0169306	33	0.116786	35	0.11108	149
596	40	12	165	4.23101	136	0.0863098	97	160	63	0.0613077	5	0.0105903	12	0.0471908	17	0.0364259	170
597	40	13	182	4.59676	145	0.0714381	100	175	75	0.0536719	0		0		0		182
598	40	14	168	8.26557	142	0.196694	107	164	57	0.134995	3	0.0242406	11	0.104324	14	0.0871631	171
599	40	15	156	4.25339	135	0.123331	104	154	50	0.0808202	3	0.0132079	23	0.0971168	26	0.087435	159
600	41	1	167	31.8521	141	0.764861	106	163	57	0.521823	3	0.0993187	12	0.43015	15	0.363984	170
601	41	2	157	41.5023	130	0.952699	94	153	59	0.654518	4	0.126512	21	0.695682	25	0.604615	161
602	41	3	168	41.4693	136	0.803026	97	162	65	0.577621	5	0.116893	9	0.390079	14	0.292512	173
603	41	4	166	40.5235	141	0.997064	106	162	56	0.677111	3	0.127104	13	0.590054	16	0.503251	169
604	41	5	168	31.0874	142	0.745936	107	164	57	0.50916	3	0.0945692	11	0.399958	14	0.334518	171
605	41	6	169	23.1255	142	0.514706	105	165	60	0.356852	4	0.0556367	9	0.243383	13	0.185615	173
606	41	7	157	46.3935	134	1.2187	101	154	53	0.821787	3	0.139823	22	0.92262	25	0.828684	160
607	41	8	172	44.6048	138	0.776348	95	166	71	0.564467	7	0.114498	3	0.29093	10	0.167427	179
608	41	9	171	40.6825	143	0.882489	106	167	61	0.61547	5	0.120454	6	0.38971	11	0.267321	176
609	41	10	166	35.8497	141	0.866544	106	163	57	0.588457	4	0.105505	12	0.505955	16	0.405843	170
610	41	11	148	2.82257	124	0.0704868	90	145	55	0.0479655	3	0.00760473	31	0.0563389	34	0.0520388	151
611	41	12	159	9.09391	129	0.185441	91	154	63	0.131744	5	0.0262625	18	0.123985	23	0.102741	164
612	41	13	169	5.34143	136	0.0969277	95	163	68	0.0705297	7	0.0153396	6	0.0444636	13	0.0287815	176
613	41	14	162	11.3105	136	0.261328	100	158	58	0.180752	4	0.0284584	16	0.166982	20	0.139278	166
614	41	15	166	7.43227	138	0.162632	101	161	60	0.113991	4	0.0230065	12	0.0916427	16	0.0744836	170
615	42	1	162	39.7116	141	1.14748	110	159	49	0.764715	2	0.106657	18	0.804973	20	0.735141	164
616	42	2	171	45.5476	144	1.05643	109	167	58	0.729023	3	0.12895	8	0.470889	11	0.377633	174
617	42	3	172	35.0166	143	0.739158	105	167	62	0.519127	4	0.0978266	6	0.298927	10	0.218487	176
618	42	4	170	42.2306	143	0.949659	107	166	59	0.661197	4	0.104726	8	0.430325	12	0.321792	174
619	42	5	176	35.6666	149	0.786698	112	172	60	0.548632	4	0.0800781	2	0.218588	6	0.126248	180
620	42	6	166	29.2362	144	0.816596	113	164	51	0.541857	3	0.0835196	13	0.507062	16	0.427648	169
621	42	7	177	36.7215	148	0.761032	110	173	63	0.535199	5	0.0947393	0		5	0.0947393	182
622	42	8	170	31.0326	138	0.589942	97	164	67	0.421356	5	0.0892511	7	0.260791	12	0.189316	175
623	42	9	169	40.6852	141	0.877478	104	165	61	0.614281	5	0.106656	8	0.417556	13	0.297979	174
624	42	10	164	39.2527	137	0.872587	100	160	60	0.605453	4	0.093106	14	0.509346	18	0.416848	168
625	42	11	153	4.14713	127	0.0977545	92	149	57	0.0675089	3	0.0114756	26	0.0749025	29	0.0683411	156
626	42	12	165	6.20819	136	0.126777	97	161	64	0.0891154	5	0.0141773	12	0.0682227	17	0.052327	170
627	42	13	167	6.93997	137	0.140717	98	162	64	0.0993522	5	0.0212216	10	0.0740141	15	0.0564166	172
628	42	14	170	18.2885	141	0.373034	102	165	63	0.26499	5	0.0454648	7	0.162441	12	0.113701	175
629	42	15	168	12.8615	137	0.254365	98	163	65	0.180638	5	0.0344357	9	0.122968	14	0.091349	173
630	43	1	179	13.0955	148	0.256662	108	173	65	0.183293	3	0.0264695	0		3	0.0264695	182
631	43	2	172	19.2585	142	0.395636	104	167	63	0.279813	5	0.0568294	5	0.161735	10	0.109282	177
632	43	3	152	3.11515	125	0.0689291	88	148	60	0.0479719	4	0.00754687	26	0.0523785	30	0.0464009	156
633	43	4	157	5.29085	129	0.113436	91	153	62	0.0788812	5	0.0151223	20	0.0806359	25	0.0675332	162
634	43	5	150	4.37289	122	0.0946734	84	145	61	0.0661027	4	0.0124237	28	0.073866	32	0.0661857	154
635	43	6	135	9.62632	129	0.976974	117	135	18	0.528679	0		47	0.204815	47	0.204815	135
636	43	7	182	11.2053	151	0.13932	97	182	85	0.112877	0		0		0		182
637	43	8	168	10.5061	146	0.282076	113	165	52	0.189847	3	0.0277018	11	0.156172	14	0.128643	171
638	43	9	161	5.27506	131	0.106315	92	156	64	0.0753435	5	0.0159103	16	0.0677896	21	0.0554374	166
639	43	10	159	4.93062	130	0.103163	92	154	62	0.072861	4	0.0141283	19	0.0692838	23	0.0596916	163
640	43	11	170	32.6685	144	0.753032	108	166	58	0.521721	4	0.0939217	8	0.356563	12	0.269016	174
641	43	12	172	50.9379	145	1.14897	108	168	60	0.789711	4	0.169989	6	0.500804	10	0.368478	176
642	43	13	168	39.4684	142	0.931937	107	164	57	0.642843	4	0.12537	10	0.502518	14	0.394762	172
643	43	14	171	37.5324	145	0.857846	109	168	59	0.590936	4	0.0831656	7	0.36046	11	0.259625	175
644	43	15	176	31.1819	147	0.673773	110	171	61	0.471146	4	0.0964963	2	0.211721	6	0.134904	180
645	44	1	180	9.58301	144	0.161726	102	173	71	0.119652	2	0.0046504	0		2	0.0046504	182
646	44	2	181	16.0939	142	0.254388	98	173	75	0.189291	1	0.00768684	0		1	0.00768684	182
647	44	3	153	4.09276	126	0.0923776	90	149	59	0.0641661	4	0.0099538	25	0.0698148	29	0.0615581	157
648	44	4	159	6.4548	136	0.164235	102	156	54	0.111765	3	0.0130516	20	0.115333	23	0.101992	162
649	44	5	169	7.20727	137	0.134838	96	163	67	0.0972283	6	0.020837	7	0.0624616	13	0.0432502	175
650	44	6	171	3.91483	121	0.0481732	72	157	85	0.0381107	11	0.00921395	0		11	0.00921395	182
651	44	7	166	5.44867	137	0.113494	99	161	62	0.0803686	5	0.0157274	11	0.0619787	16	0.0475252	171
652	44	8	169	6.79266	145	0.170925	111	166	55	0.115738	4	0.0178574	9	0.0874105	13	0.0660096	173
653	44	9	173	6.24035	137	0.106848	94	165	71	0.0784038	7	0.0195508	2	0.040942	9	0.0243044	180
654	44	10	160	5.52433	131	0.117682	93	155	62	0.082173	4	0.0160123	18	0.0778783	22	0.06663	164
655	44	11	182	35.5278	152	0.654932	111	182	71	0.459097	0		0		0		182
656	44	12	173	33.7376	145	0.72929	108	169	61	0.509753	5	0.0974442	4	0.2819	9	0.179425	178
657	44	13	167	30.3997	144	0.787572	110	164	54	0.529322	3	0.0784864	12	0.446097	15	0.372575	170
658	44	14	167	43.6665	142	1.03135	106	164	58	0.703172	4	0.112003	11	0.559082	15	0.439861	171
659	44	15	169	32.9616	142	0.737982	105	165	60	0.50968	4	0.0863664	9	0.35606	13	0.273077	173
660	45	1	182	10.1614	148	0.173276	106	177	71	0.127555	0		0		0		182
661	45	2	160	14.3609	132	0.304896	94	156	62	0.213351	5	0.0398239	17	0.201332	22	0.164626	165
662	45	3	178	11.4557	142	0.195561	99	170	71	0.143746	4	0.0223169	0		4	0.0223169	182
663	45	4	159	5.71383	134	0.136099	99	156	57	0.0933443	4	0.0140873	19	0.0949432	23	0.0808813	163
664	45	5	157	7.08333	131	0.165787	96	153	57	0.115013	4	0.0196789	21	0.120785	25	0.104608	161
665	45	6	158	8.52806	129	0.177267	91	153	62	0.125695	5	0.0253649	19	0.122611	24	0.102352	163
666	45	7	169	5.73185	138	0.112033	99	164	65	0.080129	6	0.0166211	7	0.0526891	13	0.0360424	175
667	45	8	162	9.01156	133	0.189833	95	157	62	0.133478	5	0.0267579	15	0.119643	20	0.0964214	167
668	45	9	172	17.4751	165	1.6354	152	171	19	0.908503	0		10	1.26598	10	1.26598	172
669	45	10	161	9.23864	137	0.234426	104	158	54	0.159807	3	0.0207188	18	0.158151	21	0.138518	164
670	45	11	178	30.3918	149	0.633658	111	174	63	0.44404	4	0.0558236	0		4	0.0558236	182
671	45	12	146	13.0206	128	0.437549	100	144	44	0.282643	2	0.0459644	34	0.328762	36	0.313051	148
672	45	13	173	35.233	142	0.694278	103	168	65	0.494103	5	0.0951558	4	0.255767	9	0.166538	178
673	45	14	166	40.2212	143	1.03696	109	163	54	0.699236	3	0.0856045	13	0.596357	16	0.500591	169
674	45	15	157	37.81	138	1.17557	108	155	47	0.765967	2	0.0674072	23	0.899432	25	0.83287	159
675	46	1	153	3.8689	117	0.0656771	75	146	71	0.0484298	7	0.010333	22	0.0459031	29	0.0373172	160
676	46	2	170	17.1976	143	0.392278	107	166	59	0.270608	4	0.055275	8	0.189925	12	0.145042	174
677	46	3	158	5.80752	137	0.165841	106	156	50	0.109866	3	0.0164392	21	0.126435	24	0.112686	161
678	46	4	157	2.88712	130	0.0647241	93	153	60	0.0446652	4	0.00906252	21	0.0470055	25	0.0409346	161
679	46	5	160	4.56306	133	0.104296	97	156	59	0.0718527	4	0.0145889	18	0.0719732	22	0.0615397	164
680	46	6	145	8.77706	127	0.290483	98	143	45	0.186614	2	0.0247418	35	0.216532	37	0.206165	147
681	46	7	162	3.82002	137	0.0938694	103	158	55	0.0645703	3	0.0106007	17	0.062057	20	0.0543385	165
682	46	8	158	6.77849	134	0.165029	99	155	56	0.112894	4	0.0163866	20	0.118468	24	0.101455	162
683	46	9	166	11.4019	140	0.261734	104	162	58	0.181838	4	0.0337803	12	0.149447	16	0.12053	170
684	46	10	157	9.88102	132	0.241666	98	154	56	0.164742	3	0.0248761	22	0.176137	25	0.157986	160
685	46	11	182	29.2951	168	0.606345	122	182	60	0.44719	0		0		0		182
686	46	12	172	30.5775	145	0.701667	109	168	59	0.482154	4	0.101426	6	0.30692	10	0.224723	176
687	46	13	167	35.8126	142	0.87109	108	164	56	0.596232	4	0.0930046	11	0.480351	15	0.377058	171
688	46	14	169	36.0844	141	0.790242	104	165	61	0.547719	4	0.101738	9	0.383638	13	0.2969	173
689	46	15	169	37.4029	142	0.83832	105	165	60	0.578592	4	0.113525	9	0.417999	13	0.324315	173
690	47	1	182	7.28304	148	0.132645	107	175	68	0.096318	0		0		0		182
691	47	2	157	9.50136	135	0.261901	103	155	52	0.173017	3	0.0257012	22	0.199716	25	0.178834	160
692	47	3	159	7.04271	134	0.175558	100	155	55	0.119619	3	0.0215576	20	0.126452	23	0.11277	162
693	47	4	156	4.50536	129	0.0980911	91	152	61	0.0682585	5	0.0120555	21	0.0709766	26	0.0596456	161
694	47	5	152	6.52514	128	0.163552	94	149	55	0.111023	3	0.0164569	27	0.127685	30	0.116562	155
695	47	6	146	7.74358	125	0.226184	95	144	49	0.14962	3	0.0226713	33	0.179429	36	0.166366	149
696	47	7	162	4.85605	136	0.112508	100	158	58	0.0776824	4	0.0134359	16	0.0728417	20	0.0609606	166
697	47	8	157	2.46016	128	0.0512355	90	152	62	0.0362842	5	0.00683902	20	0.0358832	25	0.0300744	162
698	47	9	167	7.73474	140	0.174858	104	163	59	0.121333	4	0.0193142	11	0.0923072	15	0.0728424	171
699	47	10	148	4.77597	122	0.111656	86	144	58	0.0766555	3	0.0140038	31	0.0890131	34	0.0823946	151
700	47	11	182	16.4621	157	0.407546	123	178	55	0.278983	0		0		0		182
701	47	12	166	33.389	141	0.817482	107	162	55	0.563667	3	0.0890436	13	0.470734	16	0.399167	169
702	47	13	173	22.2824	163	1.42828	146	172	26	0.839117	0		9	0.948026	9	0.948026	173
703	47	14	169	32.2569	144	0.768308	109	166	57	0.526957	4	0.0799397	9	0.377929	13	0.28624	173
704	47	15	172	32.0166	144	0.68816	106	167	61	0.482764	4	0.0894684	6	0.28013	10	0.203865	176
705	48	1	182	8.14956	159	0.122856	108	182	74	0.0970445	0		0		0		182
706	48	2	161	5.70942	141	0.166786	110	159	49	0.110325	3	0.0152775	18	0.121308	21	0.106161	164
707	48	3	156	6.39412	137	0.208508	109	154	45	0.13545	2	0.0198078	24	0.165099	26	0.153923	158
708	48	4	158	2.72988	133	0.0656666	98	154	56	0.045278	3	0.007642	21	0.0471743	24	0.0422327	161
709	48	5	150	2.48868	125	0.0609712	91	147	56	0.0415189	3	0.00615636	29	0.0480066	32	0.0440832	153
710	48	6	141	5.54157	124	0.190449	96	140	44	0.120983	2	0.00970431	39	0.131431	41	0.125493	143
711	48	7	157	2.38018	128	0.0504966	90	152	62	0.0353517	4	0.0067598	21	0.0355096	25	0.0309096	161
712	48	8	153	4.9608	126	0.109446	89	149	60	0.076315	4	0.012328	25	0.0822283	29	0.0725869	157
713	48	9	161	3.15841	134	0.0694653	97	157	60	0.0485341	4	0.00768553	17	0.0444279	21	0.0374294	165
714	48	10	146	3.63309	124	0.0990152	91	143	52	0.0659528	3	0.0121037	33	0.0796008	36	0.0739761	149
715	48	11	165	9.57925	138	0.213004	101	161	60	0.14777	4	0.0240005	13	0.120932	17	0.0981247	169
716	48	12	168	35.8525	144	0.887508	110	165	55	0.6076	4	0.0971203	10	0.475058	14	0.367076	172
717	48	13	174	34.3409	147	0.768261	110	170	60	0.530862	4	0.0872923	4	0.26752	8	0.177406	178
718	48	14	172	36.7034	145	0.830712	109	168	59	0.575955	4	0.107086	6	0.348567	10	0.251974	176
719	48	15	178	33.3171	148	0.671503	109	173	64	0.475869	4	0.0703831	0		4	0.0703831	182
720	49	1	178	8.87726	142	0.15018	99	171	72	0.110083	4	0.0153027	0		4	0.0153027	182
721	49	2	165	5.99835	137	0.130308	100	161	61	0.0908024	5	0.0168965	12	0.0749299	17	0.0578613	170
722	49	3	170	5.73824	138	0.107964	97	164	67	0.0775861	6	0.0170464	6	0.0481622	12	0.0326043	176
723	49	4	156	2.84731	123	0.0521548	82	150	68	0.0377426	6	0.0084569	20	0.0359421	26	0.0295993	162
724	49	5	151	3.71971	126	0.0884031	90	147	57	0.0607134	4	0.0109218	27	0.0700547	31	0.0624247	155
725	49	6	146	9.9423	126	0.297408	95	144	49	0.193349	2	0.0235422	34	0.230472	36	0.218975	148
726	49	7	150	3.33484	120	0.0672834	81	145	64	0.0476504	5	0.00820972	27	0.0512493	32	0.0445244	155
727	49	8	151	2.99808	121	0.0590199	81	146	65	0.0420362	6	0.00814982	25	0.044737	31	0.0376556	157
728	49	9	160	5.65489	133	0.126592	96	156	60	0.0874362	4	0.0143053	18	0.0841418	22	0.0714443	164
729	49	10	163	9.73274	135	0.211571	98	159	61	0.147368	5	0.0275743	14	0.130278	19	0.103251	168
730	49	11	172	33.5958	146	0.790793	111	168	57	0.546597	4	0.104821	6	0.342918	10	0.247679	176
731	49	12	168	40.9111	143	1.00164	109	165	56	0.682348	3	0.10289	11	0.524449	14	0.434115	171
732	49	13	176	39.326	148	0.860733	111	171	60	0.60319	4	0.120305	2	0.269405	6	0.170005	180
733	49	14	168	36.763	143	0.881013	108	165	57	0.601685	4	0.109738	10	0.472413	14	0.368792	172
734	49	15	169	39.7079	144	0.941192	108	166	58	0.640136	4	0.110151	9	0.471986	13	0.360652	173
735	50	1	180	11.692	149	0.23163	110	175	65	0.16431	2	0.0147477	0		2	0.0147477	182
736	50	2	175	12.9181	144	0.255324	104	169	65	0.18139	5	0.0405008	2	0.0868336	7	0.0537387	180
737	50	3	151	4.77524	128	0.124319	94	148	54	0.0832793	3	0.0148288	28	0.0994047	31	0.09122	154
738	50	4	153	2.39791	122	0.0469118	82	148	66	0.0332231	5	0.00629305	24	0.0341683	29	0.0293622	158
739	50	5	146	4.01996	120	0.0939703	85	143	58	0.0645091	4	0.00981369	32	0.075528	36	0.0682264	150
740	50	6	143	9.64984	123	0.294134	93	141	48	0.191477	2	0.0226501	37	0.221121	39	0.210943	145
741	50	7	155	4.72076	127	0.103923	90	150	60	0.0725653	4	0.0154281	23	0.077793	27	0.0685538	159
742	50	8	160	5.59679	134	0.133363	99	156	57	0.0914463	3	0.0151608	19	0.0912263	22	0.0808537	163
743	50	9	155	3.45434	130	0.0832066	95	152	57	0.0566426	4	0.0091604	23	0.0629476	27	0.0549791	159
744	50	10	150	5.74288	123	0.125142	85	146	61	0.0870319	5	0.015113	27	0.0980193	32	0.0850651	155
745	50	11	182	34.7727	158	0.697225	118	182	64	0.502222	0		0		0		182
746	50	12	166	41.3322	140	0.965519	105	163	58	0.663115	4	0.0999651	12	0.537877	16	0.428399	170
747	50	13	172	33.9667	146	0.79984	111	168	57	0.552695	4	0.099573	6	0.341188	10	0.244542	176
748	50	14	164	32.2039	141	0.874249	109	161	52	0.583942	2	0.0960922	16	0.571318	18	0.518516	166
749	50	15	179	29.6956	152	0.668887	116	175	59	0.465214	3	0.0548683	0		3	0.0548683	182
750	51	1	158	3.94849	126	0.0761841	86	152	66	0.0544175	5	0.011742	19	0.0511698	24	0.0429557	163
751	51	2	166	16.1589	137	0.327904	98	162	64	0.231403	5	0.0359827	11	0.168304	16	0.126953	171
752	51	3	156	5.36793	130	0.128555	95	152	57	0.0878619	3	0.0166057	23	0.0961409	26	0.0869638	159
753	51	4	164	6.983	138	0.163636	102	160	58	0.112146	4	0.0225289	14	0.10254	18	0.0847601	168
754	51	5	145	3.71081	119	0.087916	84	141	57	0.0605079	4	0.0109529	33	0.0714531	37	0.0649125	149
755	51	6	145	9.56652	128	0.341995	101	143	42	0.218481	1	0.0327781	36	0.241711	37	0.236064	146
756	51	7	163	5.99784	136	0.135423	99	159	60	0.0930179	4	0.0199212	15	0.086541	19	0.0725158	167
757	51	8	157	4.71821	130	0.104777	93	153	60	0.0727492	5	0.0134435	20	0.0754888	25	0.0630798	162
758	51	9	156	5.35668	132	0.138342	99	152	53	0.0943688	3	0.0190108	23	0.106956	26	0.0968086	159
759	51	10	152	5.96713	130	0.164301	98	150	52	0.108651	3	0.0139859	27	0.130077	30	0.118468	155
760	51	11	182	5.72033	182	0.214724	131	182	51	0.0957864	0		0		0		182
761	51	12	164	29.0655	138	0.68068	102	160	58	0.466668	4	0.0898829	14	0.423581	18	0.349426	168
762	51	13	172	31.442	149	0.810488	115	169	54	0.546617	3	0.0736548	7	0.341649	10	0.261251	175
763	51	14	168	37.8148	142	0.881542	106	164	58	0.606306	3	0.101396	11	0.455512	14	0.37963	171
764	51	15	162	38.7293	142	1.15004	112	160	48	0.762983	3	0.100955	17	0.821679	20	0.71357	165
765	52	1	182	9.51143	146	0.13481	98	182	84	0.100524	0		0		0		182
766	52	2	182	12.1051	157	0.198778	110	182	72	0.151764	0		0		0		182
767	52	3	175	9.74093	145	0.195198	106	170	64	0.138821	5	0.0255699	2	0.0617302	7	0.0359014	180
768	52	4	171	11.5948	144	0.264792	108	167	59	0.182521	4	0.0379177	7	0.122085	11	0.0914786	175
769	52	5	136	8.52101	130	0.991617	120	135	15	0.560408	0		46	0.185239	46	0.185239	136
770	52	6	159	8.74237	129	0.179356	91	154	63	0.126956	5	0.0248787	18	0.119997	23	0.0993192	164
771	52	7	167	8.76226	138	0.181529	100	163	63	0.127707	5	0.0209622	10	0.0913856	15	0.0679112	172
772	52	8	165	7.85517	141	0.195261	106	162	56	0.131685	3	0.0187209	14	0.115974	17	0.0988121	168
773	52	9	155	5.47558	132	0.146022	99	152	53	0.0974441	3	0.0190857	24	0.114805	27	0.10417	158
774	52	10	154	4.76612	120	0.0835241	78	148	70	0.0609821	7	0.0119534	21	0.0575483	28	0.0461496	161
775	52	11	171	33.6002	145	0.788245	109	167	58	0.539862	3	0.0917751	8	0.349997	11	0.279573	174
776	52	12	164	47.8409	141	1.24241	107	161	54	0.833641	3	0.131594	15	0.793983	18	0.683585	167
777	52	13	169	37.454	143	0.871671	108	166	58	0.600087	4	0.0897528	9	0.421236	13	0.319241	173
778	52	14	161	30.7618	137	0.801267	104	158	54	0.536486	3	0.112103	18	0.573501	21	0.507587	164
779	52	15	174	39.3491	147	0.867105	110	170	60	0.605078	4	0.095647	4	0.296387	8	0.196017	178
780	53	1	178	11.6368	140	0.185397	96	170	74	0.138368	4	0.0135921	0		4	0.0135921	182
781	53	2	181	14.007	154	0.316776	118	177	59	0.219745	1	0.00952144	0		1	0.00952144	182
782	53	3	166	7.26892	140	0.169646	105	162	57	0.117907	4	0.0197669	12	0.0961687	16	0.0770682	170
783	53	4	170	7.13896	163	0.64792	150	170	20	0.353345	0		12	0.473366	12	0.473366	170
784	53	5	168	4.16529	132	0.0704426	89	160	71	0.052053	7	0.0125256	7	0.0335771	14	0.0230514	175
785	53	6	168	7.62257	136	0.144242	95	162	67	0.103301	6	0.0237459	8	0.0716035	14	0.0510931	174
786	53	7	171	11.2348	148	0.296512	115	168	53	0.199281	3	0.0251805	8	0.134409	11	0.10462	174
787	53	8	162	7.0034	137	0.165211	101	159	58	0.112737	4	0.0168613	16	0.106113	20	0.0882628	166
788	53	9	158	7.15488	133	0.171669	98	154	56	0.118542	4	0.0223865	20	0.125439	24	0.108263	162
789	53	10	182	5.48294e-12	182	1.97813e-12	171	182	11	4.90246e-13	0		0		0		182
790	53	11	173	32.6268	145	0.712239	108	169	61	0.494713	4	0.0827884	5	0.265063	9	0.184052	177
791	53	12	165	39.6402	141	0.989537	107	162	55	0.673657	4	0.107901	13	0.602171	17	0.485872	169
792	53	13	168	36.929	143	0.870242	107	165	58	0.594262	4	0.0881648	10	0.444798	14	0.342903	172
793	53	14	169	34.6645	143	0.798315	107	165	58	0.553436	4	0.101666	9	0.399654	13	0.307965	173
794	53	15	178	37.4358	149	0.783015	111	173	62	0.553091	4	0.0985517	0		4	0.0985517	182
795	54	1	176	11.3388	144	0.217163	104	170	66	0.155798	5	0.0302016	1	0.0632856	6	0.0357156	181
796	54	2	169	14.7735	142	0.334693	106	165	59	0.231923	4	0.0375044	9	0.161391	13	0.123272	173
797	54	3	174	11.857	150	0.293524	115	171	56	0.198519	3	0.0282006	5	0.104213	8	0.0757087	177
798	54	4	164	7.79803	138	0.185536	103	160	57	0.127353	3	0.0233348	15	0.115068	18	0.0997794	167
799	54	5	162	3.18269	130	0.0611165	90	156	66	0.0437749	6	0.00949633	14	0.0372496	20	0.0289236	168
800	54	6	143	6.41837	118	0.159158	84	139	55	0.108819	3	0.0182109	36	0.127441	39	0.119039	146
801	54	7	165	6.00331	139	0.142829	104	161	57	0.0980338	3	0.0150634	14	0.08351	17	0.0714312	168
802	54	8	168	9.45268	144	0.233624	110	165	55	0.160115	4	0.0248424	10	0.124325	14	0.0959011	172
803	54	9	170	7.11462	142	0.157209	105	166	61	0.108337	4	0.0212291	8	0.073805	12	0.0562797	174
804	54	10	173	19.8328	168	2.30393	157	173	16	1.23018	1	0.107941	8	1.8326	9	1.64097	174
805	54	11	182	36.2166	160	0.813159	123	182	59	0.573112	0		0		0		182
806	54	12	167	40.6202	141	0.945275	105	163	58	0.650804	4	0.120869	11	0.521961	15	0.415003	171
807	54	13	167	38.7837	142	0.90809	106	164	58	0.622792	4	0.0898149	11	0.482291	15	0.37763	171
808	54	14	168	37.7376	140	0.809536	102	164	62	0.562743	5	0.106699	9	0.409913	14	0.301622	173
809	54	15	174	36.6615	147	0.837658	111	170	59	0.5772	3	0.102001	5	0.301448	8	0.226655	177
810	55	1	179	13.6361	142	0.224937	99	171	72	0.167207	3	0.0164342	0		3	0.0164342	182
811	55	2	173	8.33969	142	0.162097	102	168	66	0.115257	5	0.0207222	4	0.0578276	9	0.0372135	178
812	55	3	169	10.8587	145	0.274968	111	165	54	0.187697	3	0.0356538	10	0.146342	13	0.120799	172
813	55	4	155	4.49546	129	0.106051	94	151	57	0.0731932	4	0.0124043	23	0.0799556	27	0.069948	159
814	55	5	148	2.65728	123	0.0646648	89	145	56	0.0442388	4	0.00763841	30	0.0522379	34	0.0469909	152
815	55	6	151	9.07379	121	0.187803	83	146	63	0.132214	5	0.0285846	26	0.145722	31	0.126829	156
816	55	7	164	4.85232	134	0.0984522	95	159	64	0.0694836	5	0.0156007	13	0.0583633	18	0.0464848	169
817	55	8	159	6.85349	134	0.169629	100	155	55	0.116141	3	0.0216675	20	0.122225	23	0.109109	162
818	55	9	155	4.1434	128	0.0913987	91	151	60	0.0637363	5	0.0110623	22	0.0675572	27	0.0570952	160
819	55	10	163	6.96701	131	0.133249	91	157	66	0.0956717	6	0.0208456	13	0.0787422	19	0.0604591	169
820	55	11	182	36.9817	166	0.863671	127	182	55	0.626947	0		0		0		182
821	55	12	180	29.0589	149	0.56233	109	175	66	0.400928	2	0.0217797	0		2	0.0217797	182
822	55	13	154	42.9087	137	1.57219	111	152	41	1.0036	1	0.123135	27	1.21548	28	1.17647	155
823	55	14	175	35.2589	147	0.75483	110	171	61	0.530887	5	0.0884309	2	0.238011	7	0.131168	180
824	55	15	169	33.322	141	0.72548	104	165	61	0.504783	4	0.0806059	9	0.339841	13	0.260076	173
825	56	1	169	12.6683	147	0.360803	116	166	50	0.23953	2	0.0380361	11	0.198858	13	0.174116	171
826	56	2	182	23.0411	154	0.389371	110	182	72	0.289879	0		0		0		182
827	56	3	169	11.1815	144	0.271993	110	166	56	0.186123	4	0.032298	9	0.139146	13	0.10627	173
828	56	4	151	8.56804	125	0.202209	90	148	58	0.137929	4	0.0235731	27	0.159348	31	0.141829	155
829	56	5	141	2.70665	124	0.0970171	98	140	42	0.0618366	2	0.00623037	39	0.0652216	41	0.062344	143
830	56	6	156	9.57428	126	0.197425	88	151	63	0.139309	5	0.0288881	21	0.141815	26	0.120098	161
831	56	7	170	4.61655	140	0.0937157	101	165	64	0.0661198	5	0.0144976	7	0.043404	12	0.0313597	175
832	56	8	159	4.5469	132	0.101094	95	155	60	0.0701403	4	0.0133733	19	0.0698373	23	0.0600175	163
833	56	9	156	2.98452	130	0.0697575	94	152	58	0.0478908	4	0.00967696	22	0.052402	26	0.0458289	160
834	56	10	154	4.44345	126	0.0982291	89	150	61	0.0676715	4	0.0135474	24	0.0741554	28	0.0654971	158
835	56	11	174	29.5763	146	0.646108	109	170	61	0.448538	4	0.0810228	4	0.228714	8	0.154868	178
836	56	12	171	31.7846	145	0.75428	110	167	57	0.518617	3	0.0904699	8	0.339801	11	0.271801	174
837	56	13	168	47.4997	143	1.17617	109	164	55	0.804928	3	0.132632	11	0.630259	14	0.523625	171
838	56	14	169	36.9238	143	0.857429	107	165	58	0.591195	4	0.115532	9	0.436867	13	0.337995	173
839	56	15	165	45.462	141	1.14994	107	162	55	0.775756	3	0.132317	14	0.70675	17	0.605379	168
840	57	1	171	10.5498	143	0.231651	106	166	60	0.162002	4	0.0325518	7	0.103659	11	0.0778016	175
841	57	2	182	16.764	151	0.284158	108	182	74	0.205662	0		0		0		182
842	57	3	162	7.08154	138	0.173698	103	159	56	0.118221	4	0.0190297	16	0.115086	20	0.0958746	166
843	57	4	155	3.70542	129	0.0866864	94	152	58	0.05947	4	0.00961309	23	0.0648383	27	0.0566568	159
844	57	5	146	2.51773	116	0.0512362	77	141	64	0.0360933	5	0.00780269	31	0.04123	36	0.0365873	151
845	57	6	148	7.42687	119	0.150603	80	143	63	0.107371	5	0.017282	29	0.116838	34	0.102198	153
846	57	7	170	7.93628	147	0.210974	114	167	53	0.141101	3	0.0281197	9	0.110767	12	0.0901054	173
847	57	8	160	5.59723	136	0.140929	102	157	55	0.0953834	4	0.0161096	18	0.0999536	22	0.0847092	164
848	57	9	161	7.78964	133	0.170234	96	157	61	0.118152	4	0.021062	17	0.109994	21	0.0930548	165
849	57	10	142	6.02682	123	0.192113	94	140	46	0.124859	2	0.0230068	38	0.140732	40	0.134846	144
850	57	11	170	36.8331	143	0.822814	107	166	59	0.575326	4	0.0821829	8	0.363602	12	0.269795	174
851	57	12	170	36.3645	143	0.833789	107	166	59	0.573249	4	0.116697	8	0.404393	12	0.308494	174
852	57	13	170	45.1588	145	1.05674	109	167	58	0.725022	4	0.104823	8	0.482016	12	0.356285	174
853	57	14	163	41.2652	136	0.942959	100	159	59	0.649738	4	0.12826	15	0.599281	19	0.500118	167
854	57	15	168	37.9206	141	0.859153	105	164	59	0.595316	4	0.0953438	10	0.43443	14	0.337548	172
855	58	1	169	7.15747	139	0.14544	101	164	63	0.103557	5	0.0176706	8	0.0665153	13	0.0477289	174
856	58	2	180	19.4194	146	0.353127	105	174	69	0.254465	2	0.0215443	0		2	0.0215443	182
857	58	3	175	11.2358	148	0.244704	110	171	61	0.170242	5	0.0288718	2	0.0781823	7	0.0429605	180
858	58	4	163	3.95163	137	0.0930228	102	159	57	0.0642916	4	0.0109796	15	0.0589707	19	0.0488673	167
859	58	5	135	4.58939	131	0.6489	122	135	13	0.35015	0		47	0.0976466	47	0.0976466	135
860	58	6	161	6.14631	128	0.110723	86	155	69	0.0802308	7	0.0165692	14	0.0665293	21	0.0498759	168
861	58	7	173	5.18535	138	0.0899065	96	166	70	0.0660375	7	0.0135707	2	0.0319636	9	0.017658	180
862	58	8	170	11.1768	163	1.00944	150	170	20	0.551715	0		12	0.750731	12	0.750731	170
863	58	9	170	7.26503	141	0.152079	103	165	62	0.107375	4	0.0206184	8	0.0690412	12	0.0529003	174
864	58	10	153	3.55285	124	0.0730994	85	149	64	0.0511405	5	0.00847887	24	0.0537465	29	0.0459417	158
865	58	11	174	37.4367	147	0.846901	111	170	59	0.587411	4	0.089838	4	0.291153	8	0.190495	178
866	58	12	171	33.4799	142	0.722724	105	166	61	0.505683	4	0.102529	7	0.320944	11	0.24152	175
867	58	13	170	31.2777	144	0.717185	108	166	58	0.498579	4	0.0825208	8	0.332372	12	0.249088	174
868	58	14	164	48.3995	141	1.24284	107	161	54	0.840435	3	0.10897	15	0.772875	18	0.662224	167
869	58	15	169	35.5475	142	0.814494	106	165	59	0.560225	4	0.119794	9	0.419846	13	0.327522	173
870	59	1	182	8.8435	155	0.133545	106	182	76	0.103671	0		0		0		182
871	59	2	177	20.3363	146	0.391521	106	172	66	0.279992	5	0.0494365	0		5	0.0494365	182
872	59	3	166	9.75825	142	0.25019	109	163	54	0.169354	3	0.0264464	13	0.147795	16	0.125042	169
873	59	4	151	2.77256	123	0.05987	86	147	61	0.0418797	5	0.00736317	26	0.0463278	31	0.0400432	156
874	59	5	150	3.734	126	0.0943106	92	147	55	0.0636945	3	0.00790262	29	0.0741395	32	0.0679298	153
875	59	6	147	9.31325	124	0.246964	92	144	52	0.167639	3	0.0221734	32	0.197221	35	0.182216	150
876	59	7	173	7.86118	139	0.13761	97	167	70	0.100527	7	0.0208626	2	0.0492729	9	0.027176	180
877	59	8	162	4.32195	127	0.0749197	85	155	70	0.0550367	7	0.0124063	13	0.0436579	20	0.0327198	169
878	59	9	165	5.50118	137	0.119692	99	160	61	0.0833201	4	0.0172949	13	0.0699897	17	0.0575909	169
879	59	10	162	5.32964	129	0.0981703	88	156	68	0.0708123	6	0.0154093	14	0.0584667	20	0.0455495	168
880	59	11	176	32.4481	146	0.661616	108	171	63	0.470098	5	0.0843719	1	0.191869	6	0.102288	181
881	59	12	171	37.3353	141	0.740971	101	166	65	0.525102	5	0.0908584	6	0.299964	11	0.204916	176
882	59	13	174	30.2597	144	0.607645	105	169	64	0.431591	5	0.0778143	3	0.206116	8	0.125928	179
883	59	14	169	41.5279	138	0.814853	99	164	65	0.581508	6	0.116292	7	0.380176	13	0.258383	175
884	59	15	170	37.9701	140	0.777634	102	165	63	0.551008	5	0.112771	7	0.355482	12	0.254353	175
885	60	1	174	12.707	143	0.247574	103	169	66	0.175786	6	0.0362238	2	0.0868512	8	0.0488807	180
886	60	2	175	20.7024	146	0.420844	107	170	63	0.299574	5	0.0488807	2	0.128235	7	0.0715533	180
887	60	3	174	7.14258	142	0.138417	103	168	65	0.0995194	5	0.0204646	3	0.0485612	8	0.0310008	179
888	60	4	159	5.07054	127	0.0960864	87	154	67	0.0687472	6	0.0136339	17	0.0619044	23	0.0493121	165
889	60	5	146	2.35742	122	0.0610833	89	143	54	0.0410464	3	0.00798691	33	0.0493357	36	0.04589	149
890	60	6	168	10.5199	129	0.164131	85	160	75	0.122988	9	0.0290527	5	0.0748136	14	0.0453958	177
891	60	7	164	6.14085	138	0.143677	102	160	58	0.0985623	4	0.0184431	14	0.0889702	18	0.0732975	168
892	60	8	156	3.47447	133	0.0933004	100	153	53	0.0619619	2	0.00955702	24	0.0708556	26	0.0661403	158
893	60	9	163	6.19981	137	0.148273	102	159	57	0.101423	3	0.0166451	16	0.0937405	19	0.0815675	166
894	60	10	166	6.50128	135	0.12346	94	161	67	0.0882393	6	0.0158373	10	0.0626848	16	0.045117	172
895	60	11	182	30.507	178	0.649028	121	182	61	0.44939	0		0		0		182
896	60	12	167	32.6525	140	0.744865	104	163	59	0.513825	4	0.0964356	11	0.407106	15	0.32426	171
897	60	13	167	37.9919	142	0.905094	107	164	57	0.620688	4	0.0943674	11	0.490142	15	0.384602	171
898	60	14	173	43.5124	142	0.850199	103	168	65	0.608292	6	0.115702	3	0.311314	9	0.180906	179
899	60	15	172	45.8368	141	0.880146	101	167	66	0.630436	6	0.129608	4	0.348866	10	0.217311	178
900	61	1	182	12.388	149	0.225709	108	176	68	0.163852	0		0		0		182
901	61	2	170	16.2784	141	0.342694	103	166	63	0.238648	5	0.0457499	7	0.155914	12	0.110012	175
902	61	3	168	14.2511	138	0.289725	100	163	63	0.206224	5	0.0370896	9	0.140745	14	0.103725	173
903	61	4	159	4.74316	133	0.111541	98	155	57	0.0771425	4	0.0134317	19	0.0784756	23	0.0671636	163
904	61	5	145	4.04093	126	0.126058	96	143	47	0.0819404	2	0.00973907	35	0.0958769	37	0.0912208	147
905	61	6	155	11.4473	125	0.234253	86	150	64	0.164449	5	0.0373649	22	0.1723	27	0.147312	160
906	61	7	159	9.22657	130	0.194422	92	154	62	0.136693	4	0.0248284	19	0.129845	23	0.111582	163
907	61	8	161	4.15283	133	0.0888945	95	157	62	0.0618794	5	0.011715	16	0.0575375	21	0.0466274	166
908	61	9	165	7.95627	141	0.202948	108	162	54	0.137851	3	0.0204629	14	0.123273	17	0.10513	168
909	61	10	155	7.41244	129	0.171625	93	151	58	0.118561	4	0.0223735	23	0.129557	27	0.113678	159
910	61	11	178	33.4183	147	0.655933	107	172	65	0.467907	4	0.0768348	0		4	0.0768348	182
911	61	12	154	38.56	132	1.03565	99	151	52	0.696766	3	0.0917097	25	0.805193	28	0.728748	157
912	61	13	171	33.4996	143	0.721155	106	167	61	0.505384	5	0.094384	6	0.313265	11	0.213773	176
913	61	14	168	45.7613	138	0.921754	99	163	64	0.65346	5	0.132307	9	0.457332	14	0.341251	173
914	61	15	168	45.966	138	0.916637	99	163	64	0.653847	6	0.128822	8	0.450654	14	0.312726	174
915	62	1	182	6.6872	143	0.10438	99	174	75	0.078197	0		0		0		182
916	62	2	162	14.6267	137	0.351863	102	159	57	0.239736	4	0.0388205	16	0.230627	20	0.192265	166
917	62	3	168	11.0942	139	0.226078	100	163	63	0.160682	5	0.026055	9	0.107501	14	0.0784131	173
918	62	4	164	3.86957	126	0.0628981	83	156	73	0.0467823	8	0.011627	10	0.0342495	18	0.0241951	172
919	62	5	152	7.01142	127	0.171944	92	148	56	0.117036	3	0.0220841	27	0.135404	30	0.124072	155
920	62	6	145	12.6983	124	0.364301	93	143	50	0.240576	3	0.0342717	34	0.287735	37	0.267184	148
921	62	7	174	8.7323	145	0.185221	108	169	61	0.131014	4	0.0218736	4	0.0631257	8	0.0424997	178
922	62	8	157	4.33561	131	0.101482	95	153	58	0.0696092	3	0.0117743	22	0.0732446	25	0.0658682	160
923	62	9	160	2.76243	130	0.0571991	92	155	63	0.040256	4	0.00787767	18	0.037322	22	0.0319685	164
924	62	10	157	6.06876	130	0.135004	93	153	60	0.0936292	5	0.0168105	20	0.0970467	25	0.0809994	162
925	62	11	182	22.3338	164	0.403741	116	182	66	0.306506	0		0		0		182
926	62	12	170	36.7231	143	0.811474	106	166	60	0.565252	4	0.0957152	8	0.368908	12	0.277843	174
927	62	13	175	31.9915	148	0.727075	112	171	59	0.502745	4	0.100524	3	0.252048	7	0.165463	179
928	62	14	171	41.5972	144	0.946209	108	167	59	0.653937	4	0.114669	7	0.416871	11	0.306979	175
929	62	15	169	38.6208	139	0.76148	99	164	65	0.541832	6	0.107216	7	0.355083	13	0.240683	175
930	63	1	163	4.13523	132	0.0811148	93	158	65	0.0578946	6	0.01191	13	0.0480664	19	0.0366486	169
931	63	2	167	15.3405	140	0.336995	103	163	60	0.23563	5	0.0427815	10	0.1797	15	0.134061	172
932	63	3	158	3.02816	124	0.0546579	83	152	69	0.0395575	6	0.00814673	18	0.035336	24	0.0285387	164
933	63	4	153	3.01388	127	0.0718988	92	149	57	0.0492644	3	0.0086548	26	0.055414	29	0.0505768	156
934	63	5	143	5.5822	122	0.159472	91	141	50	0.105648	3	0.0124518	36	0.124073	39	0.115486	146
935	63	6	151	11.7075	124	0.267575	88	147	59	0.184355	4	0.0336025	27	0.209843	31	0.187103	155
936	63	7	164	4.60816	135	0.0941187	96	159	63	0.0668021	5	0.0114659	13	0.0533229	18	0.041696	169
937	63	8	158	4.21045	129	0.0893856	92	153	61	0.063192	5	0.0128456	19	0.0625657	24	0.0522074	163
938	63	9	167	7.99684	140	0.177831	103	163	60	0.123366	4	0.0232634	11	0.0958284	15	0.0764777	171
939	63	10	154	11.2169	131	0.292908	98	151	53	0.198315	3	0.0290959	25	0.227161	28	0.20594	157
940	63	11	182	26.4858	150	0.470419	108	178	70	0.341231	0		0		0		182
941	63	12	170	35.5133	143	0.800975	106	166	60	0.550562	4	0.11969	8	0.390993	12	0.300559	174
942	63	13	171	40.3496	144	0.914759	108	167	59	0.633576	4	0.107506	7	0.399114	11	0.293074	175
943	63	14	153	37.1694	132	1.09679	102	150	48	0.730849	2	0.119325	27	0.871277	29	0.819419	155
944	63	15	173	43.9765	139	0.763771	96	167	71	0.556024	7	0.108205	2	0.265117	9	0.143074	180
945	64	1	155	3.69317	134	0.105107	103	153	50	0.0698017	3	0.00981991	24	0.0824877	27	0.0744135	158
946	64	2	162	6.48701	141	0.189672	110	159	49	0.125333	2	0.0180171	18	0.134035	20	0.122434	164
947	64	3	157	9.79529	130	0.220397	93	153	60	0.151724	4	0.0288423	21	0.159125	25	0.13828	161
948	64	4	165	4.40548	133	0.0833739	92	159	67	0.0597111	5	0.0124113	12	0.0451948	17	0.0355526	170
949	64	5	156	9.76276	131	0.239641	97	153	56	0.163017	4	0.028894	22	0.181495	26	0.158018	160
950	64	6	155	9.14154	129	0.212226	93	151	58	0.146358	4	0.0292139	23	0.161188	27	0.141636	159
951	64	7	162	3.36775	135	0.0763964	99	158	59	0.0528904	4	0.00986765	16	0.0493767	20	0.0414749	166
952	64	8	144	2.14204	119	0.0519211	84	140	56	0.0356168	3	0.00609848	35	0.0417007	38	0.03889	147
953	64	9	161	5.25983	139	0.142884	106	158	52	0.0953963	3	0.0174638	18	0.102891	21	0.0906874	164
954	64	10	142	4.03758	125	0.145422	99	141	42	0.0923564	2	0.00957032	38	0.0991475	40	0.0946687	144
955	64	11	172	21.0309	142	0.425677	103	167	64	0.300877	5	0.0679108	5	0.178618	10	0.123264	177
956	64	12	166	31.1497	142	0.79238	108	163	55	0.532514	3	0.0799004	13	0.462724	16	0.390945	169
957	64	13	171	25.96	145	0.596119	109	167	58	0.41405	4	0.0752544	7	0.266987	11	0.197266	175
958	64	14	169	38.2402	143	0.889343	107	165	58	0.612501	4	0.105689	9	0.441541	13	0.338202	173
959	64	15	169	41.5991	142	0.940241	106	165	59	0.652459	4	0.121837	9	0.466618	13	0.360531	173
960	65	1	153	2.66207	133	0.0826607	104	150	46	0.054751	2	0.00983292	27	0.0661176	29	0.0622359	155
961	65	2	158	3.2925	131	0.0742448	94	154	60	0.0510399	4	0.0110153	20	0.0534503	24	0.0463778	162
962	65	3	159	3.19553	130	0.0681615	93	154	61	0.0480476	4	0.0089671	19	0.0460083	23	0.0395664	163
963	65	4	165	5.67776	131	0.101165	90	159	69	0.073772	7	0.0151003	10	0.0531289	17	0.03747	172
964	65	5	174	11.0444	141	0.206881	101	168	67	0.149057	5	0.03014	3	0.0707938	8	0.0453852	179
965	65	6	165	14.3657	132	0.26018	91	159	68	0.189535	7	0.0399909	10	0.139	17	0.0982318	172
966	65	7	170	5.55867	139	0.111639	100	165	65	0.0785368	5	0.0170016	7	0.0511462	12	0.0369193	175
967	65	8	182	8.57694	168	0.116701	104	182	78	0.0926828	0		0		0		182
968	65	9	166	5.54074	136	0.110892	97	161	64	0.0789248	5	0.0151649	11	0.0588828	16	0.045221	171
969	65	10	150	4.58321	122	0.0982247	85	146	61	0.0690325	5	0.0120953	27	0.0765839	32	0.0665076	155
970	65	11	172	37.0177	143	0.787945	106	167	61	0.556143	4	0.0976116	6	0.314327	10	0.227641	176
971	65	12	170	35.0137	143	0.796048	107	166	59	0.550297	4	0.115831	8	0.387756	12	0.297114	174
972	65	13	150	38.7509	133	1.40876	107	148	41	0.904317	2	0.136498	30	1.07724	32	1.01845	152
973	65	14	167	41.8507	141	0.965992	105	163	58	0.668739	4	0.134267	11	0.539514	15	0.431449	171
974	65	15	172	42.4132	141	0.848683	102	167	65	0.598394	5	0.126238	5	0.345406	10	0.235822	177
975	66	1	156	2.28236	130	0.0528248	94	152	58	0.036498	4	0.00624558	22	0.0389247	26	0.0338971	160
976	66	2	164	3.86805	133	0.0758995	93	158	65	0.0541522	5	0.0108453	13	0.0431666	18	0.0341885	169
977	66	3	162	4.32597	128	0.076154	86	156	70	0.0554538	7	0.0117373	13	0.044098	20	0.0327718	169
978	66	4	142	3.98613	115	0.0889583	78	138	60	0.0615704	4	0.0121015	36	0.0724255	40	0.0663931	146
979	66	5	128	4.2203	92	0.0715815	49	120	71	0.0528088	7	0.012917	47	0.0597024	54	0.0536376	135
980	66	6	167	13.0362	134	0.240113	93	161	68	0.17321	6	0.0314382	9	0.115178	15	0.0816819	173
981	66	7	163	4.38207	128	0.0765396	86	156	70	0.0559868	7	0.0126469	12	0.0434715	19	0.0321151	170
982	66	8	153	3.05312	125	0.066326	87	148	61	0.0462161	4	0.00944863	25	0.0505307	29	0.0448642	157
983	66	9	168	3.14953	138	0.0637809	99	163	64	0.0450672	5	0.00989915	9	0.0323877	14	0.0243561	173
984	66	10	149	4.38423	126	0.115721	93	146	53	0.0777764	3	0.0143717	30	0.0933687	33	0.0861872	152
985	66	11	173	37.604	145	0.819194	108	168	60	0.575779	4	0.111083	5	0.319075	9	0.226634	177
986	66	12	171	35.7501	144	0.803955	107	167	60	0.553662	4	0.110938	7	0.363446	11	0.271625	175
987	66	13	168	38.6954	141	0.892981	105	164	59	0.611353	3	0.106777	11	0.46167	14	0.385622	171
988	66	14	171	43.0191	143	0.930668	106	167	61	0.650056	4	0.115261	7	0.398762	11	0.295671	175
989	66	15	171	41.5621	142	0.883636	104	166	62	0.617783	4	0.119244	7	0.383099	11	0.287152	175
990	67	1	182	1.38654	164	0.0174988	101	182	81	0.0142584	0		0		0		182
991	67	2	161	4.16835	138	0.110223	105	158	53	0.0739833	3	0.0109552	18	0.0767814	21	0.0673777	164
992	67	3	160	3.31135	136	0.0841489	103	157	54	0.0573046	3	0.00783989	19	0.0584459	22	0.0515451	163
993	67	4	146	3.3748	124	0.092267	92	143	51	0.0621544	3	0.0108366	33	0.0740556	36	0.0687873	149
994	67	5	162	5.76276	136	0.1357	101	158	57	0.0937738	3	0.0147088	17	0.087132	20	0.0762685	165
995	67	6	155	4.711	118	0.075711	74	147	73	0.0566551	8	0.0118173	19	0.0495825	27	0.0383928	163
996	67	7	171	6.06959	136	0.105277	93	164	71	0.0766968	6	0.0166187	5	0.0425581	11	0.0284094	177
997	67	8	157	4.63187	129	0.103428	93	153	60	0.0715592	4	0.014656	21	0.0750915	25	0.0654219	161
998	67	9	169	8.21848	140	0.167322	101	164	63	0.118991	5	0.0192643	8	0.0756748	13	0.0539785	174
999	67	10	152	5.57986	125	0.12594	88	148	60	0.0865253	4	0.018664	26	0.0986988	30	0.0880275	156
1000	67	11	171	38.1365	144	0.847562	107	167	60	0.588195	4	0.100341	7	0.365532	11	0.269099	175
1001	67	12	166	43.0611	141	1.02514	106	163	57	0.703214	4	0.121694	12	0.59049	16	0.473291	170
1002	67	13	173	34.7727	147	0.812717	111	169	58	0.557958	4	0.110794	5	0.33122	9	0.233253	177
1003	67	14	167	41.1503	142	0.99721	107	164	57	0.676093	4	0.113409	11	0.553919	15	0.43645	171
1004	67	15	168	45.9829	138	0.92087	99	163	64	0.655163	5	0.107778	9	0.434095	14	0.317553	173
1005	68	1	169	7.13094	142	0.162467	106	165	59	0.112168	4	0.019254	9	0.0795506	13	0.0609978	173
1006	68	2	164	7.40027	135	0.154935	97	159	62	0.109377	4	0.0201493	14	0.0898091	18	0.0743292	168
1007	68	3	150	2.23468	124	0.0519222	88	146	58	0.0357892	4	0.007438	28	0.0416039	32	0.0373332	154
1008	68	4	151	3.68308	124	0.0830592	88	147	59	0.0577261	4	0.00867576	27	0.0640625	31	0.0569158	155
1009	68	5	149	3.44359	121	0.0747177	84	145	61	0.0521077	5	0.00932937	28	0.0591008	33	0.0515597	154
1010	68	6	159	6.259	128	0.125264	89	154	65	0.0883085	5	0.019198	18	0.083888	23	0.069825	164
1011	68	7	169	11.4124	160	0.756568	143	169	26	0.431276	0		13	0.556703	13	0.556703	169
1012	68	8	165	6.58961	141	0.168425	107	162	55	0.112812	3	0.020407	14	0.104906	17	0.0899947	168
1013	68	9	171	9.79359	142	0.203157	104	166	62	0.14423	5	0.0275099	6	0.0869999	11	0.059959	176
1014	68	10	153	3.80826	127	0.0881227	91	149	58	0.0608938	4	0.0102216	25	0.0675839	29	0.0596718	157
1015	68	11	167	34.5549	141	0.784105	104	163	59	0.542756	4	0.0828755	11	0.411949	15	0.324196	171
1016	68	12	176	34.2078	149	0.761309	112	172	60	0.527865	4	0.0980259	2	0.232487	6	0.142846	180
1017	68	13	168	36.1713	142	0.831178	106	165	59	0.570621	4	0.0775513	10	0.411785	14	0.31629	172
1018	68	14	170	42.3273	137	0.780247	96	164	68	0.56255	6	0.130526	6	0.350376	12	0.240451	176
1019	68	15	166	42.7956	141	1.05506	107	162	55	0.724261	3	0.132339	13	0.623503	16	0.531409	169
1020	69	1	182	9.4281	154	0.154521	109	182	73	0.116415	0		0		0		182
1021	69	2	170	11.7587	144	0.27198	108	166	58	0.188001	4	0.0328092	8	0.12809	12	0.0963295	174
1022	69	3	152	2.44797	125	0.056013	89	148	59	0.0385618	4	0.00790659	26	0.0439105	30	0.03911	156
1023	69	4	154	1.73542	121	0.0318862	80	148	68	0.023034	6	0.00484801	22	0.0226101	28	0.0188039	160
1024	69	5	146	3.03506	115	0.0592652	75	141	66	0.0420212	5	0.00761209	31	0.046539	36	0.0411325	151
1025	69	6	153	8.24837	128	0.202486	93	149	56	0.137714	3	0.0248259	26	0.157649	29	0.143909	156
1026	69	7	156	2.53679	125	0.0495892	85	151	66	0.0351365	5	0.00663512	21	0.0342661	26	0.0289524	161
1027	69	8	158	3.2721	129	0.0704237	92	153	61	0.0493665	4	0.00976326	20	0.049133	24	0.0425714	162
1028	69	9	169	2.66103	142	0.0600811	106	165	59	0.041723	4	0.006902	9	0.0290448	13	0.0222316	173
1029	69	10	148	6.17537	124	0.155757	90	145	55	0.105298	4	0.0167077	30	0.125942	34	0.113091	152
1030	69	11	161	39.9997	136	0.964127	101	158	57	0.656039	4	0.106316	17	0.64979	21	0.546271	165
1031	69	12	173	36.437	147	0.857805	112	169	57	0.592863	4	0.118186	5	0.352309	9	0.248254	177
1032	69	13	170	36.1213	142	0.790049	105	165	60	0.553907	4	0.11113	8	0.372301	12	0.285244	174
1033	69	14	173	36.7104	147	0.853545	111	169	58	0.588011	4	0.112499	5	0.34322	9	0.240677	177
1034	69	15	167	34.4622	138	0.710519	100	163	63	0.501365	5	0.0791845	10	0.354082	15	0.26245	172
1035	70	1	155	6.35206	132	0.166165	99	152	53	0.11237	3	0.0197738	24	0.129099	27	0.116951	158
1036	70	2	164	9.54259	139	0.228262	104	161	57	0.156118	4	0.0236937	14	0.13912	18	0.11347	168
1037	70	3	167	6.0777	141	0.14433	106	163	57	0.0991893	3	0.0166822	12	0.0789648	15	0.0665083	170
1038	70	4	158	4.67163	132	0.106291	96	154	58	0.0742605	4	0.0104345	20	0.0735923	24	0.063066	162
1039	70	5	145	1.8622	122	0.0502255	90	142	52	0.0336994	3	0.00601699	34	0.040246	37	0.0374707	148
1040	70	6	160	8.2965	131	0.174777	93	155	62	0.122907	4	0.0232567	18	0.114584	22	0.0979792	164
1041	70	7	166	6.2817	139	0.144354	103	162	59	0.0991026	4	0.0198454	12	0.0834175	16	0.0675244	170
1042	70	8	157	4.37162	130	0.0975494	93	153	60	0.0675201	4	0.0118016	21	0.0695803	25	0.0603357	161
1043	70	9	169	5.78835	141	0.128258	104	164	60	0.0891701	4	0.018286	9	0.0642587	13	0.0501133	173
1044	70	10	155	6.73685	131	0.167057	97	152	55	0.114233	4	0.0193144	23	0.128291	27	0.112146	159
1045	70	11	170	30.3657	142	0.653803	104	166	62	0.453387	4	0.074787	8	0.289961	12	0.218236	174
1046	70	12	164	35.5815	142	0.96321	110	162	52	0.644479	3	0.0800674	15	0.615391	18	0.526171	167
1047	70	13	168	35.006	139	0.717551	100	164	64	0.503179	5	0.0835515	9	0.343248	14	0.250499	173
1048	70	14	168	37.5298	142	0.873936	106	164	58	0.60147	4	0.119908	10	0.469008	14	0.369265	172
1049	70	15	168	38.4836	141	0.852707	104	164	60	0.592913	4	0.087473	10	0.418493	14	0.323915	172
1050	71	1	178	8.76433	151	0.195571	115	174	59	0.136843	4	0.019203	0		4	0.019203	182
1051	71	2	182	8.02116	152	0.120382	105	182	77	0.0925981	0		0		0		182
1052	71	3	182	4.65531e-155	182	1.54273e-154	180	182	2	2.32467e-155	0		0		0		182
1053	71	4	153	3.52527	127	0.079907	90	149	59	0.0553476	4	0.00791146	25	0.0601385	29	0.0529348	157
1054	71	5	140	3.32933	117	0.0876344	84	137	53	0.0590099	3	0.00947046	39	0.0684472	42	0.0642346	143
1055	71	6	160	11.6903	128	0.225954	89	154	65	0.162707	5	0.0322018	17	0.143159	22	0.117942	165
1056	71	7	153	3.44842	127	0.0817348	92	149	57	0.0562393	4	0.0108424	25	0.0638699	29	0.0565558	157
1057	71	8	162	6.53786	135	0.150415	99	158	59	0.103182	3	0.018628	17	0.0968898	20	0.0851506	165
1058	71	9	164	5.30372	135	0.108999	96	160	64	0.0763106	5	0.0126511	13	0.0614872	18	0.0479216	169
1059	71	10	151	5.72389	129	0.154581	96	148	52	0.103607	3	0.0154189	28	0.123284	31	0.112846	154
1060	71	11	166	39.7714	137	0.82594	98	161	63	0.58017	5	0.120056	11	0.454809	16	0.350199	171
1061	71	12	178	32.3537	149	0.671048	111	173	62	0.476442	4	0.0706884	0		4	0.0706884	182
1062	71	13	172	45.2379	143	0.941818	105	168	63	0.660548	5	0.111955	5	0.366717	10	0.239336	177
1063	71	14	169	38.647	142	0.857496	105	165	60	0.595712	5	0.110028	8	0.420802	13	0.301274	174
1064	71	15	166	42.6954	141	1.02281	106	163	57	0.698793	4	0.114301	12	0.585817	16	0.467938	170
1065	72	1	176	11.8326	151	0.28623	116	172	56	0.196574	3	0.0293664	3	0.0843803	6	0.0568734	179
1066	72	2	174	10.2877	148	0.245013	113	170	57	0.168062	3	0.0280872	5	0.0889096	8	0.0661012	177
1067	72	3	167	6.73561	141	0.154661	105	163	58	0.107409	4	0.0156045	11	0.0812638	15	0.0637547	171
1068	72	4	151	1.75553	123	0.0384406	86	146	60	0.0269301	4	0.00528746	27	0.0299283	31	0.0267489	155
1069	72	5	136	7.22185	131	0.829019	120	136	16	0.446692	0		46	0.156997	46	0.156997	136
1070	72	6	148	9.10075	127	0.260011	96	146	50	0.172186	3	0.0264756	31	0.20845	34	0.192393	151
1071	72	7	158	7.08659	134	0.179439	101	155	54	0.122508	4	0.0200116	20	0.132515	24	0.113765	162
1072	72	8	165	7.62753	140	0.185971	105	161	56	0.127054	3	0.0208558	14	0.111335	17	0.095368	168
1073	72	9	152	6.2192	126	0.143644	90	148	58	0.0993829	4	0.0167603	26	0.111353	30	0.0987407	156
1074	72	10	149	3.35175	119	0.0679643	80	144	64	0.0479836	5	0.00928472	28	0.0529028	33	0.046294	154
1075	72	11	172	39.2434	144	0.84287	106	168	62	0.585422	4	0.0973696	6	0.331724	10	0.237982	176
1076	72	12	170	38.6018	144	0.89498	108	166	58	0.617657	4	0.106494	8	0.420867	12	0.316076	174
1077	72	13	172	35.1765	146	0.79854	109	168	59	0.552555	4	0.0795585	6	0.314543	10	0.220549	176
1078	72	14	160	41.2064	135	1.02061	101	156	55	0.698413	3	0.124427	19	0.717341	22	0.636489	163
1079	72	15	169	39.5426	143	0.922721	107	165	58	0.634116	4	0.118627	9	0.466736	13	0.359626	173
1080	73	1	177	7.71845	142	0.134211	100	170	70	0.0984213	5	0.0158241	0		5	0.0158241	182
1081	73	2	179	14.5733	151	0.311232	113	175	62	0.216964	3	0.0247068	0		3	0.0247068	182
1082	73	3	161	8.02913	138	0.213784	105	158	53	0.142825	2	0.0225971	19	0.14904	21	0.136998	163
1083	73	4	156	7.18657	133	0.192643	101	153	52	0.129801	3	0.0218322	23	0.148695	26	0.134057	159
1084	73	5	142	5.80643	124	0.197391	96	140	44	0.126392	2	0.0190138	38	0.139495	40	0.133471	144
1085	73	6	154	11.6894	129	0.291873	95	150	55	0.198661	3	0.0373622	25	0.226949	28	0.206636	157
1086	73	7	173	20.8707	168	2.53199	157	172	15	1.37493	0		9	1.92441	9	1.92441	173
1087	73	8	163	5.57029	138	0.13487	103	160	57	0.0914917	4	0.0154836	15	0.0866167	19	0.0716413	167
1088	73	9	150	2.75853	121	0.0583472	83	145	62	0.0409214	5	0.00855628	27	0.0459231	32	0.0400846	155
1089	73	10	147	2.64706	123	0.0668645	89	144	55	0.0451555	4	0.00769552	31	0.0543179	35	0.0489896	151
1090	73	11	167	37.4275	141	0.846036	104	163	59	0.587056	4	0.0794976	11	0.435044	15	0.340231	171
1091	73	12	172	33.9035	145	0.744729	108	168	60	0.520747	4	0.0774095	6	0.289658	10	0.204759	176
1092	73	13	171	32.8093	147	0.829975	113	168	55	0.559872	3	0.0945921	8	0.385819	11	0.306394	174
1093	73	14	169	35.6418	145	0.909009	111	166	55	0.609783	3	0.102074	10	0.472946	13	0.38736	172
1094	73	15	170	37.6576	143	0.837058	106	166	60	0.580853	4	0.110881	8	0.392713	12	0.298769	174
1095	74	1	177	12.5782	150	0.284515	114	173	59	0.197351	4	0.0314191	1	0.0743522	5	0.0400058	181
1096	74	2	182	16.2763	152	0.326039	113	177	64	0.231926	0		0		0		182
1097	74	3	165	7.79801	147	0.263006	119	163	44	0.169396	2	0.0215523	15	0.182643	17	0.163691	167
1098	74	4	168	5.4013	139	0.111018	100	164	64	0.0777161	5	0.013139	9	0.0533864	14	0.0390124	173
1099	74	5	148	3.3998	120	0.0730806	82	144	62	0.050733	5	0.0102191	29	0.058534	34	0.0514289	153
1100	74	6	145	7.79782	125	0.239576	95	142	47	0.157468	2	0.0295658	35	0.184339	37	0.175973	147
1101	74	7	171	8.01355	144	0.180559	108	167	59	0.125555	4	0.0204007	7	0.0777141	11	0.0568729	175
1102	74	8	169	10.158	161	0.716706	145	169	24	0.41562	1	0.0177512	12	0.556908	13	0.515435	170
1103	74	9	163	3.42071	130	0.0631479	89	157	68	0.0454909	6	0.00983956	13	0.0364919	19	0.0280754	169
1104	74	10	149	3.37996	126	0.087868	93	146	53	0.0596719	4	0.00928908	29	0.0710839	33	0.0635936	153
1105	74	11	176	35.0252	148	0.750211	111	172	61	0.527458	5	0.0895646	1	0.217639	6	0.11091	181
1106	74	12	169	39.0641	143	0.896615	107	165	58	0.622871	4	0.0951716	9	0.431523	13	0.32803	173
1107	74	13	171	38.8234	145	0.932289	110	167	57	0.635996	3	0.10847	8	0.420567	11	0.335449	174
1108	74	14	170	39.7579	144	0.913354	108	166	58	0.634209	4	0.114137	8	0.431763	12	0.325888	174
1109	74	15	172	36.89	145	0.828424	108	167	59	0.577323	4	0.124317	6	0.361759	10	0.266783	176
1110	75	1	175	13.7346	145	0.277301	106	170	64	0.196301	5	0.0338258	2	0.0856824	7	0.0486419	180
1111	75	2	175	6.20664	144	0.121088	105	170	65	0.0867163	6	0.0160727	1	0.0379568	7	0.019199	181
1112	75	3	176	13.3371	145	0.266765	106	171	65	0.188134	5	0.0403648	1	0.0826593	6	0.0474139	181
1113	75	4	167	7.91755	142	0.189881	107	164	57	0.129619	4	0.0232743	11	0.106093	15	0.084008	171
1114	75	5	148	3.349	125	0.0889118	92	145	53	0.0595191	3	0.0119264	31	0.0720272	34	0.0667242	151
1115	75	6	158	13.0961	130	0.284936	93	153	60	0.200426	4	0.0380016	20	0.1989	24	0.172084	162
1116	75	7	166	2.11796	130	0.035795	88	159	71	0.0264616	8	0.00596602	8	0.0180965	16	0.0120312	174
1117	75	8	170	11.187	145	0.275366	111	167	56	0.186942	3	0.0274695	9	0.129803	12	0.10422	173
1118	75	9	178	6.28815	144	0.111885	102	172	70	0.08097	4	0.0103007	0		4	0.0103007	182
1119	75	10	176	4.96255	142	0.0901057	101	169	68	0.0655402	6	0.0144552	0		6	0.0144552	182
1120	75	11	166	32.1326	139	0.717903	103	162	59	0.501951	5	0.0870199	11	0.399883	16	0.302113	171
1121	75	12	0	0	182	9.00737858755694e-1953	nan	nan	nan	nan	nan	nan	nan	nan	nan	nan	nan
1122	75	13	166	48.1771	138	1.05476	101	162	61	0.731336	4	0.113698	12	0.566271	16	0.453128	170
1123	75	14	173	42.9557	142	0.825745	102	168	66	0.591072	6	0.122413	3	0.30883	9	0.184552	179
1124	75	15	170	37.6718	143	0.835371	106	166	60	0.580558	5	0.10125	7	0.383963	12	0.266166	175
1125	76	1	171	7.00073	142	0.146749	104	166	62	0.103503	5	0.0199436	6	0.0633281	11	0.0436079	176
1126	76	2	182	9.11378	150	0.170959	109	176	67	0.12306	0		0		0		182
1127	76	3	175	11.2107	145	0.229394	107	170	63	0.162631	5	0.0328402	2	0.0760798	7	0.0451944	180
1128	76	4	171	12.1033	143	0.269983	107	166	59	0.188952	4	0.0393732	7	0.123315	11	0.092791	175
1129	76	5	159	4.66813	132	0.104917	95	155	60	0.0722811	4	0.0145421	19	0.0732863	23	0.0630699	163
1130	76	6	147	10.9861	123	0.277421	89	144	55	0.187364	3	0.0315969	32	0.222811	35	0.206421	150
1131	76	7	174	5.56594	143	0.109947	103	168	65	0.0781332	5	0.0170762	3	0.0397547	8	0.0255806	179
1132	76	8	166	5.18924	137	0.108951	99	161	62	0.0767792	4	0.0144633	12	0.0590714	16	0.0479194	170
1133	76	9	154	5.01014	118	0.0842618	75	147	72	0.0619677	7	0.0138983	21	0.0579954	28	0.0469711	161
1134	76	10	156	3.11646	116	0.0464681	70	147	77	0.0351671	10	0.00851823	16	0.0296251	26	0.0215071	166
1135	76	11	159	33.1359	138	0.970464	107	156	49	0.640612	2	0.101848	21	0.731063	23	0.676349	161
1136	76	12	176	33.7987	146	0.703004	108	171	63	0.493403	4	0.0934825	2	0.209606	6	0.13219	180
1137	76	13	169	42.7726	141	0.914463	103	164	61	0.643608	4	0.107438	9	0.428241	13	0.329532	173
1138	76	14	171	47.2813	142	0.977222	103	166	63	0.688514	5	0.138075	6	0.422768	11	0.293362	176
1139	76	15	170	37.9389	138	0.719584	97	164	67	0.514637	5	0.104229	7	0.3135	12	0.226304	175
1140	77	1	174	5.25737	149	0.12855	114	170	56	0.0876724	3	0.0162195	5	0.0488195	8	0.0365945	177
1141	77	2	163	5.34019	132	0.101649	91	158	67	0.0725458	6	0.0131676	13	0.0577405	19	0.0436648	169
1142	77	3	161	5.80561	134	0.132919	98	157	59	0.0914723	4	0.018571	17	0.0896392	21	0.0761024	165
1143	77	4	167	9.07511	145	0.244578	112	164	52	0.164177	3	0.0251078	12	0.142753	15	0.119224	170
1144	77	5	0	0	182	1.59555029536202e-543	nan	nan	nan	nan	nan	nan	nan	nan	nan	nan	nan
1145	77	6	143	10.154	123	0.299928	92	141	49	0.196811	3	0.0258781	36	0.231571	39	0.215749	146
1146	77	7	153	5.52089	126	0.121579	89	149	60	0.0848755	4	0.012917	25	0.0908645	29	0.0801131	157
1147	77	8	158	4.59635	133	0.11518	99	154	55	0.0781998	3	0.0141194	21	0.0847004	24	0.0758778	161
1148	77	9	159	6.27309	132	0.138387	95	155	60	0.096499	5	0.017161	18	0.09497	23	0.078055	164
1149	77	10	168	4.89994	132	0.0839991	90	161	71	0.0616019	7	0.0145537	7	0.0400201	14	0.0272869	175
1150	77	11	179	31.0164	147	0.594897	107	173	66	0.426401	3	0.0463777	0		3	0.0463777	182
1151	77	12	168	38.5637	142	0.884469	106	164	58	0.614793	4	0.105989	10	0.457457	14	0.357038	172
1152	77	13	171	47.7943	142	0.99528	104	167	63	0.697916	5	0.120587	6	0.414451	11	0.280877	176
1153	77	14	170	48.5261	141	1.03246	104	165	61	0.728917	4	0.124734	8	0.460218	12	0.34839	174
1154	77	15	172	43.8802	143	0.925999	105	167	62	0.65047	4	0.123519	6	0.375302	10	0.274589	176
1155	78	1	173	5.94117	141	0.114115	101	167	66	0.0817304	5	0.0168256	4	0.0425056	9	0.0282389	178
1156	78	2	182	2.50796e-104	182	6.94478e-104	180	182	2	1.2492e-104	0		0		0		182
1157	78	3	173	10.5587	145	0.222594	107	169	62	0.156466	5	0.0268331	4	0.082026	9	0.0513633	178
1158	78	4	177	7.93958	146	0.155743	106	172	66	0.110115	5	0.0216835	0		5	0.0216835	182
1159	78	5	148	5.85199	125	0.152774	92	145	53	0.103456	3	0.0157372	31	0.122387	34	0.112977	151
1160	78	6	142	8.36564	121	0.236674	89	140	51	0.155627	3	0.0248343	37	0.183996	40	0.172059	145
1161	78	7	168	8.57582	140	0.187548	103	163	60	0.131494	4	0.0256775	10	0.0966518	14	0.0763734	172
1162	78	8	165	4.88538	133	0.0921982	93	159	66	0.0667213	6	0.0129852	11	0.0494175	17	0.0365591	171
1163	78	9	171	6.16472	142	0.126644	103	166	63	0.0895687	5	0.0170903	6	0.053862	11	0.0371476	176
1164	78	10	160	7.22514	130	0.146329	91	155	64	0.103386	5	0.0179541	17	0.0931825	22	0.0760851	165
1165	78	11	182	26.7702	158	0.660981	124	179	55	0.453316	0		0		0		182
1166	78	12	171	39.5184	143	0.829177	105	167	62	0.584591	5	0.0972222	6	0.34417	11	0.231921	176
1167	78	13	169	36.7247	141	0.79559	103	164	61	0.555338	4	0.109717	9	0.389837	13	0.303647	173
1168	78	14	168	41.3408	139	0.867521	101	163	62	0.61159	4	0.12225	10	0.438486	14	0.348133	172
1169	78	15	155	39.6657	134	1.16894	104	153	49	0.768054	2	0.106243	25	0.913101	27	0.853334	157
1170	79	1	174	2.23038	135	0.0347039	91	166	75	0.0260403	8	0.00546744	0		8	0.00546744	182
1171	79	2	175	12.9855	146	0.27335	108	170	62	0.19229	5	0.0387132	2	0.0916931	7	0.0538503	180
1172	79	3	182	7.44434e-22	182	3.4574e-22	173	182	9	8.15536e-23	0		0		0		182
1173	79	4	172	5.16845	139	0.095914	98	166	68	0.0688811	6	0.015923	4	0.0389079	10	0.025117	178
1174	79	5	155	4.63351	126	0.0961305	87	150	63	0.0675679	5	0.0139275	22	0.0703536	27	0.0599043	160
1175	79	6	138	9.97515	117	0.288126	86	136	50	0.189388	3	0.0241052	41	0.213284	44	0.200386	141
1176	79	7	163	7.14677	134	0.148564	96	159	63	0.104293	5	0.017693	14	0.0876952	19	0.0692736	168
1177	79	8	157	2.77627	123	0.0488163	81	150	69	0.035866	7	0.00800663	18	0.0324362	25	0.0255959	164
1178	79	9	164	5.20318	141	0.133684	107	161	54	0.0903662	3	0.0118512	15	0.083254	18	0.0713535	167
1179	79	10	159	3.20683	130	0.068519	93	154	61	0.0482486	4	0.00900203	19	0.0462874	23	0.039803	163
1180	79	11	173	31.9331	144	0.677479	106	168	62	0.474314	4	0.0950197	5	0.262517	9	0.188074	177
1181	79	12	177	34.5986	145	0.666684	105	171	66	0.476584	5	0.102653	0		5	0.102653	182
1182	79	13	171	33.0883	144	0.727932	107	167	60	0.508502	5	0.0935364	6	0.319158	11	0.216603	176
1183	79	14	168	43.1511	137	0.850945	98	162	64	0.611044	5	0.125262	9	0.419218	14	0.314234	173
1184	79	15	171	38.2199	144	0.844494	107	167	60	0.588268	5	0.103133	6	0.366448	11	0.246759	176
1185	80	1	182	9.18199	151	0.149704	106	182	76	0.109508	0		0		0		182
1186	80	2	165	21.3558	136	0.454866	99	160	61	0.320927	4	0.0609938	13	0.258816	17	0.21227	169
1187	80	3	165	6.84669	139	0.159247	103	161	58	0.109677	4	0.0205071	13	0.0950375	17	0.077501	169
1188	80	4	166	8.8401	139	0.197151	102	162	60	0.136507	4	0.0210364	12	0.106937	16	0.0854618	170
1189	80	5	182	9.63472	141	0.145178	96	173	77	0.109273	0		0		0		182
1190	80	6	146	10.6433	122	0.269486	88	142	54	0.183994	3	0.0365879	33	0.218071	36	0.202948	149
1191	80	7	163	7.23899	133	0.149007	95	158	63	0.105253	5	0.0230449	14	0.0914506	19	0.0734491	168
1192	80	8	158	2.03461	128	0.0415726	89	153	64	0.0292117	5	0.00619658	19	0.028653	24	0.0239746	163
1193	80	9	161	5.5552	135	0.128671	99	157	58	0.0888494	4	0.0136863	17	0.0844293	21	0.0709544	165
1194	80	10	166	4.21039	141	0.10452	107	162	55	0.071413	3	0.0124276	13	0.0615281	16	0.0523218	169
1195	80	11	182	20.618	159	0.506342	125	182	57	0.340285	0		0		0		182
1196	80	12	172	39.4878	141	0.767233	101	167	66	0.545666	6	0.114272	4	0.307385	10	0.191517	178
1197	80	13	169	37.9968	146	0.993045	113	166	53	0.671972	3	0.109057	10	0.523214	13	0.427639	172
1198	80	14	168	45.7128	139	0.950236	101	164	63	0.667032	5	0.117597	9	0.464849	14	0.34083	173
1199	80	15	169	37.8513	139	0.760518	100	164	64	0.539986	6	0.104223	7	0.356366	13	0.239992	175
1200	81	1	166	13.5659	141	0.331431	107	163	56	0.226186	4	0.0368881	12	0.192262	16	0.153418	170
1201	81	2	0	0	182	1.58255580593729e-10779	nan	nan	nan	nan	nan	nan	nan	nan	nan	nan	nan
1202	81	3	182	5.09071	149	0.0679501	99	182	83	0.0534182	0		0		0		182
1203	81	4	182	1.89529e-101	182	5.83121e-101	180	182	2	9.45709e-102	0		0		0		182
1204	81	5	178	18.948	143	0.323115	100	171	71	0.23766	4	0.0240837	0		4	0.0240837	182
1205	81	6	160	13.6809	129	0.267877	90	155	65	0.191407	6	0.0380818	16	0.171654	22	0.135225	166
1206	81	7	165	8.09204	138	0.180124	101	161	60	0.124878	4	0.0237092	13	0.105028	17	0.0858939	169
1207	81	8	160	2.10888	133	0.0475543	97	156	59	0.0330491	4	0.00601659	18	0.0321647	22	0.0274105	164
1208	81	9	163	4.52527	135	0.0955964	97	159	62	0.0671079	5	0.0119134	14	0.0574243	19	0.0454477	168
1209	81	10	152	4.57472	128	0.117804	95	149	54	0.0794997	3	0.013963	27	0.093417	30	0.0854716	155
1210	81	11	167	37.7101	140	0.837608	103	163	60	0.581495	4	0.0905916	11	0.435259	15	0.343348	171
1211	81	12	165	41.4218	137	0.897638	100	161	61	0.626483	5	0.114142	12	0.513552	17	0.396078	170
1212	81	13	0	0	182	7.06551826035106e-1632	nan	nan	nan	nan	nan	nan	nan	nan	nan	nan	nan
1213	81	14	170	43.5444	142	0.954972	105	166	61	0.661365	4	0.112057	8	0.431409	12	0.324958	174
1214	81	15	170	43.9787	140	0.895078	102	165	63	0.636693	5	0.112239	7	0.39201	12	0.275438	175
1215	82	1	145	1.16134	100	0.0157465	52	133	81	0.0121809	11	0.00332174	26	0.011719	37	0.00922253	156
1216	82	2	182	10.9871	162	0.183285	113	182	69	0.142208	0		0		0		182
1217	82	3	164	3.90992	133	0.078035	94	159	65	0.0551071	5	0.0116394	13	0.045242	18	0.035908	169
1218	82	4	182	8.35264	147	0.131273	102	177	75	0.0981987	0		0		0		182
1219	82	5	153	2.89371	125	0.0619352	87	148	61	0.043564	4	0.00766143	25	0.0463129	29	0.0409817	157
1220	82	6	149	10.9781	121	0.235397	84	145	61	0.165384	5	0.0292047	28	0.185368	33	0.161707	154
1221	82	7	158	4.11535	131	0.0899506	94	154	60	0.0630981	5	0.0109183	19	0.0626375	24	0.0518627	163
1222	82	8	162	2.58518	133	0.0545219	95	157	62	0.03831	4	0.00658301	16	0.0334188	20	0.0280517	166
1223	82	9	149	1.55924	114	0.0272019	72	142	70	0.0199108	7	0.00418852	26	0.0203938	33	0.0169563	156
1224	82	10	159	1.90026	127	0.0360446	86	153	67	0.0257769	5	0.00514088	18	0.0231569	23	0.0192404	164
1225	82	11	167	39.9227	139	0.891226	103	163	60	0.616706	4	0.127271	11	0.490129	15	0.393367	171
1226	82	12	169	40.0937	140	0.843997	102	164	62	0.59381	4	0.114766	9	0.404594	13	0.315416	173
1227	82	13	178	36.5813	148	0.737747	110	173	63	0.527716	4	0.0609452	0		4	0.0609452	182
1228	82	14	169	38.4266	143	0.907558	108	165	57	0.625902	4	0.109971	9	0.457219	13	0.350374	173
1229	82	15	171	38.2198	145	0.894135	110	167	57	0.620482	4	0.108559	7	0.401429	11	0.294931	175
1230	83	1	155	0.993374	112	0.0140892	65	145	80	0.0107262	10	0.00276778	17	0.00904967	27	0.00672304	165
1231	83	2	167	6.59018	135	0.124686	95	161	66	0.0900994	6	0.0184631	9	0.0626931	15	0.0450011	173
1232	83	3	157	4.87146	132	0.118059	97	154	57	0.0800315	4	0.0145068	21	0.0876629	25	0.0759579	161
1233	83	4	148	1.94392	120	0.0422468	83	144	61	0.0294241	4	0.00529124	30	0.033417	34	0.0301081	152
1234	83	5	152	5.76254	130	0.160905	99	149	50	0.108288	3	0.0180533	27	0.129135	30	0.118027	155
1235	83	6	158	16.2733	130	0.359388	93	153	60	0.250385	4	0.0494871	20	0.253763	24	0.219717	162
1236	83	7	164	7.57902	130	0.13794	89	157	68	0.100198	6	0.0226174	12	0.077458	18	0.0591778	170
1237	83	8	159	4.92393	131	0.10729	94	155	61	0.0746071	4	0.0128461	19	0.0724205	23	0.0620598	163
1238	83	9	152	2.61019	126	0.060523	91	149	58	0.0417698	4	0.00584746	26	0.0464218	30	0.0410119	156
1239	83	10	135	3.5576	81	0.0394409	28	119	91	0.031686	17	0.00962325	30	0.0308706	47	0.0231854	152
1240	83	11	182	24.9317	147	0.426191	104	175	71	0.313055	0		0		0		182
1241	83	12	160	39.2335	135	0.942248	100	157	57	0.642677	4	0.105866	18	0.650697	22	0.551637	164
1242	83	13	172	38.0152	141	0.75374	102	167	65	0.534425	5	0.106702	5	0.300073	10	0.203387	177
1243	83	14	168	42.6624	139	0.894571	101	163	62	0.63081	5	0.119478	9	0.44768	14	0.330465	173
1244	83	15	170	36.132	144	0.837438	108	166	58	0.578067	4	0.0984138	8	0.392646	12	0.294568	174
1245	84	1	147	1.51306	120	0.033796	83	143	60	0.0233772	4	0.004	31	0.026983	35	0.0243564	151
1246	84	2	155	1.96671	124	0.0386404	85	150	65	0.0275529	6	0.00565474	21	0.0277253	27	0.0228207	161
1247	84	3	177	4.4501	141	0.0736035	97	170	73	0.0542236	5	0.00669177	0		5	0.00669177	182
1248	84	4	158	2.37507	129	0.0501257	92	154	62	0.0352033	5	0.00677951	19	0.034703	24	0.0288856	163
1249	84	5	149	3.11996	124	0.0749553	89	145	56	0.0517146	3	0.00750555	30	0.0590848	33	0.0543957	152
1250	84	6	159	8.99269	134	0.212484	98	156	58	0.144836	4	0.0219064	19	0.147567	23	0.125713	163
1251	84	7	162	2.03658	133	0.0426775	95	157	62	0.030107	5	0.00586754	15	0.0267038	20	0.0214947	167
1252	84	8	145	1.99556	121	0.0522499	88	142	54	0.0348607	2	0.00553336	35	0.041308	37	0.0393742	147
1253	84	9	118	2.91295	92	0.0676844	56	114	58	0.0466446	4	0.00828893	60	0.0455817	64	0.0432509	122
1254	84	10	127	3.18193	112	0.122071	86	126	40	0.0766876	2	0.0073931	53	0.0596028	55	0.0577043	129
1255	84	11	170	20.4247	156	0.883614	132	169	37	0.536644	1	0.0945969	11	0.593322	12	0.551762	171
1256	84	12	182	24.4027	172	0.496462	121	182	61	0.361848	0		0		0		182
1257	84	13	182	20.1748	145	0.316723	100	175	75	0.236642	0		0		0		182
1258	84	14	167	44.3442	142	1.07333	107	164	57	0.728307	4	0.118403	11	0.592809	15	0.4663	171
1259	84	15	168	36.7821	142	0.867782	107	164	57	0.598918	4	0.117412	10	0.468212	14	0.367983	172
