# Supplementary material for: From Images to Loci: Applying 3D Deep Learning to Enable Multivariate and Multitemporal Digital Phenotyping and Mapping the Genetics Underlying Nitrogen Use Efficiency in Wheat
Source: Plant Phenomics. 2024 Dec 19;6:0270. doi: 10.34133/plantphenomics.0270 (PMC11658601; doi:10.34133/plantphenomics.0270)
Supplement: Supplementary 1 — Notes S1 and S2 [file plantphenomics.0270.f1.zip › S2.xls]

## Sheet: CCCI
	Row_no	Column_no	MD(days)	M_vi	MRD(days)	MR	FRSD(days)	FRED(days)	FRD(days)	FR	D_d_1	D_r_1	D_d_2	D_r_2	D_d_3	D_r_3	D_d
0	1	1	147	0.677789	101	0.00893991	53	135	82	0.00696594	12	0.00186414	23	0.00640679	35	0.00484931	159
1	1	2	142	0.686296	98	0.00942484	51	131	80	0.00728988	11	0.00177544	29	0.00716513	40	0.00568296	153
2	1	3	152	0.603353	106	0.00795368	57	140	83	0.0061643	12	0.00181253	18	0.00539348	30	0.0039611	164
3	1	4	139	0.66097	89	0.00798714	39	125	86	0.00633632	14	0.00177311	29	0.00611484	43	0.00470125	153
4	1	5	145	0.616917	95	0.00757006	45	131	86	0.00596514	13	0.00169343	24	0.00546006	37	0.00413665	158
5	1	6	142	0.632924	95	0.00807944	46	129	83	0.00635505	13	0.00173308	27	0.00610026	40	0.00468093	155
6	1	7	141	0.6124	92	0.00758313	42	128	86	0.00595102	14	0.00171526	27	0.00577426	41	0.00438826	155
7	1	8	140	0.648347	93	0.00821523	43	128	85	0.00641404	13	0.00167082	29	0.00625579	42	0.00483663	153
8	1	9	142	0.621837	96	0.00810653	47	130	83	0.00631536	13	0.001734	27	0.00617714	40	0.00473312	155
9	1	10	143	0.625638	96	0.00815944	48	130	82	0.00639104	12	0.0018308	27	0.00618493	39	0.00484519	155
10	1	11	146	0.429842	97	0.00534448	47	132	85	0.00420839	13	0.00120291	23	0.00383601	36	0.00288517	159
11	1	12	147	0.397089	91	0.00431589	38	129	91	0.00349521	17	0.00111906	18	0.00298215	35	0.00207722	164
12	1	13	143	0.419258	86	0.00445896	33	126	93	0.00361114	18	0.00107157	21	0.00315118	39	0.00219136	161
13	1	14	142	0.397119	83	0.00407184	29	123	94	0.00333091	19	0.00101976	21	0.00289253	40	0.00200296	161
14	1	15	142	0.43625	79	0.00417798	23	121	98	0.00345174	22	0.00111622	18	0.00293136	40	0.00193303	164
15	2	1	150	0.635923	101	0.00799821	52	137	85	0.00626592	13	0.00182099	19	0.00547428	32	0.00399013	163
16	2	2	150	0.719408	104	0.00951361	56	138	82	0.00740394	12	0.00209297	20	0.00661325	32	0.00491815	162
17	2	3	149	0.641065	103	0.00849972	55	137	82	0.00660687	12	0.00178043	21	0.00594366	33	0.00442976	161
18	2	4	138	0.685258	87	0.00818552	37	124	87	0.00649343	14	0.00183027	30	0.00630091	44	0.00487843	152
19	2	5	136	0.68796	89	0.00887634	40	124	84	0.00690956	12	0.00184771	34	0.00705456	46	0.00569625	148
20	2	6	141	0.641137	91	0.0078584	41	127	86	0.00619544	14	0.00183356	27	0.00599003	41	0.00457075	155
21	2	7	143	0.636955	95	0.00802044	45	130	85	0.00627994	13	0.00181263	26	0.00600824	39	0.00460971	156
22	2	8	143	0.588532	92	0.00696604	41	128	87	0.00554831	15	0.00168122	24	0.00516109	39	0.00382268	158
23	2	9	144	0.596192	96	0.00740834	46	131	85	0.00583556	14	0.00160766	24	0.00542412	38	0.00401806	158
24	2	10	142	0.626291	90	0.00720587	38	127	89	0.00575312	16	0.00171176	24	0.0053211	40	0.00387736	158
25	2	11	147	0.424434	96	0.00503951	45	132	87	0.00400826	15	0.00120777	20	0.00355396	35	0.00254845	162
26	2	12	145	0.402461	88	0.00428492	35	127	92	0.0034834	18	0.00107456	19	0.00298651	37	0.00205637	163
27	2	13	144	0.380984	79	0.00358959	23	121	98	0.00298298	22	0.00101459	16	0.0024804	38	0.00163177	166
28	2	14	149	0.385563	86	0.00374137	31	127	96	0.00309936	21	0.00104641	12	0.002447	33	0.00155571	170
29	2	15	139	0.439428	76	0.00421301	19	118	99	0.00346632	21	0.00111295	22	0.00304318	43	0.00210051	160
30	3	1	150	0.717596	98	0.00825049	47	135	88	0.00662015	16	0.00192328	16	0.00545177	32	0.00368753	166
31	3	2	139	0.676924	93	0.00902051	45	127	82	0.0069951	12	0.00193087	31	0.00711788	43	0.00567035	151
32	3	3	147	0.648731	97	0.00791264	47	133	86	0.00625165	13	0.00179597	22	0.00556146	35	0.00416285	160
33	3	4	141	0.663053	95	0.00862228	46	129	83	0.00672515	13	0.00185475	28	0.00663636	41	0.00512024	154
34	3	5	142	0.657152	95	0.00851377	46	129	83	0.00665187	12	0.00189512	28	0.00649299	40	0.00511363	154
35	3	6	142	0.615709	91	0.00739548	41	127	86	0.00588232	14	0.00174758	26	0.00554014	40	0.00421274	156
36	3	7	140	0.654824	90	0.00791047	40	126	86	0.00627641	15	0.00179962	27	0.00603862	42	0.00452469	155
37	3	8	141	0.582413	88	0.00666649	36	125	89	0.00533369	16	0.00164154	25	0.00500075	41	0.00368984	157
38	3	9	141	0.614831	93	0.00773978	43	128	85	0.00606097	13	0.00175658	28	0.00592465	41	0.00460306	154
39	3	10	139	0.590724	85	0.0065592	33	123	90	0.00528988	17	0.00155823	26	0.00492666	43	0.00359495	156
40	3	11	144	0.432067	90	0.00484821	39	128	89	0.00391102	17	0.00118741	21	0.00348556	38	0.00245744	161
41	3	12	140	0.427275	81	0.00433691	26	121	95	0.00354719	20	0.00110777	22	0.00315523	42	0.00218025	160
42	3	13	145	0.404325	81	0.00381849	25	123	98	0.00317059	22	0.0010689	15	0.00260214	37	0.00169049	167
43	3	14	136	0.491265	77	0.00512077	23	117	94	0.00416248	18	0.001338	28	0.00392762	46	0.00291429	154
44	3	15	135	0.434197	73	0.00420355	16	115	99	0.00344602	21	0.00108023	26	0.00315221	47	0.00222643	156
45	4	1	152	0.673348	104	0.00848694	55	139	84	0.00667776	13	0.00178643	17	0.00552427	30	0.00390454	165
46	4	2	144	0.676107	95	0.00842861	46	131	85	0.00662897	13	0.00186789	25	0.00618942	38	0.004711	157
47	4	3	146	0.682992	96	0.00836248	47	132	85	0.00663004	14	0.00194696	22	0.00601459	36	0.00443274	160
48	4	4	143	0.683355	97	0.00890242	48	131	83	0.00693777	12	0.00179134	27	0.00662066	39	0.00513472	155
49	4	5	140	0.723128	94	0.00971152	46	128	82	0.00750336	11	0.00208596	31	0.00759766	42	0.00615412	151
50	4	6	146	0.590494	94	0.00690281	43	131	88	0.00550011	15	0.00166045	21	0.00489848	36	0.0035493	161
51	4	7	140	0.606522	88	0.00709018	37	125	88	0.0056494	15	0.00171025	27	0.00539013	42	0.00407589	155
52	4	8	142	0.62252	93	0.00764395	43	129	86	0.00602133	14	0.00168385	26	0.00570942	40	0.00430047	156
53	4	9	139	0.658654	88	0.00780513	37	124	87	0.00621344	14	0.00176541	29	0.00594256	43	0.00458256	153
54	4	10	140	0.598678	88	0.00688274	36	125	89	0.00549697	16	0.00162215	26	0.00518213	42	0.00382595	156
55	4	11	144	0.44181	89	0.00486341	37	127	90	0.00393594	17	0.00123001	21	0.00349014	38	0.00247903	161
56	4	12	136	0.437498	77	0.00449909	23	118	95	0.00366127	19	0.0011248	27	0.00340548	46	0.00246346	155
57	4	13	140	0.433623	79	0.00432697	24	120	96	0.00354784	20	0.00114033	22	0.00314587	42	0.00219085	160
58	4	14	135	0.496335	76	0.0050677	21	116	95	0.00413543	19	0.00126613	28	0.00385749	47	0.00280992	154
59	4	15	136	0.428632	75	0.00421385	19	116	97	0.00346104	21	0.00110388	25	0.00316691	46	0.00222509	157
60	5	1	151	0.660493	101	0.00806999	52	137	85	0.00640414	14	0.00182262	17	0.00535618	31	0.00376038	165
61	5	2	146	0.708217	99	0.00905831	50	134	84	0.00708008	13	0.0018689	23	0.00648106	36	0.00481556	159
62	5	3	148	0.682209	98	0.00828513	48	134	86	0.00655837	14	0.00190006	20	0.00575709	34	0.0041689	162
63	5	4	140	0.634131	96	0.00866467	48	129	81	0.00667846	11	0.00177655	31	0.00678199	42	0.00547104	151
64	5	5	140	0.703835	95	0.00945825	47	129	82	0.00730523	12	0.00194443	30	0.0073796	42	0.00582669	152
65	5	6	148	0.599835	100	0.00758802	51	135	84	0.00596058	13	0.00175784	21	0.00538268	34	0.00399671	161
66	5	7	141	0.593684	88	0.00681834	37	125	88	0.00547337	16	0.00165924	25	0.00511034	41	0.00376357	157
67	5	8	144	0.583435	95	0.00717245	45	130	85	0.00567649	14	0.00164592	24	0.00528145	38	0.00394205	158
68	5	9	144	0.639724	95	0.00802562	46	131	85	0.00629431	13	0.00183454	25	0.00594704	38	0.00454013	157
69	5	10	142	0.598695	91	0.00710375	40	127	87	0.00565179	15	0.00170167	25	0.00531914	40	0.00396259	157
70	5	11	146	0.44569	85	0.00444231	31	126	95	0.00365813	20	0.00117967	16	0.00301324	36	0.00199459	166
71	5	12	137	0.430736	76	0.00430098	20	117	97	0.00351179	19	0.00112788	26	0.00321424	45	0.00233333	156
72	5	13	139	0.427321	79	0.00436371	25	120	95	0.00356084	19	0.00114515	24	0.00323218	43	0.00231	158
73	5	14	136	0.48782	76	0.00494904	21	117	96	0.00403237	19	0.00123343	27	0.00372017	46	0.00269304	155
74	5	15	145	0.432027	83	0.00417628	27	124	97	0.00345153	22	0.00112647	15	0.00284669	37	0.00182385	167
75	6	1	152	0.689757	105	0.00873277	56	139	83	0.00689462	13	0.00179793	17	0.00566878	30	0.00399141	165
76	6	2	146	0.729059	97	0.00899797	47	132	85	0.00710921	13	0.00201818	23	0.00643061	36	0.00483723	159
77	6	3	148	0.653033	99	0.00816463	50	134	84	0.0064474	13	0.00189109	21	0.00575729	34	0.00427904	161
78	6	4	143	0.707354	96	0.00916584	47	131	84	0.0071207	12	0.00193411	27	0.00685366	39	0.00533995	155
79	6	5	146	0.721385	101	0.00984851	54	135	81	0.00759333	11	0.00209825	25	0.00727866	36	0.00569576	157
80	6	6	148	0.564507	97	0.00660151	46	133	87	0.005285	16	0.00155967	18	0.00454999	34	0.00314278	164
81	6	7	145	0.598378	94	0.00702641	43	130	87	0.0056153	15	0.00158557	22	0.00499036	37	0.00361004	160
82	6	8	145	0.612484	96	0.00751186	46	131	85	0.00595143	14	0.00172439	23	0.00545963	37	0.0040463	159
83	6	9	142	0.658361	97	0.00891562	49	131	82	0.00686054	11	0.0017693	29	0.00678693	40	0.00540708	153
84	6	10	138	0.654164	90	0.008206	41	125	84	0.00647049	13	0.00169394	31	0.00635375	44	0.00497699	151
85	6	11	145	0.439269	86	0.00446103	32	126	94	0.00366258	20	0.00115246	17	0.00307019	37	0.00203358	165
86	6	12	149	0.462907	82	0.00416227	25	125	100	0.00349076	24	0.00118485	9	0.00264792	33	0.00158387	173
87	6	13	162	0.399583	82	0.00303144	22	128	106	0.00263027	20	0.000639295	0		20	0.000639295	182
88	6	14	142	0.433304	79	0.00417075	23	121	98	0.00343936	21	0.00113103	19	0.00294133	40	0.00199092	163
89	6	15	147	0.428017	81	0.00393823	25	124	99	0.0032883	24	0.00112154	11	0.00260331	35	0.00158723	171
90	7	1	151	0.715602	100	0.00841806	49	136	87	0.00672204	15	0.00187589	16	0.0054663	31	0.003729	166
91	7	2	148	0.741098	100	0.00934532	51	135	84	0.00735151	13	0.00205525	21	0.00654343	34	0.00482736	161
92	7	3	143	0.628429	103	0.00946976	58	134	76	0.00717587	10	0.00172269	29	0.00736081	39	0.00591514	153
93	7	4	146	0.652326	99	0.00845655	51	134	83	0.00660549	13	0.00182547	23	0.00614571	36	0.00458562	159
94	7	5	150	0.657132	106	0.00910587	59	139	80	0.00701269	11	0.00189216	21	0.00638955	32	0.00484357	161
95	7	6	146	0.586666	96	0.00720182	46	132	86	0.00567393	13	0.00163848	23	0.00514818	36	0.00388079	159
96	7	7	143	0.582534	93	0.00699545	43	129	86	0.00556468	15	0.00159407	24	0.00515783	39	0.00378715	158
97	7	8	145	0.603242	96	0.00746416	47	132	85	0.0058905	14	0.00163953	23	0.00539962	37	0.00397689	159
98	7	9	144	0.604254	96	0.00767112	47	131	84	0.00601622	12	0.00167352	26	0.00565007	38	0.00439432	156
99	7	10	139	0.644163	88	0.00771598	38	125	87	0.00611369	14	0.00174562	29	0.00590338	43	0.00454969	153
100	7	11	145	0.448897	88	0.00475467	35	127	92	0.00387311	18	0.00117598	19	0.00329357	37	0.00226339	163
101	7	12	144	0.443267	80	0.00418106	24	122	98	0.00347317	22	0.00112651	16	0.00284982	38	0.00185211	166
102	7	13	139	0.442284	82	0.00472053	29	121	92	0.00383383	18	0.00121681	25	0.00354788	43	0.00257208	157
103	7	14	137	0.460305	76	0.00455879	20	117	97	0.00373393	20	0.00119676	25	0.00340113	45	0.00242141	157
104	7	15	147	0.410626	82	0.00386444	27	124	97	0.00322431	22	0.00106578	13	0.00255032	35	0.00161718	169
105	8	1	153	0.70222	104	0.00869005	55	140	85	0.00685757	14	0.00190414	15	0.00556979	29	0.00380017	167
106	8	2	150	0.718905	100	0.00868024	50	136	86	0.00688847	14	0.00200521	18	0.00584945	32	0.0041676	164
107	8	3	148	0.656652	101	0.00847266	53	136	83	0.00663239	13	0.0017714	21	0.00594009	34	0.00434618	161
108	8	4	148	0.625354	104	0.00863795	57	137	80	0.00666265	11	0.00163475	23	0.0061237	34	0.00467139	159
109	8	5	149	0.679321	105	0.00933526	58	138	80	0.00721819	11	0.00187284	22	0.00657482	33	0.00500749	160
110	8	6	150	0.56674	99	0.00677008	49	135	86	0.00539761	14	0.00161054	18	0.00457057	32	0.00327556	164
111	8	7	145	0.569191	95	0.00687356	45	131	86	0.00545449	14	0.00149793	23	0.00490385	37	0.00361513	159
112	8	8	145	0.587217	93	0.00690033	42	130	88	0.00548594	15	0.00169927	22	0.0049981	37	0.00366074	160
113	8	9	146	0.595307	91	0.00656939	39	129	90	0.00531133	16	0.00161711	20	0.00456418	36	0.00325437	162
114	8	10	146	0.564599	89	0.00600975	37	128	91	0.00490699	18	0.00146863	18	0.00410644	36	0.00278753	164
115	8	11	146	0.450933	89	0.00475567	36	128	92	0.00388044	19	0.00120631	17	0.00327136	36	0.00218147	165
116	8	12	146	0.445144	83	0.00429044	28	124	96	0.00356284	21	0.00118237	15	0.00289818	36	0.00189729	167
117	8	13	146	0.432069	81	0.0040832	26	123	97	0.00340194	22	0.00115291	14	0.00275613	36	0.00177638	168
118	8	14	140	0.463405	80	0.00465869	25	121	96	0.00380906	20	0.00119322	22	0.00337568	42	0.00233641	160
119	8	15	143	0.417833	83	0.00419525	29	124	95	0.00344524	20	0.00106792	19	0.00293122	39	0.00197568	163
120	9	1	154	0.689493	102	0.00808759	51	138	87	0.00646595	15	0.00200235	13	0.00513226	28	0.00345552	169
121	9	2	150	0.671267	95	0.00743305	44	133	89	0.00602818	17	0.00185927	15	0.00491856	32	0.00329331	167
122	9	3	152	0.665666	103	0.00818367	53	138	85	0.0064769	14	0.00191145	16	0.00540757	30	0.00377605	166
123	9	4	148	0.637745	105	0.00914487	59	138	79	0.00696771	10	0.00189808	24	0.00669284	34	0.00528261	158
124	9	5	150	0.668724	104	0.00884229	56	138	82	0.00688195	12	0.00176487	20	0.00602087	32	0.00442487	162
125	9	6	149	0.516884	92	0.00543812	39	131	92	0.00444142	19	0.00139121	14	0.00359221	33	0.00232497	168
126	9	7	145	0.556347	90	0.00617198	39	128	89	0.00500192	17	0.00151884	20	0.00436318	37	0.00305632	162
127	9	8	144	0.602327	94	0.00724428	44	130	86	0.00575885	15	0.00162446	23	0.00526536	38	0.00382816	159
128	9	9	142	0.567965	89	0.00655972	38	126	88	0.0052535	15	0.00155597	25	0.00483985	40	0.00360839	157
129	9	10	145	0.562341	93	0.00653361	42	130	88	0.00521958	16	0.00153224	21	0.00466462	37	0.00331008	161
130	9	11	142	0.458246	87	0.00511151	35	125	90	0.00411463	16	0.00125262	24	0.00374334	40	0.00274706	158
131	9	12	141	0.4176	82	0.00429257	28	122	94	0.00350812	19	0.00107217	22	0.00308623	41	0.00215289	160
132	9	13	145	0.419945	80	0.00391718	23	122	99	0.0032552	22	0.00109973	15	0.00265574	37	0.00173055	167
133	9	14	142	0.445172	78	0.00423258	22	120	98	0.00350599	22	0.00117027	18	0.00298743	40	0.00198799	164
134	9	15	140	0.422725	83	0.00450528	29	122	93	0.00364551	17	0.00113248	25	0.00332432	42	0.00243714	157
135	10	1	150	0.701097	101	0.00864835	51	137	86	0.0067986	14	0.00193364	18	0.00584621	32	0.00413446	164
136	10	2	152	0.669187	101	0.00783997	50	137	87	0.00627161	16	0.00187015	14	0.00509799	30	0.00337648	168
137	10	3	146	0.672507	100	0.00886565	51	134	83	0.00687087	12	0.00199804	24	0.00653185	36	0.00502058	158
138	10	4	142	0.721623	95	0.00946138	47	130	83	0.00735101	12	0.00213358	28	0.00727005	40	0.00572911	154
139	10	5	148	0.685053	98	0.00828081	48	134	86	0.00656839	14	0.00183052	20	0.00569197	34	0.00410196	162
140	10	6	146	0.569675	89	0.00615009	37	128	91	0.00499409	17	0.00156572	19	0.00427075	36	0.00299338	163
141	10	7	143	0.612753	91	0.00722049	41	128	87	0.00576195	15	0.00171646	24	0.00532154	39	0.00393497	158
142	10	8	143	0.61357	95	0.0077295	46	130	84	0.00608311	13	0.00170948	26	0.00576813	39	0.00441524	156
143	10	9	141	0.594866	90	0.00701353	39	126	87	0.0055951	15	0.00158616	26	0.00523317	41	0.0038989	156
144	10	10	141	0.587099	93	0.00738009	44	128	84	0.00581387	14	0.00162136	27	0.00562975	41	0.00426104	155
145	10	11	148	0.431237	89	0.00448865	36	129	93	0.00366582	18	0.00117625	16	0.00300814	34	0.00203832	166
146	10	12	147	0.429701	81	0.00396789	25	124	99	0.00330896	23	0.00111222	12	0.00261093	35	0.00162607	170
147	10	13	143	0.443603	78	0.00414241	22	121	99	0.00344099	23	0.00114114	16	0.00286587	39	0.00184872	166
148	10	14	132	0.478634	73	0.00492366	18	114	96	0.00398966	18	0.00121664	32	0.00383983	50	0.00289548	150
149	10	15	144	0.375749	82	0.00369332	27	123	96	0.00304531	21	0.00102017	17	0.0025838	38	0.00171969	165
150	11	1	147	0.672385	95	0.00780406	44	131	87	0.00626726	15	0.00185839	20	0.00543306	35	0.00390106	162
151	11	2	155	0.705834	100	0.00776232	48	138	90	0.00628445	17	0.00197134	10	0.00473302	27	0.00299418	172
152	11	3	145	0.698524	99	0.00919548	51	133	82	0.00717161	12	0.00184409	25	0.00670816	37	0.00513062	157
153	11	4	147	0.601172	99	0.00770506	51	134	83	0.00604992	12	0.00163616	23	0.00546256	35	0.00415065	159
154	11	5	147	0.582505	93	0.0065644	42	131	89	0.005286	16	0.00159266	19	0.00453134	35	0.00318795	163
155	11	6	148	0.547692	91	0.00577491	38	130	92	0.00471247	19	0.00149477	15	0.00388725	34	0.00255028	167
156	11	7	147	0.594733	94	0.00681702	42	131	89	0.00545131	15	0.0016539	20	0.00473731	35	0.00341585	162
157	11	8	142	0.591125	89	0.00670865	37	126	89	0.00538662	16	0.00156425	24	0.00490153	40	0.00356662	158
158	11	9	145	0.592047	94	0.00707672	44	130	86	0.00564049	14	0.00162918	23	0.00508108	37	0.00377495	159
159	11	10	140	0.670685	90	0.0081469	40	126	86	0.00644839	14	0.00183381	28	0.00620621	42	0.00474874	154
160	11	11	148	0.439619	89	0.00453016	36	129	93	0.00371369	19	0.00120173	15	0.00303608	34	0.002011	167
161	11	12	147	0.454834	83	0.00429218	27	125	98	0.00356489	22	0.00119333	13	0.00284374	35	0.00180634	169
162	11	13	142	0.448336	78	0.00423616	22	120	98	0.00351679	22	0.00114554	18	0.00296243	40	0.00196314	164
163	11	14	135	0.46832	74	0.00463807	18	115	97	0.00379877	20	0.00118345	27	0.00350327	47	0.00251611	155
164	11	15	139	0.421654	82	0.00447571	28	121	93	0.00362742	18	0.00115652	25	0.00335724	43	0.00243601	157
165	12	1	149	0.71114	95	0.0079605	44	133	89	0.00642781	17	0.00194451	16	0.00534157	33	0.00359157	166
166	12	2	152	0.692005	96	0.00747591	43	134	91	0.00606901	17	0.00188619	13	0.00474588	30	0.00312539	169
167	12	3	147	0.689032	101	0.00907078	53	135	82	0.00707429	12	0.00177971	23	0.00642054	35	0.0048294	159
168	12	4	144	0.687695	97	0.00894015	49	132	83	0.00697332	12	0.00192162	26	0.00664141	38	0.00515095	156
169	12	5	145	0.566557	92	0.00641551	40	129	89	0.00515629	16	0.001525	21	0.00453584	37	0.00323386	161
170	12	6	150	0.58026	98	0.00681058	48	135	87	0.00544374	15	0.00160969	17	0.00455744	32	0.00317568	165
171	12	7	146	0.61554	95	0.0073435	45	131	86	0.00585783	14	0.00165367	22	0.00517558	36	0.00380595	160
172	12	8	144	0.566128	88	0.00613105	36	127	91	0.00497219	18	0.00154915	20	0.00437182	38	0.00303477	162
173	12	9	144	0.607228	94	0.00737056	44	130	86	0.00583585	14	0.0016051	24	0.00533771	38	0.00396254	158
174	12	10	145	0.600259	92	0.00684623	41	130	89	0.00548577	16	0.0015813	21	0.00482568	37	0.00342271	161
175	12	11	148	0.458742	90	0.00478905	37	129	92	0.00392282	19	0.00124712	15	0.00321302	34	0.00211443	167
176	12	12	144	0.468433	83	0.00463023	28	124	96	0.00380993	21	0.00126374	17	0.00323718	38	0.0021466	165
177	12	13	138	0.465618	77	0.00462698	22	118	96	0.00379977	20	0.00116502	24	0.00339109	44	0.00237924	158
178	12	14	137	0.494196	76	0.00493311	21	117	96	0.00404431	20	0.00129448	25	0.00369363	45	0.00262734	157
179	12	15	140	0.452158	78	0.00442784	23	120	97	0.00364192	21	0.00118936	21	0.00321072	42	0.00220004	161
180	13	1	147	0.691277	97	0.00841125	47	133	86	0.00665272	14	0.00186014	21	0.00588479	35	0.00427493	161
181	13	2	151	0.665533	104	0.00858242	56	139	83	0.00671953	13	0.00184541	18	0.00578033	31	0.00413021	164
182	13	3	144	0.694397	98	0.00921792	50	132	82	0.00716107	11	0.00194902	27	0.00687419	38	0.00544848	155
183	13	4	147	0.688514	100	0.00877633	51	135	84	0.00687013	13	0.00184611	22	0.0062082	35	0.00458799	160
184	13	5	149	0.605761	99	0.0074553	50	135	85	0.00589747	13	0.00169286	20	0.00511833	33	0.0037689	162
185	13	6	149	0.591343	103	0.00770161	54	137	83	0.00600272	13	0.00167184	20	0.00538948	33	0.00392495	162
186	13	7	147	0.561401	92	0.0062144	40	130	90	0.00501803	17	0.00159491	18	0.00432116	35	0.00299698	164
187	13	8	146	0.552635	92	0.00616626	40	129	89	0.00498568	16	0.00147259	20	0.004276	36	0.00303004	162
188	13	9	145	0.573522	93	0.0066542	42	130	88	0.00531893	15	0.00154527	22	0.0047271	37	0.00343716	160
189	13	10	146	0.545575	91	0.00604115	39	129	90	0.00487745	17	0.00151462	19	0.00423151	36	0.00294853	163
190	13	11	148	0.456101	93	0.0050204	41	131	90	0.00406308	17	0.00124186	17	0.00339998	34	0.00232092	165
191	13	12	143	0.480653	82	0.00474166	27	123	96	0.00390451	21	0.00125155	18	0.0033208	39	0.00220658	164
192	13	13	134	0.443729	75	0.00451767	20	115	95	0.0036907	19	0.00112004	29	0.00345939	48	0.0025334	153
193	13	14	135	0.481652	77	0.00500432	22	117	95	0.00405597	19	0.00127027	28	0.00385186	47	0.00280824	154
194	13	15	142	0.401465	76	0.0036553	18	119	101	0.00304206	23	0.000998906	17	0.00252121	40	0.00164588	165
195	14	1	152	0.686647	97	0.00759553	45	135	90	0.00613498	17	0.00193605	13	0.00489551	30	0.00321848	169
196	14	2	154	0.701924	99	0.00772366	47	137	90	0.00625172	17	0.00194519	11	0.00478213	28	0.0030597	171
197	14	3	148	0.738112	96	0.00854805	45	133	88	0.00683808	16	0.0020829	18	0.00590728	34	0.00410757	164
198	14	4	142	0.693115	97	0.00923417	49	131	82	0.00716139	12	0.00185141	28	0.00701148	40	0.00546346	154
199	14	5	152	0.635838	104	0.00808147	55	139	84	0.00633472	12	0.00177294	18	0.00532624	30	0.00390492	164
200	14	6	152	0.601567	101	0.00716095	51	137	86	0.00571751	15	0.00166462	15	0.0046543	30	0.00315946	167
201	14	7	149	0.573006	94	0.00643477	43	132	89	0.00518954	16	0.00162983	17	0.00436071	33	0.00303665	165
202	14	8	145	0.579831	91	0.00649122	40	129	89	0.00524146	17	0.00155025	20	0.0045766	37	0.00318611	162
203	14	9	143	0.64337	95	0.00816471	46	130	84	0.00640442	13	0.00180458	26	0.00611323	39	0.00467701	156
204	14	10	145	0.607358	95	0.00736038	45	131	86	0.0058319	15	0.00167059	22	0.00531779	37	0.00383919	160
205	14	11	148	0.4543	90	0.00471292	37	129	92	0.0038697	19	0.00119548	15	0.003128	34	0.00204806	167
206	14	12	141	0.457792	80	0.00456914	26	121	95	0.00376093	20	0.00117584	21	0.00326714	41	0.00224699	161
207	14	13	138	0.451115	77	0.00443498	21	118	97	0.00364268	21	0.00117442	23	0.00327762	44	0.00227382	159
208	14	14	136	0.485942	81	0.0052921	28	119	91	0.00428241	17	0.00124775	29	0.00404824	46	0.00301328	153
209	14	15	146	0.415551	80	0.00380204	23	123	100	0.0031697	24	0.00106844	12	0.00252801	36	0.00155496	170
210	15	1	149	0.658237	106	0.00908763	58	139	81	0.00696926	11	0.00169597	22	0.00633093	33	0.00478595	160
211	15	2	149	0.704622	99	0.00861011	49	135	86	0.00679725	14	0.00204211	19	0.00596366	33	0.00429997	163
212	15	3	151	0.681399	101	0.00824342	51	137	86	0.0065363	14	0.00191268	17	0.00548019	31	0.00386905	165
213	15	4	148	0.648223	102	0.0085953	54	136	82	0.0066809	12	0.00188042	22	0.00615077	34	0.00464359	160
214	15	5	153	0.605584	104	0.00748709	54	139	85	0.00591029	14	0.00172573	15	0.00486085	29	0.00334734	167
215	15	6	151	0.623199	103	0.00790661	54	138	84	0.00620268	13	0.0018485	18	0.0053864	31	0.00390276	164
216	15	7	152	0.577412	97	0.00637252	45	135	90	0.00515193	17	0.00162944	13	0.00410646	30	0.00270281	169
217	15	8	146	0.591032	90	0.00646894	38	129	91	0.00522412	17	0.00164532	19	0.00452169	36	0.0031634	163
218	15	9	145	0.665155	97	0.00838344	48	132	84	0.00659631	13	0.00187407	24	0.00612568	37	0.00463187	158
219	15	10	149	0.601998	94	0.00668286	42	132	90	0.00539013	16	0.00167417	17	0.00448853	33	0.00312399	165
220	15	11	150	0.450037	89	0.00447862	35	129	94	0.00370448	20	0.00119208	12	0.00287283	32	0.00182236	170
221	15	12	145	0.452208	84	0.00445487	29	125	96	0.00367021	21	0.00119144	16	0.00305362	37	0.00199671	166
222	15	13	140	0.461933	77	0.00443012	20	119	99	0.00364459	21	0.00119111	21	0.00318114	42	0.00218613	161
223	15	14	139	0.473831	79	0.00481444	24	119	95	0.00393613	19	0.00128968	24	0.00357463	43	0.002565	158
224	15	15	147	0.400825	80	0.00361644	23	123	100	0.00302943	24	0.00101432	11	0.00235576	35	0.00143591	171
225	16	1	155	0.669253	103	0.0078261	53	140	87	0.00626534	15	0.00177439	12	0.0047406	27	0.00309271	170
226	16	2	149	0.713152	97	0.00840863	47	134	87	0.00670812	15	0.00205594	18	0.005775	33	0.00408452	164
227	16	3	159	0.67417	102	0.00710349	50	141	91	0.00582219	19	0.0018101	4	0.00393427	23	0.00217952	178
228	16	4	153	0.687333	95	0.00713661	42	134	92	0.00585789	19	0.00185565	10	0.00442124	29	0.00274034	172
229	16	5	149	0.66249	101	0.00841809	52	136	84	0.00659935	13	0.00191039	20	0.00587358	33	0.00431232	162
230	16	6	152	0.623413	100	0.00733669	50	136	86	0.00588611	15	0.00183066	15	0.00483451	30	0.00333258	167
231	16	7	150	0.627736	102	0.00794242	53	137	84	0.00623849	13	0.00177069	19	0.0054254	32	0.00394067	163
232	16	8	147	0.594744	96	0.00712529	46	132	86	0.00567371	14	0.00168467	21	0.00502061	35	0.00368623	161
233	16	9	146	0.624645	97	0.00779546	48	133	85	0.00612815	13	0.00172867	23	0.00558851	36	0.00419468	159
234	16	10	146	0.592474	91	0.00647434	39	129	90	0.00525496	18	0.00160877	18	0.00450251	36	0.00305564	164
235	16	11	148	0.45039	91	0.00478243	38	130	92	0.00389192	18	0.00119502	16	0.00319373	34	0.00213559	166
236	16	12	145	0.4574	79	0.00421248	22	122	100	0.00350382	23	0.0011796	14	0.0028393	37	0.00180759	168
237	16	13	143	0.451262	79	0.0042364	22	121	99	0.00351234	23	0.00116257	16	0.00293517	39	0.00188979	166
238	16	14	134	0.481858	78	0.00525588	25	117	92	0.00423155	16	0.0012852	32	0.00410957	48	0.00316811	150
239	16	15	143	0.431622	80	0.00417779	25	122	97	0.00345118	21	0.00111556	18	0.00290794	39	0.00194281	164
240	17	1	151	0.673085	105	0.00888143	57	139	82	0.00691902	12	0.00195813	19	0.00607524	31	0.00448152	163
241	17	2	153	0.673496	90	0.00648505	35	131	96	0.00538711	22	0.00184922	7	0.00401301	29	0.00237151	175
242	17	3	153	0.685592	103	0.00834668	53	139	86	0.00660003	14	0.00188428	15	0.00534477	29	0.00367419	167
243	17	4	150	0.68014	102	0.00858007	53	137	84	0.0067483	13	0.00189448	19	0.00583891	32	0.00423649	163
244	17	5	150	0.658197	102	0.00838588	53	137	84	0.00656615	13	0.00189262	19	0.00576559	32	0.0041922	163
245	17	6	149	0.634866	101	0.00793546	52	136	84	0.00626715	14	0.0017374	19	0.00545796	33	0.00387954	163
246	17	7	145	0.604009	95	0.00734853	46	131	85	0.00584246	14	0.00159115	23	0.00525622	37	0.00386944	159
247	17	8	146	0.608798	96	0.00734583	46	132	86	0.0058314	15	0.00165445	21	0.00521894	36	0.00373374	161
248	17	9	142	0.650985	96	0.00854539	48	130	82	0.0066733	12	0.00176268	28	0.00647349	40	0.00506025	154
249	17	10	144	0.638054	99	0.00853005	51	133	82	0.00660432	12	0.00177249	26	0.00638341	38	0.00492733	156
250	17	11	149	0.461466	91	0.00490242	39	130	91	0.0040059	18	0.00129851	15	0.00328323	33	0.00220066	167
251	17	12	145	0.456153	86	0.00468692	33	126	93	0.00384659	19	0.00118161	18	0.0032184	37	0.00217248	164
252	17	13	138	0.443835	76	0.00437347	21	118	97	0.00358892	20	0.00115781	24	0.00322985	44	0.00228801	158
253	17	14	135	0.474625	74	0.00471658	18	115	97	0.00385821	19	0.00120922	28	0.00356499	47	0.00261266	154
254	17	15	144	0.430126	78	0.00398828	22	121	99	0.00332115	22	0.00110871	16	0.00272096	38	0.00178755	166
255	18	1	147	0.704429	98	0.00876513	49	133	84	0.00693602	13	0.00192382	22	0.00617814	35	0.00459796	160
256	18	2	150	0.69956	99	0.00827314	48	135	87	0.00659154	15	0.0019441	17	0.00554963	32	0.00385954	165
257	18	3	150	0.655737	102	0.00827412	53	137	84	0.00650699	13	0.0018402	19	0.00564089	32	0.00409686	163
258	18	4	153	0.641102	102	0.00769913	52	138	86	0.00612434	14	0.00182998	15	0.0049644	29	0.00345123	167
259	18	5	151	0.633678	102	0.00782156	53	138	85	0.00617935	14	0.00168105	17	0.00515589	31	0.00358661	165
260	18	6	149	0.603531	99	0.00724055	48	135	87	0.00573345	15	0.00171457	18	0.00497713	33	0.00349415	164
261	18	7	148	0.635658	99	0.00794893	50	134	84	0.00627657	13	0.00185472	21	0.00561499	34	0.00417724	161
262	18	8	145	0.61394	92	0.00704498	41	130	89	0.005631	16	0.00164987	21	0.0049972	37	0.00354971	161
263	18	9	145	0.594119	95	0.00723201	45	131	86	0.00571893	14	0.00170508	23	0.00526581	37	0.0039185	159
264	18	10	144	0.607545	100	0.00831661	52	133	81	0.00640448	11	0.00172135	27	0.00626912	38	0.00495266	155
265	18	11	146	0.464822	94	0.00543073	44	131	87	0.00434921	15	0.00123722	21	0.00380517	36	0.00273519	161
266	18	12	149	0.430633	87	0.00421419	32	127	95	0.00349362	21	0.00118994	12	0.00277647	33	0.00176686	170
267	18	13	143	0.443885	81	0.00433533	26	122	96	0.00358298	21	0.00114087	18	0.00301879	39	0.0020076	164
268	18	14	137	0.462828	78	0.00479584	24	118	94	0.00390733	18	0.0012192	27	0.00361421	45	0.00265621	155
269	18	15	145	0.406901	82	0.00389035	26	123	97	0.00322794	22	0.00107258	15	0.00265472	37	0.00171399	167
270	19	1	150	0.668193	102	0.00841376	53	137	84	0.00662301	13	0.0018339	19	0.00570313	32	0.00413125	163
271	19	2	153	0.707614	100	0.0080087	48	137	89	0.0064382	16	0.00190709	13	0.00502528	29	0.0033049	169
272	19	3	148	0.664829	98	0.00799988	48	134	86	0.00635802	14	0.00178285	20	0.00549642	34	0.0039673	162
273	19	4	149	0.675356	103	0.00883827	54	137	83	0.00687297	12	0.00180036	21	0.00610304	33	0.00453843	161
274	19	5	153	0.583896	104	0.00711813	54	139	85	0.00565425	14	0.00154174	15	0.00451157	29	0.00307786	167
275	19	6	148	0.615078	101	0.00786758	52	136	84	0.00614911	13	0.00164168	21	0.00548817	34	0.00401746	161
276	19	7	149	0.581907	97	0.00675467	46	134	88	0.00539823	16	0.00162478	17	0.00459139	33	0.00315303	165
277	19	8	145	0.62368	95	0.0076318	45	131	86	0.00602118	13	0.00172144	24	0.00550623	37	0.00417644	158
278	19	9	146	0.626021	101	0.00851583	54	135	81	0.00657756	11	0.00171806	25	0.00622302	36	0.0048465	157
279	19	10	146	0.609768	102	0.008336	54	135	81	0.00642353	11	0.00171088	25	0.00612494	36	0.0047762	157
280	19	11	148	0.460027	96	0.00536145	45	133	88	0.00427747	15	0.00125396	19	0.00367229	34	0.00260538	163
281	19	12	154	0.427383	87	0.00383617	31	129	98	0.0032406	25	0.00109908	3	0.00226955	28	0.00122448	179
282	19	13	139	0.465677	78	0.00466157	23	119	96	0.00381762	19	0.00121233	24	0.00341297	43	0.00244059	158
283	19	14	137	0.462519	76	0.00462194	21	117	96	0.00378764	19	0.00119668	26	0.00344543	45	0.00249596	156
284	19	15	146	0.403006	78	0.00360154	21	122	101	0.00301644	24	0.00102948	12	0.00238082	36	0.00147993	170
285	20	1	153	0.673325	104	0.00831154	55	140	85	0.00656595	14	0.00181903	15	0.00531806	29	0.00362887	167
286	20	2	149	0.666884	98	0.00800345	48	134	86	0.00636805	14	0.00183718	19	0.00544945	33	0.00391697	163
287	20	3	149	0.661271	102	0.00853185	53	137	84	0.00664151	13	0.00190094	20	0.00597503	33	0.00437009	162
288	20	4	147	0.640626	101	0.00840528	53	135	82	0.00656536	12	0.00173361	23	0.00599503	35	0.00453397	159
289	20	5	149	0.590026	102	0.00764251	53	136	83	0.00597131	12	0.00164481	21	0.00530979	33	0.00397707	161
290	20	6	149	0.567776	100	0.00697337	50	135	85	0.00552107	14	0.00156795	19	0.00478177	33	0.00341833	163
291	20	7	150	0.567746	98	0.00671389	48	135	87	0.00534951	14	0.00155999	18	0.00448205	32	0.00320365	164
292	20	8	148	0.623849	99	0.00765583	49	134	85	0.00606386	14	0.00175817	20	0.00535047	34	0.00387129	162
293	20	9	147	0.601103	99	0.0075245	49	134	85	0.00590737	13	0.00160398	22	0.00528779	35	0.00391952	160
294	20	10	144	0.641083	99	0.00859952	51	133	82	0.00664776	12	0.00173628	26	0.00641472	38	0.00493732	156
295	20	11	150	0.449194	94	0.00490257	42	132	90	0.00398105	17	0.00124565	15	0.00323475	32	0.00217804	167
296	20	12	146	0.446109	84	0.00434313	29	125	96	0.00359362	21	0.00114909	15	0.00291234	36	0.00188378	167
297	20	13	142	0.463201	78	0.00443375	23	120	97	0.0036774	21	0.00119524	19	0.00311346	40	0.00210639	163
298	20	14	137	0.504431	79	0.00527527	25	119	94	0.00428233	18	0.00135924	27	0.00400375	45	0.00294595	155
299	20	15	146	0.42794	76	0.00370582	17	120	103	0.00311627	25	0.00107446	11	0.00242711	36	0.00148777	171
300	21	1	148	0.695625	98	0.00833924	48	134	86	0.00663849	15	0.00191238	19	0.00576848	34	0.00406726	163
301	21	2	148	0.698533	95	0.00806369	45	132	87	0.00649022	16	0.00198339	18	0.00557699	34	0.00388588	164
302	21	3	155	0.630047	102	0.007272	51	139	88	0.00582556	15	0.00173398	12	0.00444225	27	0.00293766	170
303	21	4	145	0.667829	98	0.00861053	49	133	84	0.00670515	13	0.00184753	24	0.00631172	37	0.00474322	158
304	21	5	152	0.574692	100	0.00681804	50	137	87	0.00542513	14	0.00160181	16	0.00442881	30	0.00310955	166
305	21	6	148	0.561805	96	0.0065481	45	132	87	0.00524919	15	0.00157257	19	0.00451474	34	0.00321673	163
306	21	7	144	0.57824	95	0.0071577	46	131	85	0.00564745	14	0.00159767	24	0.00525915	38	0.00391019	158
307	21	8	148	0.609834	98	0.00744276	48	134	86	0.00587886	14	0.00169955	20	0.00517989	34	0.00374681	162
308	21	9	145	0.568971	97	0.00712891	47	132	85	0.00559439	13	0.00151758	24	0.00514452	37	0.00387019	158
309	21	10	144	0.586121	91	0.00680235	40	128	88	0.00543685	15	0.00167922	23	0.00495946	38	0.00366463	159
310	21	11	142	0.455101	81	0.00456251	26	122	96	0.00373439	19	0.00119649	21	0.00324272	40	0.00227076	161
311	21	12	148	0.442681	84	0.00413972	28	126	98	0.0034493	23	0.00112965	11	0.00268029	34	0.00163133	171
312	21	13	141	0.454512	77	0.00432617	21	120	99	0.00356902	22	0.00117612	19	0.00307534	41	0.00205625	163
313	21	14	136	0.433109	74	0.00425126	18	116	98	0.00348027	20	0.00111346	26	0.00318677	46	0.00228533	156
314	21	15	168	0.396195	82	0.00281792	23	130	107	0.00248046	14	0.000391403	0		14	0.000391403	182
315	22	1	150	0.665379	103	0.00847522	54	137	83	0.00667309	13	0.00181595	19	0.00575774	32	0.00415639	163
316	22	2	149	0.68343	96	0.00781397	45	134	89	0.00625507	16	0.00180128	17	0.00521269	33	0.00355867	165
317	22	3	149	0.68983	101	0.00885839	53	136	83	0.00694942	12	0.00192167	21	0.00613839	33	0.00460504	161
318	22	4	145	0.66911	100	0.00894847	52	134	82	0.00692754	12	0.00176225	25	0.00655838	37	0.00500288	157
319	22	5	148	0.594058	98	0.00732087	49	134	85	0.00578785	13	0.00167073	21	0.00510812	34	0.00379383	161
320	22	6	150	0.554835	97	0.00633872	46	134	88	0.00509944	16	0.00151312	16	0.00420085	32	0.00285699	166
321	22	7	146	0.577251	94	0.00673362	43	131	88	0.00537019	15	0.00158829	21	0.00475169	36	0.00343361	161
322	22	8	148	0.582349	93	0.00634843	41	131	90	0.00515769	18	0.00159592	16	0.00430417	34	0.00287039	166
323	22	9	146	0.630607	96	0.00759076	46	132	86	0.00603199	14	0.00166554	22	0.0053443	36	0.00391367	160
324	22	10	145	0.641519	101	0.0087271	53	134	81	0.00674073	11	0.00166706	26	0.0063983	37	0.00499171	156
325	22	11	153	0.442022	91	0.00430769	36	131	95	0.00357639	21	0.00118517	8	0.00264342	29	0.00158744	174
326	22	12	144	0.437935	89	0.00487126	37	127	90	0.00392576	16	0.0012063	22	0.00348907	38	0.0025279	160
327	22	13	137	0.441373	75	0.00435289	20	117	97	0.00357099	20	0.00114587	25	0.00324328	45	0.00231109	157
328	22	14	137	0.465571	78	0.00480247	24	119	95	0.00390346	19	0.00122485	26	0.00362156	45	0.00260962	156
329	22	15	143	0.427512	81	0.00417845	26	122	96	0.00345246	21	0.00114713	18	0.00294474	39	0.00197679	164
330	23	1	152	0.668419	102	0.00805642	52	138	86	0.00639845	15	0.00186844	15	0.00526749	30	0.00356796	167
331	23	2	148	0.70085	100	0.0087786	50	135	85	0.00688995	13	0.00187036	21	0.00608392	34	0.00447286	161
332	23	3	151	0.651171	102	0.00804346	53	138	85	0.00635201	14	0.0017995	17	0.00535638	31	0.00375005	165
333	23	4	147	0.648084	99	0.00831046	51	134	83	0.00652373	12	0.00178932	23	0.00590948	35	0.00449686	159
334	23	5	153	0.600614	102	0.00709781	52	138	86	0.00568461	15	0.00163052	14	0.00450245	29	0.00301697	168
335	23	6	152	0.575578	96	0.0062494	45	135	90	0.0050853	18	0.00155624	12	0.00396694	30	0.00252052	170
336	23	7	147	0.59741	99	0.00747928	49	134	85	0.00587143	13	0.00157306	22	0.00524168	35	0.00387905	160
337	23	8	142	0.549576	93	0.00680057	44	129	85	0.00536672	14	0.00148692	26	0.00509151	40	0.0038299	156
338	23	9	144	0.575656	93	0.00674787	42	129	87	0.00539662	15	0.00149447	23	0.00482977	38	0.0035132	159
339	23	10	150	0.554497	95	0.00610256	43	133	90	0.00493917	17	0.00148941	15	0.00399735	32	0.00266501	167
340	23	11	150	0.450113	87	0.00433775	33	128	95	0.00361553	22	0.00119537	10	0.00277654	32	0.00168949	172
341	23	12	147	0.44932	82	0.00417771	26	124	98	0.0034878	23	0.00115127	12	0.00274289	35	0.00169697	170
342	23	13	134	0.425224	74	0.00428869	18	115	97	0.00348817	19	0.0010996	29	0.00329217	48	0.00242428	153
343	23	14	138	0.45455	76	0.00447261	21	118	97	0.00367222	20	0.00117781	24	0.00329665	44	0.00233354	158
344	23	15	145	0.402685	80	0.00379157	24	123	99	0.0031403	22	0.00104995	15	0.00257148	37	0.00166679	167
345	24	1	153	0.687038	102	0.00817508	52	139	87	0.00649642	15	0.00185969	14	0.00519096	29	0.00346789	168
346	24	2	151	0.691596	102	0.00859088	53	138	85	0.00676787	14	0.00193936	17	0.00575109	31	0.00402966	165
347	24	3	156	0.660719	108	0.00835377	59	143	84	0.00656373	13	0.001811	13	0.00509324	26	0.00345212	169
348	24	4	153	0.655656	99	0.00726004	47	136	89	0.00588798	17	0.00173724	12	0.00451606	29	0.0028871	170
349	24	5	150	0.598824	97	0.00681494	46	134	88	0.00549127	16	0.00161818	16	0.00450097	32	0.00305958	166
350	24	6	152	0.600294	101	0.00706516	50	137	87	0.00564066	15	0.00160678	15	0.00453744	30	0.00307211	167
351	24	7	151	0.596737	97	0.00674173	46	134	88	0.00544831	16	0.00167749	15	0.00442434	31	0.00300661	167
352	24	8	149	0.585837	96	0.00662913	44	133	89	0.00532958	16	0.00157411	17	0.00443252	33	0.00304663	165
353	24	9	148	0.583924	99	0.0073001	50	134	84	0.00576484	13	0.00167973	21	0.0051399	34	0.0038169	161
354	24	10	148	0.585319	97	0.00703149	47	133	86	0.00559233	14	0.00161956	20	0.00486398	34	0.00352804	162
355	24	11	147	0.450226	93	0.00502618	41	131	90	0.00404458	17	0.00122621	18	0.00346405	35	0.0023771	164
356	24	12	145	0.436783	84	0.00429946	29	124	95	0.00355687	21	0.00115875	16	0.00295257	37	0.00193446	166
357	24	13	143	0.440003	78	0.00415013	22	121	99	0.0034351	22	0.00116847	17	0.00289986	39	0.00192318	165
358	24	14	144	0.438679	82	0.00429825	27	123	96	0.00354824	21	0.0011962	17	0.00300885	38	0.00200712	165
359	24	15	144	0.400153	81	0.00384358	25	122	97	0.00318386	21	0.0010445	17	0.00264653	38	0.0017612	165
360	25	1	153	0.611201	102	0.00726625	52	138	86	0.00580487	15	0.00174052	14	0.00467896	29	0.00315908	168
361	25	2	156	0.642499	101	0.00704633	49	139	90	0.00571105	17	0.00175357	9	0.00418256	26	0.00259438	173
362	25	3	151	0.661048	102	0.00817465	53	138	85	0.00645267	14	0.00181059	17	0.00543365	31	0.00379743	165
363	25	4	149	0.678548	98	0.00797864	47	134	87	0.00637276	15	0.00184414	18	0.0053953	33	0.00378114	164
364	25	5	152	0.611299	99	0.00693715	48	136	88	0.00559624	16	0.00161098	14	0.00440175	30	0.00291334	168
365	25	6	152	0.584274	97	0.0064758	45	135	90	0.00522648	16	0.0016167	14	0.00414559	30	0.00279685	168
366	25	7	151	0.598481	95	0.00649515	43	134	91	0.00526337	18	0.00161225	13	0.00418514	31	0.0026912	169
367	25	8	147	0.622488	96	0.00743219	46	133	87	0.00589748	15	0.00171864	20	0.00521288	35	0.00371535	162
368	25	9	145	0.634541	98	0.00833732	50	133	83	0.0064716	12	0.00186314	25	0.00619732	37	0.00479164	157
369	25	10	145	0.557641	90	0.00615005	38	128	90	0.00497346	17	0.00157259	20	0.00437577	37	0.00308782	162
370	25	11	151	0.446132	97	0.00505025	46	134	88	0.00407815	16	0.00128211	15	0.00333689	31	0.00227636	167
371	25	12	154	0.426249	87	0.0038821	31	129	98	0.00326373	24	0.00115226	4	0.00234422	28	0.00132254	178
372	25	13	143	0.448921	80	0.00431641	24	122	98	0.00356089	21	0.00115863	18	0.00299884	39	0.00200795	164
373	25	14	138	0.484826	82	0.00517753	28	121	93	0.00418615	18	0.00126578	26	0.00388739	44	0.00281492	156
374	25	15	140	0.409866	76	0.00387765	19	118	99	0.0032059	22	0.00105827	20	0.0027812	42	0.00187871	162
375	26	1	150	0.664142	99	0.00803523	50	135	85	0.0064037	14	0.00191069	18	0.00546013	32	0.00390725	164
376	26	2	142	0.671289	91	0.00795904	41	128	87	0.00633406	15	0.00182118	25	0.00590337	40	0.00437255	157
377	26	3	149	0.695617	101	0.00875246	52	136	84	0.00689193	13	0.00192392	20	0.00603282	33	0.00441416	162
378	26	4	146	0.674119	97	0.00839496	48	133	85	0.00660596	13	0.00180622	23	0.00597508	36	0.00446966	159
379	26	5	150	0.632222	105	0.00849207	57	139	82	0.00656016	12	0.00179794	20	0.00590205	32	0.00436301	162
380	26	6	149	0.592889	98	0.00703621	48	134	86	0.0056252	15	0.00163408	18	0.00478611	33	0.00335337	164
381	26	7	151	0.575617	97	0.00636984	45	135	90	0.00514422	17	0.00150424	14	0.00408053	31	0.00266772	168
382	26	8	146	0.569337	92	0.0064189	40	130	90	0.00514426	16	0.00157855	20	0.00450643	36	0.00320515	162
383	26	9	145	0.63309	100	0.00844328	52	134	82	0.00654474	12	0.00171279	25	0.00621125	37	0.00475229	157
384	26	10	147	0.607143	97	0.00743763	48	133	85	0.00589542	14	0.00174578	21	0.00529078	35	0.00387278	161
385	26	11	148	0.438979	94	0.00496258	42	131	89	0.00399105	16	0.00126494	18	0.00342767	34	0.00240991	164
386	26	12	148	0.419805	87	0.00413195	32	127	95	0.00341839	21	0.00110973	13	0.00272411	34	0.00172699	169
387	26	13	140	0.435487	79	0.00431495	24	120	96	0.00354733	20	0.0011368	22	0.00312625	42	0.00217889	160
388	26	14	139	0.483374	76	0.00472022	21	118	97	0.00388674	20	0.00126982	23	0.00344981	43	0.00243586	159
389	26	15	138	0.4322	79	0.00445328	25	119	94	0.00363612	19	0.00114194	25	0.00332805	44	0.00238405	157
390	27	1	149	0.674524	100	0.008378	51	135	84	0.00663492	13	0.00183584	20	0.00573173	33	0.00419698	162
391	27	2	151	0.686411	96	0.00761639	45	134	89	0.00617195	17	0.00189748	14	0.00496214	31	0.00328152	168
392	27	3	148	0.667929	98	0.00800081	48	134	86	0.0063713	15	0.00181468	19	0.00551777	34	0.00388405	163
393	27	4	149	0.658982	102	0.00835926	53	136	83	0.00659395	13	0.00173493	20	0.0057144	33	0.00414673	162
394	27	5	154	0.655201	106	0.00830437	57	141	84	0.00651769	13	0.00182435	15	0.00528863	28	0.00368021	167
395	27	6	150	0.59871	98	0.00706443	48	135	87	0.00563386	14	0.00165991	18	0.00472396	32	0.00338344	164
396	27	7	150	0.593365	95	0.00658675	44	133	89	0.00533659	17	0.00167007	15	0.00438103	32	0.00294083	167
397	27	8	143	0.615666	93	0.00746385	43	129	86	0.00591283	14	0.00167825	25	0.00550041	39	0.00412835	157
398	27	9	149	0.547223	95	0.00613849	43	132	89	0.00495267	16	0.00153039	17	0.00413961	33	0.00287453	165
399	27	10	147	0.592037	95	0.00695809	44	132	88	0.00553148	15	0.00170704	20	0.00490922	35	0.00353686	162
400	27	11	151	0.437969	92	0.00453469	39	132	93	0.00371092	19	0.00119623	12	0.00291056	31	0.00185984	170
401	27	12	144	0.447926	84	0.00453944	30	124	94	0.0037298	20	0.00122948	18	0.00320082	38	0.00216328	164
402	27	13	140	0.447282	77	0.00426128	20	119	99	0.0035143	22	0.00114831	20	0.00305655	42	0.002057	162
403	27	14	132	0.450363	75	0.00475268	21	115	94	0.00384431	18	0.00114007	32	0.0037279	50	0.00279628	150
404	27	15	141	0.432762	77	0.00407724	21	119	98	0.00338832	22	0.00107033	19	0.00285662	41	0.00189812	163
405	28	1	152	0.656151	99	0.00753375	49	137	88	0.00604838	16	0.00177055	14	0.00482687	30	0.00319684	168
406	28	2	153	0.713337	99	0.0079345	47	137	90	0.00639449	17	0.00188807	12	0.00493867	29	0.00315039	170
407	28	3	148	0.684685	101	0.00879612	52	136	84	0.00686105	13	0.00187394	21	0.00617629	34	0.00453128	161
408	28	4	147	0.667561	99	0.00854874	50	134	84	0.0066781	12	0.00185099	23	0.00608143	35	0.00463099	159
409	28	5	147	0.644314	100	0.00838704	52	135	83	0.00653819	12	0.00179368	23	0.00600057	35	0.00455821	159
410	28	6	149	0.603581	99	0.00732107	49	135	86	0.0057984	14	0.00168301	19	0.00501387	33	0.00360078	163
411	28	7	150	0.616968	98	0.00716815	47	134	87	0.00575399	15	0.00170036	17	0.00477615	32	0.00333438	165
412	28	8	144	0.615309	94	0.00747858	44	130	86	0.00591786	14	0.00174272	24	0.00549346	38	0.00411161	158
413	28	9	144	0.627515	94	0.00770787	45	130	85	0.00610251	13	0.00172046	25	0.00562778	38	0.00429106	157
414	28	10	142	0.580958	92	0.00699491	42	128	86	0.00555798	15	0.00157646	25	0.00521135	40	0.00384827	157
415	28	11	154	0.454408	94	0.00459214	40	133	93	0.00379202	20	0.00127596	8	0.00282904	28	0.00171969	174
416	28	12	146	0.44083	83	0.00422854	28	125	97	0.00350442	22	0.0011357	14	0.00283085	36	0.00179493	168
417	28	13	141	0.431508	79	0.00420127	24	121	97	0.00346301	21	0.00108608	20	0.00297544	41	0.00200772	162
418	28	14	137	0.480931	77	0.00489424	22	118	96	0.00398278	19	0.00131092	26	0.00370716	45	0.00269542	156
419	28	15	138	0.422285	76	0.00417361	21	118	97	0.00342114	20	0.00111513	24	0.00309343	44	0.00219421	158
420	29	1	152	0.691968	102	0.00834373	52	138	86	0.00662545	15	0.00192675	15	0.00545024	30	0.0036885	167
421	29	2	154	0.680076	102	0.0079393	51	138	87	0.00636041	15	0.00194935	13	0.00501335	28	0.00337192	169
422	29	3	143	0.618397	99	0.00850534	52	132	80	0.0065738	11	0.00169163	28	0.00645409	39	0.00511083	154
423	29	4	147	0.640863	98	0.00801794	49	134	85	0.00629618	13	0.00178069	22	0.0056817	35	0.00423275	160
424	29	5	152	0.551869	100	0.00644536	50	137	87	0.00516251	15	0.00147572	15	0.00412988	30	0.0028028	167
425	29	6	150	0.5807	98	0.00688033	48	135	87	0.00547766	14	0.00161744	18	0.00461155	32	0.00330162	164
426	29	7	150	0.569985	97	0.0064775	45	134	89	0.00519832	16	0.00156539	16	0.00429561	32	0.0029305	166
427	29	8	144	0.624201	96	0.00786435	47	131	84	0.00618901	13	0.00163312	25	0.00573462	38	0.00433148	157
428	29	9	145	0.627109	99	0.0081132	50	133	83	0.00634329	13	0.00171214	24	0.00593942	37	0.00445416	158
429	29	10	145	0.600371	95	0.00734541	46	131	85	0.00582562	14	0.00168893	23	0.00533387	37	0.0039547	159
430	29	11	152	0.414728	87	0.00385034	31	129	98	0.00321619	23	0.00107201	7	0.00235901	30	0.00137231	175
431	29	12	144	0.440897	87	0.00467006	34	126	92	0.00380415	18	0.00118364	20	0.00329629	38	0.00229556	162
432	29	13	139	0.452982	79	0.00458716	25	120	95	0.0037551	20	0.00120989	23	0.00339433	43	0.00237831	159
433	29	14	137	0.468582	80	0.00496959	26	119	93	0.00402914	18	0.00129356	27	0.00380404	45	0.00279985	155
434	29	15	135	0.435856	78	0.00468776	25	117	92	0.00379568	17	0.00117897	30	0.00364114	47	0.00275057	152
435	30	1	156	0.680215	106	0.00823881	56	142	86	0.0065294	14	0.0018124	12	0.00493531	26	0.00325375	170
436	30	2	150	0.645294	102	0.00814597	53	137	84	0.00640497	13	0.0017695	19	0.00552456	32	0.00399907	163
437	30	3	150	0.655891	104	0.00864134	56	138	82	0.00673676	12	0.00188057	20	0.0059813	32	0.00444352	162
438	30	4	146	0.667156	101	0.00891075	53	135	82	0.00690251	12	0.00176528	24	0.00645073	36	0.00488892	158
439	30	5	149	0.596376	99	0.00726355	50	135	85	0.00577213	14	0.00159435	19	0.00493156	33	0.00351577	163
440	30	6	151	0.603136	98	0.00692468	48	136	88	0.00555946	16	0.00163104	15	0.00451299	31	0.00302553	167
441	30	7	152	0.600723	97	0.00658744	45	135	90	0.00533931	18	0.00164526	12	0.00420646	30	0.00266974	170
442	30	8	146	0.611939	97	0.00747894	47	132	85	0.00593423	14	0.00164178	22	0.00530734	36	0.00388185	160
443	30	9	147	0.59388	97	0.00718621	47	133	86	0.00569751	14	0.00164655	21	0.00505289	35	0.00369035	161
444	30	10	147	0.58522	102	0.00790255	55	136	81	0.00612561	12	0.00160757	23	0.00570496	35	0.00430014	159
445	30	11	153	0.442035	93	0.00446051	40	133	93	0.00368527	20	0.00116888	9	0.00273403	29	0.00165462	173
446	30	12	145	0.446198	88	0.00479091	36	127	91	0.00389855	17	0.00120232	20	0.0033481	37	0.0023622	162
447	30	13	137	0.497867	80	0.00522466	26	119	93	0.00425351	19	0.00130805	26	0.00395596	45	0.00283795	156
448	30	14	144	0.429478	81	0.00409613	25	123	98	0.00338917	22	0.00109664	16	0.00280214	38	0.00181475	166
449	30	15	138	0.417957	77	0.00414142	22	118	96	0.00340465	20	0.00106393	24	0.00304495	44	0.00214449	158
450	31	1	154	0.697716	103	0.0083794	54	140	86	0.00666515	14	0.00188002	14	0.00522316	28	0.00355159	168
451	31	2	153	0.697883	99	0.00784469	48	137	89	0.00632412	17	0.00188414	12	0.00492429	29	0.00314213	170
452	31	3	151	0.686951	98	0.0079227	47	135	88	0.00634896	15	0.00193154	16	0.00521577	31	0.00362663	166
453	31	4	150	0.666539	100	0.00809197	50	136	86	0.00640652	14	0.00178543	18	0.00540706	32	0.0038226	164
454	31	5	156	0.603496	107	0.00749857	58	142	84	0.00593754	13	0.00166263	13	0.00455786	26	0.00311024	169
455	31	6	149	0.563224	96	0.00646556	45	133	88	0.00519115	16	0.00156609	17	0.00437783	33	0.00301456	165
456	31	7	147	0.600198	98	0.00740061	48	133	85	0.0058492	14	0.00171062	21	0.00526349	35	0.00384234	161
457	31	8	147	0.594082	95	0.00684572	44	132	88	0.00548781	16	0.00161964	19	0.00475018	35	0.00331908	163
458	31	9	146	0.581295	95	0.00686745	44	131	87	0.00547429	15	0.00165311	21	0.00490035	36	0.00354733	161
459	31	10	150	0.548256	101	0.00684441	52	136	84	0.00540826	13	0.00152137	19	0.00463969	32	0.00337287	163
460	31	11	150	0.422822	80	0.00368332	23	124	101	0.00311131	26	0.00109297	6	0.00231544	32	0.00132219	176
461	31	12	141	0.442769	80	0.00440119	25	121	96	0.00361395	21	0.00116634	20	0.00316907	41	0.00214328	162
462	31	13	139	0.504871	82	0.00533347	28	121	93	0.00433077	18	0.00132894	25	0.00396007	43	0.00285867	157
463	31	14	140	0.431758	74	0.00395948	16	117	101	0.00328674	23	0.00110204	19	0.00281661	42	0.00187768	163
464	31	15	132	0.395536	72	0.00401095	16	113	97	0.00325535	18	0.00101865	32	0.00312466	50	0.0023665	150
465	32	1	157	0.702214	100	0.00743164	48	139	91	0.00608108	19	0.00191566	6	0.00431291	25	0.002491	176
466	32	2	149	0.687653	100	0.00860831	51	135	84	0.00679386	13	0.00196531	20	0.005969	33	0.00439179	162
467	32	3	145	0.665061	98	0.00846791	49	132	83	0.00666837	13	0.00178979	24	0.00615169	37	0.00461913	158
468	32	4	146	0.643781	97	0.0079149	47	132	85	0.00626389	14	0.00181869	22	0.00568825	36	0.00418342	160
469	32	5	149	0.612285	97	0.00709971	46	134	88	0.0056765	16	0.00173046	17	0.00483991	33	0.0033323	165
470	32	6	149	0.600068	97	0.00691332	46	134	88	0.00554256	16	0.00159133	17	0.00462844	33	0.0031559	165
471	32	7	143	0.59385	92	0.00705724	41	128	87	0.00561098	14	0.00159354	25	0.00515513	39	0.00387661	157
472	32	8	149	0.614233	98	0.00723668	48	135	87	0.00577473	15	0.00159584	18	0.00484199	33	0.00336647	164
473	32	9	147	0.627582	99	0.00796307	50	134	84	0.00624667	12	0.00174166	23	0.00565019	35	0.00431012	159
474	32	10	146	0.579704	94	0.00686185	44	131	87	0.00546528	14	0.00158877	22	0.00484715	36	0.00358	160
475	32	11	146	0.449259	86	0.00451921	32	126	94	0.00372344	20	0.00116423	16	0.00305282	36	0.0020036	166
476	32	12	137	0.471468	76	0.00471907	21	117	96	0.00386485	19	0.00123135	26	0.00352665	45	0.00255753	156
477	32	13	139	0.455486	79	0.0045914	24	119	95	0.00376528	19	0.00120074	24	0.00337739	43	0.00241562	158
478	32	14	140	0.432011	78	0.00419848	22	120	98	0.00344999	21	0.0010843	21	0.00300319	42	0.00204375	161
479	32	15	133	0.399827	75	0.0041372	20	115	95	0.00335866	19	0.00103463	30	0.00322341	49	0.0023747	152
480	33	1	149	0.661557	93	0.00717129	40	131	91	0.00581373	17	0.00182559	16	0.00478835	33	0.00326208	166
481	33	2	155	0.610165	97	0.00640589	45	136	91	0.00525773	19	0.00170893	8	0.00389056	27	0.00235534	174
482	33	3	148	0.642547	99	0.0079856	50	135	85	0.00628961	14	0.00181188	20	0.00560148	34	0.00404106	162
483	33	4	145	0.707418	96	0.00877601	47	132	85	0.00691732	14	0.00201148	23	0.00641151	37	0.00474663	159
484	33	5	150	0.664276	102	0.00842971	53	137	84	0.00661241	13	0.00182616	19	0.00572957	32	0.00414381	163
485	33	6	148	0.578274	95	0.00661447	44	132	88	0.00531862	16	0.0015767	18	0.00451689	34	0.00313327	164
486	33	7	152	0.555702	94	0.00584981	41	133	92	0.00477657	18	0.00153178	12	0.00371328	30	0.00240438	170
487	33	8	147	0.584603	95	0.00679697	44	132	88	0.00542836	16	0.00161188	19	0.00474037	35	0.0033102	163
488	33	9	151	0.610557	102	0.00750498	52	138	86	0.0059092	14	0.0016316	17	0.00494968	31	0.0034512	165
489	33	10	150	0.616079	98	0.00726713	48	135	87	0.00579636	15	0.00179452	17	0.00493179	32	0.0034612	165
490	33	11	147	0.455679	87	0.00463566	33	127	94	0.0038034	19	0.0012087	16	0.00311373	35	0.00207957	166
491	33	12	141	0.437127	84	0.00472628	32	123	91	0.00383565	17	0.00121062	24	0.00348924	41	0.00254444	158
492	33	13	146	0.400361	79	0.00361567	22	122	100	0.00302781	24	0.00101381	12	0.00238712	36	0.00147158	170
493	33	14	143	0.424263	80	0.00403558	24	122	98	0.00334229	22	0.00107399	17	0.00278603	39	0.00182027	165
494	33	15	144	0.410336	80	0.00390979	24	122	98	0.00323613	21	0.00107263	17	0.00268885	38	0.00179568	165
495	34	1	156	0.594742	101	0.00665483	50	139	89	0.00537478	16	0.00164318	10	0.00397583	26	0.00254035	172
496	34	2	154	0.663882	100	0.00749339	49	138	89	0.00603054	16	0.00177027	12	0.00460143	28	0.00298363	170
497	34	3	153	0.619982	106	0.00810186	58	141	83	0.0063046	12	0.00176372	17	0.00531729	29	0.00384685	165
498	34	4	146	0.656458	101	0.00881398	53	135	82	0.00681043	12	0.00180204	24	0.00643345	36	0.00488965	158
499	34	5	151	0.640967	102	0.00793871	52	137	85	0.00626202	13	0.00175229	18	0.00526593	31	0.00379247	164
500	34	6	156	0.561717	95	0.0056292	42	135	93	0.00466249	20	0.0015395	6	0.00331693	26	0.00194968	176
501	34	7	149	0.603827	97	0.00701758	46	133	87	0.00563266	15	0.00169419	18	0.0047692	33	0.00337147	164
502	34	8	144	0.644947	96	0.00813635	47	131	84	0.00639926	13	0.0017591	25	0.00598107	38	0.00453671	157
503	34	9	145	0.624671	96	0.00776054	46	131	85	0.00611356	13	0.00179887	24	0.00567238	37	0.00431142	158
504	34	10	145	0.625611	96	0.00776489	47	132	85	0.00611912	14	0.00177459	23	0.00567087	37	0.0041966	159
505	34	11	146	0.449891	84	0.0043979	30	125	95	0.00364735	21	0.00115209	15	0.00294655	36	0.00189978	167
506	34	12	146	0.440919	93	0.00501607	41	130	89	0.00402357	16	0.00119493	20	0.00351048	36	0.00248135	162
507	34	13	144	0.443256	79	0.00414849	22	121	99	0.0034432	22	0.00116512	16	0.00285187	38	0.00187533	166
508	34	14	149	0.426682	81	0.00376541	23	124	101	0.00316718	25	0.00106483	8	0.00237035	33	0.00138132	174
509	34	15	142	0.439753	78	0.00416912	22	121	99	0.00344447	22	0.00110405	18	0.00290367	40	0.00191388	164
510	35	1	155	0.58485	103	0.00684917	53	140	87	0.0054798	15	0.0015786	12	0.00417267	27	0.00273152	170
511	35	2	151	0.68878	98	0.00785318	47	135	88	0.00632303	16	0.00185615	15	0.00510382	31	0.0034276	167
512	35	3	153	0.638115	99	0.00709541	47	136	89	0.00574486	17	0.00174823	12	0.00446321	29	0.00287167	170
513	35	4	143	0.691539	97	0.00910558	49	131	82	0.00710078	12	0.00178247	27	0.00677599	39	0.00523953	155
514	35	5	150	0.655877	99	0.00779326	48	135	87	0.00619682	14	0.00179955	18	0.00520734	32	0.00371643	164
515	35	6	151	0.544382	92	0.00566005	39	132	93	0.00462444	19	0.00154881	12	0.00368377	31	0.00237524	170
516	35	7	150	0.589276	96	0.00661794	45	134	89	0.00533705	17	0.00158831	15	0.00436074	32	0.00288789	167
517	35	8	151	0.627835	101	0.00763467	51	137	86	0.00604009	14	0.00171527	17	0.00504748	31	0.00354261	165
518	35	9	144	0.648437	98	0.00842247	49	132	83	0.0065728	13	0.00178018	25	0.00625376	38	0.00472332	157
519	35	10	148	0.625741	99	0.00777135	50	134	84	0.00615476	13	0.00170788	21	0.00539805	34	0.0039871	161
520	35	11	150	0.451167	93	0.00483515	41	132	91	0.00393736	18	0.001281	14	0.00320539	32	0.00212292	168
521	35	12	143	0.459512	82	0.00453481	27	123	96	0.00373366	21	0.00120079	18	0.00317927	39	0.00211394	164
522	35	13	146	0.422279	81	0.00390886	24	123	99	0.00325692	23	0.00107445	13	0.00259266	36	0.00162269	169
523	35	14	144	0.420858	78	0.00386551	22	121	99	0.00322959	24	0.00108213	14	0.00263708	38	0.001655	168
524	35	15	142	0.416214	78	0.00392993	21	120	99	0.00325156	22	0.00108321	18	0.00276215	40	0.00183874	164
525	36	1	156	0.554403	102	0.00620919	50	139	89	0.00501271	16	0.00150766	10	0.00369032	26	0.00234715	172
526	36	2	149	0.673331	93	0.00730302	41	132	91	0.0059194	18	0.00181625	15	0.00485328	33	0.00319672	167
527	36	3	149	0.654576	102	0.00842462	53	137	84	0.00656557	13	0.00185455	20	0.0058769	33	0.00429234	162
528	36	4	146	0.700414	99	0.00907779	50	133	83	0.00709105	12	0.00199681	24	0.00660176	36	0.00506678	158
529	36	5	149	0.583779	100	0.00728077	51	135	84	0.00575563	13	0.00164459	20	0.0050264	33	0.00369417	162
530	36	6	149	0.542545	91	0.00565417	38	130	92	0.00463461	19	0.0015092	14	0.00376463	33	0.00246605	168
531	36	7	146	0.623782	98	0.00788774	49	133	84	0.00619717	13	0.00179644	23	0.00572273	36	0.00430491	159
532	36	8	147	0.638425	99	0.008077	50	134	84	0.0063445	13	0.001689	22	0.00568492	35	0.00420072	160
533	36	9	146	0.658853	99	0.00844175	50	133	83	0.00662871	13	0.00183639	23	0.00610794	36	0.00456544	159
534	36	10	144	0.594689	101	0.00832036	54	134	80	0.00637768	11	0.00159747	27	0.00626047	38	0.00491066	155
535	36	11	146	0.444048	90	0.00479736	38	129	91	0.00389448	18	0.00116914	18	0.00330069	36	0.00223492	164
536	36	12	145	0.431856	88	0.00457464	35	127	92	0.00372631	18	0.00113774	19	0.00317354	37	0.00218315	163
537	36	13	144	0.41111	78	0.00378236	22	121	99	0.00315829	23	0.0010227	15	0.00255239	38	0.00162653	167
538	36	14	143	0.427352	79	0.00402147	23	121	98	0.00334338	22	0.00107005	17	0.00276129	39	0.00180726	165
539	36	15	130	0.395779	70	0.0039584	14	111	97	0.00323005	20	0.000997035	32	0.00312146	52	0.00230437	150
540	37	1	153	0.646937	102	0.00768267	52	138	86	0.00614031	15	0.00178644	14	0.00490282	29	0.0032909	168
541	37	2	155	0.662795	99	0.00724612	47	137	90	0.00588014	17	0.00184994	10	0.00441271	27	0.00279911	172
542	37	3	152	0.644524	103	0.00801259	54	138	84	0.00634302	13	0.00175842	17	0.00523035	30	0.00372585	165
543	37	4	145	0.704977	97	0.00893145	48	132	84	0.0070112	13	0.00196827	24	0.00652409	37	0.0049234	158
544	37	5	151	0.633933	104	0.00809539	55	138	83	0.00636684	13	0.00179385	18	0.00546314	31	0.0039244	164
545	37	6	149	0.626656	103	0.00825569	55	137	82	0.00643639	12	0.00164202	21	0.0056935	33	0.00422024	161
546	37	7	148	0.593895	97	0.00711379	47	133	86	0.005665	14	0.00167845	20	0.00494142	34	0.00359785	162
547	37	8	148	0.587325	98	0.00711411	48	134	86	0.00563782	14	0.00166407	20	0.00495979	34	0.00360273	162
548	37	9	145	0.629076	96	0.00785365	47	131	84	0.00620586	13	0.00182429	24	0.00575613	37	0.00437467	158
549	37	10	146	0.599126	98	0.00766069	50	133	83	0.00602146	13	0.00172621	23	0.00557672	36	0.00418625	159
550	37	11	154	0.441106	93	0.00436976	39	133	94	0.00362039	21	0.00118657	7	0.00264604	28	0.00155144	175
551	37	12	146	0.413735	87	0.00427025	34	127	93	0.00349874	19	0.00109629	17	0.00291534	36	0.00195528	165
552	37	13	136	0.436288	79	0.0046146	25	118	93	0.00374531	18	0.00117685	28	0.00354505	46	0.00261837	154
553	37	14	139	0.433082	73	0.00400728	16	116	100	0.00332764	22	0.00109447	21	0.00287445	43	0.00196376	161
554	37	15	136	0.415921	76	0.00423116	21	117	96	0.00344368	19	0.00112268	27	0.00322708	46	0.00235787	155
555	38	1	161	0.60526	103	0.00630827	51	142	91	0.0051917	20	0.00168701	1	0.00340085	21	0.00176862	181
556	38	2	153	0.681327	94	0.00689218	40	133	93	0.00568933	21	0.0018416	8	0.00426319	29	0.00250962	174
557	38	3	151	0.650903	102	0.00795437	52	137	85	0.00631181	14	0.00175809	17	0.0052515	31	0.00367383	165
558	38	4	144	0.703227	96	0.00898758	47	131	84	0.0070273	12	0.00192377	26	0.00661786	38	0.00513551	156
559	38	5	150	0.6585	103	0.00841097	54	137	83	0.00661426	13	0.00184898	19	0.00575589	32	0.00416871	163
560	38	6	152	0.588794	103	0.00728867	53	138	85	0.005751	13	0.00165616	17	0.00478947	30	0.0034317	165
561	38	7	148	0.637404	99	0.00788017	49	134	85	0.00622094	13	0.00172626	21	0.00545704	34	0.00403056	161
562	38	8	147	0.598662	94	0.00674386	42	131	89	0.00543173	17	0.00161647	18	0.00464883	35	0.00317597	164
563	38	9	145	0.640487	100	0.00856442	52	133	81	0.00666917	12	0.00185327	25	0.00638119	37	0.00491268	157
564	38	10	146	0.577324	97	0.00721219	48	133	85	0.00566729	13	0.00158215	23	0.00516178	36	0.00386914	159
565	38	11	144	0.431038	87	0.0045927	34	126	92	0.00373247	18	0.00113033	20	0.00322761	38	0.00223416	162
566	38	12	147	0.420468	87	0.00423758	33	127	94	0.00348904	20	0.00115471	15	0.00287434	35	0.00189169	167
567	38	13	141	0.41749	78	0.00400644	22	119	97	0.00331993	21	0.00109157	20	0.0028568	41	0.00195266	162
568	38	14	149	0.41985	79	0.00366923	21	123	102	0.00308612	25	0.00109445	8	0.00234457	33	0.00139751	174
569	38	15	140	0.421123	76	0.00401931	20	118	98	0.00332478	21	0.00111259	21	0.00290145	42	0.00200702	161
570	39	1	149	0.676486	96	0.00768037	45	133	88	0.00619463	17	0.00186534	16	0.0051833	33	0.00347405	166
571	39	2	149	0.677124	102	0.00871165	53	136	83	0.00682807	12	0.00183632	21	0.00600499	33	0.00448911	161
572	39	3	157	0.563128	99	0.0058907	46	138	92	0.00482159	19	0.00158353	6	0.00345347	25	0.00203232	176
573	39	4	149	0.683245	102	0.00887778	54	137	83	0.00692649	12	0.00187847	21	0.00615598	33	0.00460052	161
574	39	5	150	0.648545	105	0.00878352	57	138	81	0.00679838	11	0.00185319	21	0.00611013	32	0.00464681	161
575	39	6	149	0.594547	102	0.00760847	53	136	83	0.0059781	13	0.00169813	20	0.00530868	33	0.00388634	162
576	39	7	144	0.619566	96	0.00781448	46	131	85	0.00611398	13	0.00177569	25	0.00579868	38	0.0044224	157
577	39	8	148	0.57662	94	0.00644153	42	131	89	0.00520558	17	0.00162091	17	0.0044156	34	0.00301826	165
578	39	9	149	0.671529	103	0.0090105	56	137	81	0.00700539	11	0.00189929	22	0.00633088	33	0.00485369	160
579	39	10	148	0.613927	100	0.00780005	51	135	84	0.00611518	13	0.0017864	21	0.00553083	34	0.00409914	161
580	39	11	148	0.435346	88	0.00439457	34	128	94	0.00361606	20	0.00115427	14	0.00291029	34	0.00187734	168
581	39	12	142	0.428086	79	0.00414151	24	121	97	0.00342179	21	0.00111071	19	0.00291919	40	0.00196974	163
582	39	13	132	0.419706	72	0.00427264	17	113	96	0.00347654	18	0.00106751	32	0.00332386	50	0.00251157	150
583	39	14	140	0.450892	76	0.00428567	20	119	99	0.00353734	22	0.00116678	20	0.00307886	42	0.0020773	162
584	39	15	140	0.406615	76	0.00383667	19	118	99	0.00317503	22	0.0010211	20	0.00273005	42	0.00183489	162
585	40	1	152	0.667511	101	0.00796432	51	137	86	0.00635287	14	0.00183683	16	0.00516245	30	0.00361049	166
586	40	2	149	0.676721	98	0.00803441	48	134	86	0.00642217	15	0.00190522	18	0.00549467	33	0.0038631	164
587	40	3	152	0.573445	102	0.00695839	52	137	85	0.00553856	14	0.00168518	16	0.00461129	30	0.00324578	166
588	40	4	148	0.65622	103	0.00885431	56	137	81	0.00686572	12	0.00181434	22	0.00631071	34	0.00472375	160
589	40	5	152	0.640884	101	0.00761168	50	137	87	0.00605371	14	0.00176795	16	0.00493174	30	0.0034553	166
590	40	6	149	0.630606	102	0.00821978	54	137	83	0.00640391	12	0.00175765	21	0.00572197	33	0.0042804	161
591	40	7	145	0.651043	98	0.00841622	50	133	83	0.00658194	13	0.0018455	24	0.00620252	37	0.00467167	158
592	40	8	151	0.57507	99	0.00667298	48	136	88	0.00533379	16	0.00156511	15	0.00436792	31	0.00292131	167
593	40	9	147	0.663351	100	0.008577	51	134	83	0.00670691	12	0.00182087	23	0.00610665	35	0.00463724	159
594	40	10	146	0.625289	96	0.00749736	46	132	86	0.00596791	15	0.00168906	21	0.00530978	36	0.00380115	161
595	40	11	157	0.429718	93	0.00410754	39	134	95	0.0034333	22	0.00115997	3	0.00235885	25	0.00130384	179
596	40	12	143	0.425862	81	0.00419927	26	122	96	0.00345844	20	0.00113184	19	0.00295268	39	0.00201892	163
597	40	13	134	0.412593	74	0.00415629	19	115	96	0.00339566	20	0.00106941	28	0.00319754	48	0.00231082	154
598	40	14	142	0.416574	78	0.0039645	22	120	98	0.00328278	22	0.00108143	18	0.0027891	40	0.00184988	164
599	40	15	136	0.405773	74	0.00397115	18	116	98	0.00325454	20	0.00104395	26	0.00297518	46	0.00213551	156
600	41	1	147	0.60849	104	0.0087358	58	136	78	0.00669469	10	0.00184009	25	0.0064959	35	0.00516567	157
601	41	2	144	0.624918	100	0.00854578	52	133	81	0.0065841	11	0.00173065	27	0.00641592	38	0.00505966	155
602	41	3	144	0.636407	97	0.00821753	48	131	83	0.00642983	12	0.00173449	26	0.00606513	38	0.00469756	156
603	41	4	145	0.643092	102	0.00904183	55	134	79	0.00695683	10	0.0017611	27	0.00673312	37	0.00538933	155
604	41	5	146	0.614526	98	0.00775111	48	133	85	0.00606445	13	0.0017927	23	0.00563506	36	0.00424754	159
605	41	6	149	0.600007	102	0.00770634	53	137	84	0.00601165	13	0.0016546	20	0.00534099	33	0.00388877	162
606	41	7	144	0.632534	102	0.00901219	55	134	79	0.00688902	11	0.0017893	27	0.00687295	38	0.00540136	155
607	41	8	142	0.667919	95	0.00849126	46	130	84	0.00665496	13	0.00178255	27	0.00637561	40	0.00488286	155
608	41	9	146	0.634562	101	0.0085579	53	134	81	0.00663704	11	0.0017561	25	0.00624564	36	0.00487383	157
609	41	10	144	0.63045	94	0.00770525	44	130	86	0.00608239	13	0.00174392	25	0.00562742	38	0.00429886	157
610	41	11	147	0.432565	85	0.00418278	30	126	96	0.00346944	22	0.00113533	13	0.0027835	35	0.00174751	169
611	41	12	155	0.405525	83	0.00340175	25	127	102	0.00289874	27	0.000987129	0		27	0.000987129	182
612	41	13	136	0.413552	74	0.00407156	18	116	98	0.00332936	20	0.00108017	26	0.00306519	46	0.00220214	156
613	41	14	140	0.429895	75	0.00401988	18	118	100	0.00332549	22	0.00112509	20	0.00288667	42	0.00196394	162
614	41	15	139	0.425014	72	0.00381171	13	116	103	0.00316717	24	0.00106424	19	0.00271721	43	0.00179462	163
615	42	1	147	0.598864	101	0.00794888	53	135	82	0.00617553	12	0.00168624	23	0.00573383	35	0.00434608	159
616	42	2	152	0.652865	102	0.00791668	52	138	86	0.00627094	14	0.00175643	16	0.00512329	30	0.00355209	166
617	42	3	145	0.623616	100	0.00841747	52	134	82	0.00648732	11	0.00167924	26	0.00619174	37	0.00485019	156
618	42	4	145	0.661493	102	0.00935109	56	135	79	0.00717572	11	0.00186337	26	0.00703041	37	0.00549426	156
619	42	5	154	0.603716	110	0.00842493	63	143	80	0.00646613	10	0.00171007	18	0.00550733	28	0.00415116	164
620	42	6	151	0.576454	102	0.00705389	52	137	85	0.00559411	14	0.00158434	17	0.00467909	31	0.00328146	165
621	42	7	148	0.61031	102	0.00792474	53	136	83	0.00618524	13	0.00165356	21	0.00557157	34	0.00407351	161
622	42	8	142	0.634388	97	0.00851586	49	131	82	0.0065809	12	0.00170253	28	0.00648575	40	0.00505079	154
623	42	9	143	0.643903	99	0.0088601	52	132	80	0.00684658	11	0.00170995	28	0.00669431	39	0.00528846	154
624	42	10	144	0.610986	100	0.00832989	52	133	81	0.0064273	11	0.00167006	27	0.00623521	38	0.00491372	155
625	42	11	144	0.421881	82	0.00411551	27	123	96	0.00340282	21	0.0011138	17	0.00285193	38	0.00189139	165
626	42	12	144	0.413328	78	0.00383946	22	121	99	0.0031953	22	0.00105978	16	0.00261624	38	0.00171513	166
627	42	13	150	0.426673	82	0.00381929	26	126	100	0.00320787	25	0.00111011	7	0.00241099	32	0.00139468	175
628	42	14	139	0.43449	76	0.00418462	20	118	98	0.00345013	21	0.00108078	22	0.00301248	43	0.00206909	160
629	42	15	138	0.428049	75	0.00408879	18	117	99	0.00336872	22	0.0011026	22	0.00299866	44	0.00205063	160
630	43	1	138	0.450808	77	0.0044246	21	118	97	0.00363643	21	0.00116367	23	0.00326207	44	0.00226056	159
631	43	2	139	0.471522	79	0.00476474	24	119	95	0.0039037	19	0.00124808	24	0.00351016	43	0.00251063	158
632	43	3	148	0.414453	84	0.00394717	29	126	97	0.00327959	22	0.00110112	12	0.00259458	34	0.00162823	170
633	43	4	150	0.405334	82	0.00363665	25	125	100	0.0030521	24	0.00105476	8	0.00229429	32	0.00136464	174
634	43	5	150	0.408275	87	0.00393825	32	128	96	0.0032693	22	0.00109509	10	0.00252974	32	0.00154342	172
635	43	6	146	0.459307	87	0.00470619	33	126	93	0.0038665	19	0.00124374	17	0.00322734	36	0.00218044	165
636	43	7	145	0.425092	82	0.00413452	27	124	97	0.00340934	21	0.00115498	16	0.00285237	37	0.00188899	166
637	43	8	148	0.448488	84	0.00424885	29	126	97	0.00353682	23	0.00119195	11	0.00279395	34	0.00171024	171
638	43	9	146	0.430809	81	0.00405716	25	123	98	0.00337208	22	0.00114121	14	0.00273053	36	0.00175928	168
639	43	10	149	0.411222	83	0.00378116	27	126	99	0.00315788	24	0.001074	9	0.00242965	33	0.00144372	173
640	43	11	151	0.595865	103	0.00760818	55	138	83	0.00598387	13	0.00172112	18	0.00515902	31	0.00371732	164
641	43	12	157	0.617151	97	0.00628242	44	137	93	0.00517385	20	0.00175789	5	0.00369603	25	0.00214551	177
642	43	13	147	0.676081	105	0.00974113	58	137	79	0.00740476	10	0.00202765	25	0.0072418	35	0.00575204	157
643	43	14	150	0.625551	107	0.00879787	60	139	79	0.00676787	10	0.001682	22	0.006104	32	0.00472213	160
644	43	15	151	0.586895	101	0.00722742	52	137	85	0.00571589	13	0.00161101	18	0.00479161	31	0.00345781	164
645	44	1	136	0.444131	79	0.00471226	25	118	93	0.00381955	18	0.00116465	28	0.00360234	46	0.00264846	154
646	44	2	141	0.460328	78	0.004419	21	119	98	0.0036477	21	0.00121166	20	0.0031569	41	0.00216056	162
647	44	3	149	0.433479	84	0.00406721	28	126	98	0.00338488	22	0.00114573	11	0.00262623	33	0.00163923	171
648	44	4	153	0.401732	81	0.00342096	24	126	102	0.00290154	26	0.00103241	3	0.00205157	29	0.00113784	179
649	44	5	153	0.394895	86	0.00354893	30	129	99	0.00298683	25	0.00100737	4	0.00212659	29	0.00116175	178
650	44	6	145	0.437474	86	0.00442479	32	126	94	0.00363838	20	0.00112614	17	0.00302672	37	0.00199938	165
651	44	7	148	0.435378	81	0.00395104	24	124	100	0.00330324	23	0.00113179	11	0.00256259	34	0.0015947	171
652	44	8	146	0.416052	79	0.00376954	23	123	100	0.00315321	24	0.00104343	12	0.00248231	36	0.00152306	170
653	44	9	154	0.402845	83	0.00344213	26	127	101	0.00292546	27	0.00103008	1	0.00203018	28	0.0010658	181
654	44	10	150	0.425971	81	0.00376892	24	125	101	0.00316737	25	0.00111534	7	0.0023821	32	0.00139244	175
655	44	11	149	0.592403	99	0.00714896	49	135	86	0.00567464	14	0.00162142	19	0.00486755	33	0.0034904	163
656	44	12	148	0.608576	97	0.00722187	47	133	86	0.00577381	15	0.00168095	19	0.00498684	34	0.00352836	163
657	44	13	148	0.591629	98	0.00727961	49	134	85	0.00575923	13	0.00162267	21	0.00504867	34	0.00373873	161
658	44	14	154	0.623824	107	0.00811577	59	141	82	0.00636385	12	0.00176794	16	0.00521984	28	0.00374046	166
659	44	15	149	0.577697	95	0.00639066	43	133	90	0.00516173	17	0.0015157	16	0.0042284	33	0.00283095	166
660	45	1	142	0.439894	78	0.00419544	22	120	98	0.00347133	22	0.00116362	18	0.00296836	40	0.00197575	164
661	45	2	147	0.423067	80	0.00385928	24	123	99	0.00323187	23	0.00109168	12	0.00253206	35	0.00158552	170
662	45	3	145	0.443788	78	0.00401595	21	121	100	0.00336073	24	0.00116634	13	0.00271852	37	0.0017117	169
663	45	4	153	0.39691	84	0.00349683	27	127	100	0.00295247	25	0.00103865	4	0.00211427	29	0.00118701	178
664	45	5	150	0.397124	81	0.00350461	24	125	101	0.00294783	25	0.00100685	7	0.00218789	32	0.0012652	175
665	45	6	147	0.430502	83	0.00411306	28	125	97	0.00341352	21	0.00114102	14	0.00273621	35	0.0017791	168
666	45	7	144	0.440242	80	0.00419483	24	122	98	0.00347203	21	0.00115034	17	0.00288455	38	0.00192617	165
667	45	8	150	0.411613	87	0.00394989	32	128	96	0.00328511	22	0.00110765	10	0.00253818	32	0.00155469	172
668	45	9	148	0.439691	82	0.00399212	25	124	99	0.00334846	24	0.00111335	10	0.00256872	34	0.0015414	172
669	45	10	148	0.419047	78	0.00360627	20	122	102	0.00304846	26	0.00102441	8	0.00227942	34	0.00131971	174
670	45	11	149	0.566206	99	0.0068879	49	135	86	0.00544832	14	0.00161994	19	0.0047503	33	0.00342227	163
671	45	12	146	0.580431	100	0.00755078	51	134	83	0.0058884	12	0.00151785	24	0.00540873	36	0.00411177	158
672	45	13	150	0.576698	97	0.00656958	46	134	88	0.00529146	16	0.00158629	16	0.00436093	32	0.00297361	166
673	45	14	148	0.648171	107	0.00938297	60	139	79	0.00711544	10	0.00166762	24	0.00672198	34	0.0052354	158
674	45	15	144	0.580306	95	0.00718363	45	130	85	0.00566794	13	0.00160918	25	0.00526839	38	0.00401655	157
675	46	1	143	0.420176	80	0.00405844	25	122	97	0.00335504	21	0.00108853	18	0.00282533	39	0.00189013	164
676	46	2	135	0.455467	74	0.00455031	18	115	97	0.00371459	19	0.00119008	28	0.00346225	47	0.00254371	154
677	46	3	151	0.42483	81	0.00371949	24	125	101	0.00313675	25	0.00109135	6	0.00229876	31	0.00132504	176
678	46	4	142	0.423532	79	0.00411093	24	121	97	0.00339254	21	0.00111194	19	0.00290908	40	0.00196558	163
679	46	5	149	0.401836	91	0.00419307	38	130	92	0.00343532	19	0.00112475	14	0.00279774	33	0.0018345	168
680	46	6	150	0.418699	90	0.00424507	37	130	93	0.00350125	20	0.00113117	12	0.00274954	32	0.00173806	170
681	46	7	141	0.432412	79	0.00428068	24	121	97	0.00350678	20	0.00115215	21	0.00308359	41	0.00214142	161
682	46	8	144	0.419556	82	0.0041298	27	123	96	0.00340341	20	0.00108972	18	0.00285011	38	0.00192359	164
683	46	9	158	0.431964	83	0.00349704	25	128	103	0.00300321	24	0.000920616	0		24	0.000920616	182
684	46	10	154	0.39342	83	0.00333084	25	127	102	0.00283035	28	0.00101929	0		28	0.00101929	182
685	46	11	150	0.568939	104	0.00736468	55	138	83	0.00575651	13	0.00153065	19	0.0050123	32	0.00359788	163
686	46	12	147	0.582762	99	0.00740527	50	134	84	0.00580528	13	0.00159912	22	0.00525828	35	0.00389916	160
687	46	13	149	0.599048	101	0.00751832	52	136	84	0.00592696	14	0.00165493	19	0.00518838	33	0.00368934	163
688	46	14	149	0.634877	102	0.00811294	53	137	84	0.00634373	13	0.00168216	20	0.00556594	33	0.00403596	162
689	46	15	150	0.608877	101	0.00756696	51	136	85	0.00595988	13	0.00172344	19	0.00514702	32	0.00375619	163
690	47	1	140	0.43025	79	0.00428306	24	120	96	0.00351501	20	0.00109288	22	0.00308598	42	0.00213689	160
691	47	2	144	0.4254	80	0.00401147	24	122	98	0.00333261	22	0.00110117	16	0.00274904	38	0.00179501	166
692	47	3	143	0.432834	80	0.00413926	24	122	98	0.00342154	22	0.00110564	17	0.00286807	39	0.00187388	165
693	47	4	152	0.39297	82	0.00343193	25	126	101	0.00289656	25	0.00101617	5	0.00209522	30	0.00119601	177
694	47	5	163	0.375954	86	0.00297887	29	132	103	0.00257408	19	0.000601393	0		19	0.000601393	182
695	47	6	148	0.423875	84	0.00401359	29	126	97	0.00334168	23	0.00110312	11	0.00262091	34	0.00159417	171
696	47	7	145	0.417369	81	0.0039868	26	123	97	0.0033091	22	0.00111436	15	0.00273064	37	0.00176961	167
697	47	8	144	0.420555	83	0.00418171	28	123	95	0.00344673	20	0.00114073	18	0.00292735	38	0.00198702	164
698	47	9	149	0.43177	81	0.00383819	24	125	101	0.00322051	25	0.00108861	8	0.00242719	33	0.00141311	174
699	47	10	154	0.412728	89	0.0038517	34	131	97	0.00322288	23	0.00108669	5	0.0023033	28	0.00130394	177
700	47	11	154	0.567219	109	0.00778101	62	143	81	0.00598571	11	0.00168169	17	0.00512754	28	0.00377381	165
701	47	12	150	0.585398	103	0.00766362	55	137	82	0.0059922	12	0.00171344	20	0.00531895	32	0.00396688	162
702	47	13	153	0.56471	102	0.00670897	52	139	87	0.00533506	15	0.00149992	14	0.0042361	29	0.00282084	168
703	47	14	152	0.614992	101	0.00739238	51	137	86	0.00587789	14	0.00172372	16	0.00482485	30	0.00337765	166
704	47	15	154	0.554852	98	0.00594541	46	136	90	0.00486259	18	0.00146662	10	0.00361098	28	0.00223247	172
705	48	1	144	0.417217	80	0.00397055	24	122	98	0.00328783	22	0.00110481	16	0.00274411	38	0.00179504	166
706	48	2	142	0.425204	81	0.00423909	26	122	96	0.00347696	20	0.00113882	20	0.00302853	40	0.00208367	162
707	48	3	144	0.433279	78	0.00403634	22	121	99	0.00335578	22	0.00113519	16	0.00276985	38	0.00182347	166
708	48	4	147	0.398884	81	0.00364391	24	123	99	0.00305006	23	0.00101652	12	0.00238147	35	0.00148451	170
709	48	5	150	0.388896	88	0.00375232	33	129	96	0.00311483	22	0.00100479	10	0.0023801	32	0.00143458	172
710	48	6	147	0.413807	87	0.00416375	32	127	95	0.00341691	20	0.00113232	15	0.00282041	35	0.00185579	167
711	48	7	144	0.431591	86	0.00451485	33	126	93	0.00367996	19	0.00117641	19	0.00319501	38	0.00218571	163
712	48	8	166	0.38157	88	0.00299376	31	133	102	0.00260102	16	0.000528374	0		16	0.000528374	182
713	48	9	156	0.401178	93	0.00384564	39	134	95	0.0032112	22	0.00106489	4	0.00223298	26	0.00124459	178
714	48	10	151	0.404606	87	0.00382551	32	129	97	0.00318659	23	0.0010738	8	0.00240806	31	0.00141813	174
715	48	11	150	0.539896	109	0.00795487	63	140	77	0.00605645	10	0.00158197	22	0.00569404	32	0.00440901	160
716	48	12	152	0.591775	106	0.00778091	58	140	82	0.00607164	12	0.00167086	18	0.00519488	30	0.00378528	164
717	48	13	154	0.59549	108	0.0077588	59	142	83	0.00604605	13	0.0016604	15	0.00498197	28	0.00343981	167
718	48	14	155	0.595486	108	0.0077219	60	143	83	0.00603066	13	0.00169302	14	0.00488395	27	0.00334757	168
719	48	15	151	0.57946	94	0.00622824	42	133	91	0.00506609	17	0.00158257	14	0.00401547	31	0.0026813	168
720	49	1	141	0.428888	76	0.0039979	19	119	100	0.00331105	22	0.00109763	19	0.00282083	41	0.00189619	163
721	49	2	139	0.440394	78	0.00435295	22	119	97	0.00356804	20	0.00113791	23	0.00317737	43	0.00222878	159
722	49	3	138	0.410474	76	0.00398196	20	118	98	0.00327422	21	0.00103479	23	0.00291088	44	0.00201547	159
723	49	4	146	0.417226	79	0.00375641	21	122	101	0.00313836	24	0.00107041	12	0.00248964	36	0.00154348	170
724	49	5	149	0.372922	86	0.00358983	31	127	96	0.00298229	22	0.00100362	11	0.00234108	33	0.00144944	171
725	49	6	144	0.424225	84	0.00428539	30	125	95	0.00351143	20	0.00110339	18	0.00297596	38	0.0019904	164
726	49	7	145	0.413553	82	0.0039829	27	123	96	0.0033083	21	0.00107762	16	0.00270877	37	0.00178298	166
727	49	8	147	0.41322	83	0.00391376	27	124	97	0.00325824	22	0.00111741	13	0.00262005	35	0.00167553	169
728	49	9	150	0.421912	85	0.00389264	29	127	98	0.00325853	24	0.00109836	8	0.00246423	32	0.00143983	174
729	49	10	153	0.394125	83	0.00341299	26	127	101	0.00288839	26	0.00101701	3	0.00205152	29	0.00112403	179
730	49	11	153	0.597929	105	0.00753359	56	140	84	0.00592849	13	0.00171075	16	0.00491174	29	0.00347681	166
731	49	12	147	0.626827	103	0.00861772	56	136	80	0.00666197	11	0.00171472	24	0.00623333	35	0.0048132	158
732	49	13	155	0.638413	104	0.00763524	54	140	86	0.00608416	14	0.00174752	13	0.00468695	27	0.0031628	169
733	49	14	148	0.624723	103	0.00852522	56	136	80	0.00661386	11	0.00183959	23	0.00615382	34	0.00475804	159
734	49	15	153	0.595423	98	0.00651497	46	136	90	0.00528522	18	0.00162029	11	0.00408102	29	0.00255367	171
735	50	1	140	0.447108	78	0.00435938	22	119	97	0.00359154	21	0.00119183	21	0.00316884	42	0.00218033	161
736	50	2	137	0.463361	76	0.00461452	21	117	96	0.00378644	20	0.00119983	25	0.00344413	45	0.00244666	157
737	50	3	146	0.435136	78	0.00390328	21	122	101	0.00326511	24	0.00111903	12	0.00258755	36	0.00160854	170
738	50	4	150	0.407514	80	0.00354519	23	124	101	0.00299592	26	0.00104864	6	0.00222446	32	0.00126911	176
739	50	5	154	0.379078	87	0.00344794	32	130	98	0.00289997	24	0.000999291	4	0.00206068	28	0.00115092	178
740	50	6	146	0.432249	82	0.00412535	27	124	97	0.00342514	22	0.00114823	14	0.00278537	36	0.0017849	168
741	50	7	146	0.420077	83	0.00406885	28	124	96	0.00337279	21	0.00111471	15	0.00275017	36	0.00179615	167
742	50	8	145	0.423227	81	0.00401668	26	123	97	0.00334156	22	0.00106968	15	0.00270282	37	0.00173176	167
743	50	9	150	0.424284	82	0.00376828	25	125	100	0.00317335	25	0.00111646	7	0.0023871	32	0.00139442	175
744	50	10	148	0.400462	79	0.00352567	22	123	101	0.00296786	25	0.00100311	9	0.00225253	34	0.00133384	173
745	50	11	149	0.565959	104	0.00761035	56	137	81	0.00591034	11	0.00152951	22	0.00530197	33	0.00404448	160
746	50	12	146	0.633975	101	0.00851915	53	135	82	0.00657972	12	0.00182075	24	0.00627094	36	0.00478754	158
747	50	13	154	0.623094	102	0.00735791	52	139	87	0.0058662	15	0.00180432	13	0.00467208	28	0.00313578	169
748	50	14	152	0.619916	98	0.00699797	47	136	89	0.00563119	16	0.00171553	14	0.00449794	30	0.00301399	168
749	50	15	164	0.550345	97	0.00497897	43	139	96	0.00422314	18	0.00106235	0		18	0.00106235	182
750	51	1	142	0.427729	79	0.0041438	24	121	97	0.003422	21	0.00111219	19	0.00292345	40	0.00197254	163
751	51	2	142	0.43276	76	0.00400741	20	119	99	0.00333871	23	0.00112682	17	0.00281008	40	0.00184221	165
752	51	3	141	0.434472	78	0.00416873	22	119	97	0.0034546	21	0.00113424	20	0.00297119	41	0.00203031	162
753	51	4	152	0.427223	81	0.00368136	24	125	101	0.0031205	26	0.00112013	4	0.00226023	30	0.00127215	178
754	51	5	164	0.39827	91	0.00334986	35	135	100	0.00286954	18	0.000708139	0		18	0.000708139	182
755	51	6	139	0.455355	79	0.00458896	24	119	95	0.00376359	19	0.00119393	24	0.00337107	43	0.00240908	158
756	51	7	139	0.405639	74	0.00377789	17	117	100	0.0031299	23	0.00103512	20	0.00272461	43	0.00182093	162
757	51	8	150	0.411648	83	0.00371716	27	126	99	0.00312349	25	0.00107348	7	0.00235064	32	0.00135286	175
758	51	9	153	0.425687	84	0.00375499	27	127	100	0.0031691	25	0.0011074	4	0.00226503	29	0.00126708	178
759	51	10	152	0.393742	82	0.00342386	25	126	101	0.0028938	26	0.0010136	4	0.00208756	30	0.00115679	178
760	51	11	161	0.508677	98	0.0049253	44	139	95	0.00409849	21	0.00135598	0		21	0.00135598	182
761	51	12	149	0.563632	97	0.00660741	47	134	87	0.005284	15	0.00155451	18	0.00448052	33	0.00315052	164
762	51	13	152	0.607787	105	0.0077863	56	140	84	0.00608135	13	0.00161858	17	0.00509808	30	0.0035903	165
763	51	14	149	0.625177	100	0.00766054	50	135	85	0.00607142	14	0.00171033	19	0.0052381	33	0.00374147	163
764	51	15	154	0.569057	97	0.00603797	44	135	91	0.00493594	18	0.00157029	10	0.00371411	28	0.00233594	172
765	52	1	142	0.414458	77	0.00385816	20	120	100	0.00319692	23	0.00106995	17	0.00270133	40	0.00176329	165
766	52	2	138	0.428123	76	0.00418817	20	117	97	0.00344613	20	0.00109658	24	0.00307425	44	0.00217531	158
767	52	3	148	0.430236	80	0.00383648	22	123	101	0.00321581	24	0.00112046	10	0.00248687	34	0.00152234	172
768	52	4	146	0.429164	78	0.00384166	21	122	101	0.00321579	24	0.00110141	12	0.00254413	36	0.00158231	170
769	52	5	155	0.400927	87	0.0035444	30	130	100	0.00298935	26	0.00105912	1	0.00208703	27	0.0010972	181
770	52	6	142	0.418673	77	0.00392948	21	120	99	0.00325825	22	0.0010678	18	0.00274285	40	0.00182157	164
771	52	7	142	0.404715	76	0.00373761	19	119	100	0.00310581	22	0.00102428	18	0.00259453	40	0.00173089	164
772	52	8	147	0.426868	80	0.00383692	23	123	100	0.00321825	24	0.00107163	11	0.00249129	35	0.00151781	171
773	52	9	149	0.420087	82	0.00377112	25	125	100	0.00316444	25	0.00109785	8	0.00241881	33	0.00141808	174
774	52	10	154	0.387572	87	0.0034831	31	130	99	0.00293141	25	0.000995292	3	0.00205962	28	0.00110933	179
775	52	11	148	0.562084	103	0.00763939	55	136	81	0.00590279	11	0.00163186	23	0.00549254	34	0.0042435	159
776	52	12	147	0.604216	100	0.00772005	51	134	83	0.00606991	13	0.00167801	22	0.00550423	35	0.00408306	160
777	52	13	150	0.639012	104	0.00846436	56	138	82	0.00658234	12	0.00177141	20	0.00582605	32	0.00430556	162
778	52	14	147	0.604858	100	0.00777229	51	135	84	0.00606193	13	0.00163619	22	0.00552142	35	0.00407833	160
779	52	15	161	0.569208	102	0.00577167	49	141	92	0.00477905	21	0.00156337	0		21	0.00156337	182
780	53	1	144	0.402391	77	0.00364732	19	120	101	0.00304015	23	0.00104083	15	0.00248416	38	0.00161056	167
781	53	2	136	0.470036	78	0.00492003	24	118	94	0.00399271	18	0.00118797	28	0.00372078	46	0.00272968	154
782	53	3	151	0.428498	80	0.00365924	22	124	102	0.00310092	26	0.00108576	5	0.00224694	31	0.00127305	177
783	53	4	145	0.413976	75	0.00360128	17	120	103	0.00302369	25	0.00104578	12	0.00239464	37	0.00148325	170
784	53	5	153	0.404807	83	0.00353069	26	127	101	0.00298115	26	0.00108274	3	0.00215479	29	0.00119364	179
785	53	6	150	0.416949	80	0.003649	23	124	101	0.00307768	25	0.00109092	7	0.00230345	32	0.00135616	175
786	53	7	146	0.432286	77	0.00384051	20	121	101	0.00322317	24	0.00111273	12	0.00254321	36	0.00158955	170
787	53	8	147	0.418103	79	0.00374097	22	123	101	0.00313201	24	0.0010635	11	0.00243816	35	0.00149553	171
788	53	9	144	0.433071	79	0.00409043	23	121	98	0.00339623	22	0.00116967	16	0.00283977	38	0.00187287	166
789	53	10	147	0.411343	80	0.00376523	24	123	99	0.00314945	23	0.00108661	12	0.00249113	35	0.00156816	170
790	53	11	151	0.56103	103	0.00709962	54	138	84	0.00557605	13	0.00162437	18	0.00480474	31	0.00347104	164
791	53	12	149	0.614385	101	0.00781564	52	136	84	0.00612392	12	0.00171143	21	0.00540008	33	0.00405875	161
792	53	13	149	0.618414	102	0.00799694	53	136	83	0.00625341	12	0.001757	21	0.00557625	33	0.00418743	161
793	53	14	151	0.623506	100	0.00746609	50	136	86	0.00594642	14	0.00178322	17	0.00497429	31	0.00353316	165
794	53	15	162	0.59645	98	0.00564975	44	139	95	0.00473693	20	0.00146491	0		20	0.00146491	182
795	54	1	146	0.434584	83	0.0041793	27	124	97	0.00346057	21	0.00115657	15	0.00282375	36	0.00185123	167
796	54	2	142	0.448945	80	0.00441782	25	121	96	0.00364119	20	0.00119181	20	0.00313987	40	0.00216584	162
797	54	3	148	0.419378	81	0.00377457	24	124	100	0.00316456	24	0.00107867	10	0.00243893	34	0.00147875	172
798	54	4	145	0.43745	78	0.00393815	21	121	100	0.00330141	24	0.00109921	13	0.00262532	37	0.00163541	169
799	54	5	145	0.389452	85	0.00393657	30	125	95	0.00322491	19	0.00104412	18	0.00271862	37	0.00185874	164
800	54	6	151	0.434036	81	0.00377683	24	125	101	0.00319145	26	0.00110866	5	0.0023297	31	0.0013056	177
801	54	7	144	0.431398	80	0.00411127	24	122	98	0.00340264	22	0.00115801	16	0.00285357	38	0.00187193	166
802	54	8	145	0.429265	79	0.00394001	22	122	100	0.00328108	23	0.00109618	14	0.00264587	37	0.00168255	168
803	54	9	147	0.434233	82	0.00401005	25	124	99	0.0033441	23	0.00110576	12	0.00262471	35	0.00162654	170
804	54	10	144	0.435389	79	0.00403318	22	121	99	0.00335962	23	0.00111059	15	0.0027458	38	0.00175606	167
805	54	11	153	0.578262	104	0.00711736	54	139	85	0.00563011	14	0.00167422	15	0.00463589	29	0.00320612	167
806	54	12	147	0.650386	100	0.00842154	51	134	83	0.0065815	12	0.00187479	23	0.00605804	35	0.00462378	159
807	54	13	146	0.664612	101	0.00888119	53	135	82	0.00687772	12	0.00182006	24	0.00647004	36	0.00492005	158
808	54	14	150	0.635901	99	0.00755572	49	136	87	0.00600802	15	0.00169586	17	0.0050222	32	0.00346298	165
809	54	15	156	0.610137	97	0.00625446	44	136	92	0.00515827	20	0.00172624	6	0.0037392	26	0.00219077	176
810	55	1	144	0.408278	78	0.00375893	21	121	100	0.00312691	23	0.00105145	15	0.00256361	38	0.00164835	167
811	55	2	141	0.441378	80	0.00439367	25	121	96	0.00360582	20	0.00113614	21	0.00314119	41	0.00216312	161
812	55	3	147	0.401826	80	0.00361897	23	123	100	0.00303339	25	0.00103982	10	0.00237707	35	0.00142189	172
813	55	4	146	0.419132	81	0.00387564	24	123	99	0.00323055	23	0.00107794	13	0.00257908	36	0.00162002	169
814	55	5	157	0.392944	88	0.00347544	32	131	99	0.00294023	25	0.00104365	0		25	0.00104365	182
815	55	6	144	0.43308	81	0.00413798	25	123	98	0.00342153	22	0.00112593	16	0.00284669	38	0.00185046	166
816	55	7	140	0.443592	76	0.00418491	19	119	100	0.00345092	22	0.00110828	20	0.00297374	42	0.0019966	162
817	55	8	141	0.393328	76	0.00366699	19	119	100	0.00303684	22	0.000996157	19	0.00257993	41	0.0017301	163
818	55	9	147	0.420209	80	0.00381603	23	123	100	0.00318959	23	0.00108348	12	0.00250135	35	0.0015696	170
819	55	10	143	0.38469	78	0.00357466	21	121	100	0.00296391	23	0.000981249	16	0.00246448	39	0.00158975	166
820	55	11	158	0.552931	100	0.0057651	47	139	92	0.00472467	19	0.00152842	5	0.00329255	24	0.00189595	177
821	55	12	152	0.579436	96	0.00627751	44	134	90	0.00511248	17	0.00158588	13	0.0039923	30	0.00262866	169
822	55	13	146	0.609767	99	0.00785585	50	133	83	0.00615311	13	0.00175531	23	0.00572959	36	0.00429443	159
823	55	14	155	0.617655	102	0.00707748	51	139	88	0.00568688	16	0.00178603	11	0.00439185	27	0.00284766	171
824	55	15	157	0.555534	99	0.00580945	46	138	92	0.00475558	19	0.00153516	6	0.00338305	25	0.00197865	176
825	56	1	141	0.451857	80	0.00446207	24	121	97	0.00365881	20	0.00116635	21	0.00318641	41	0.00220101	161
826	56	2	136	0.457289	77	0.00475674	23	117	94	0.00386969	18	0.00123798	28	0.00364196	46	0.00270127	154
827	56	3	141	0.443411	77	0.00419569	21	119	98	0.0034814	22	0.00114775	19	0.00297891	41	0.00199633	163
828	56	4	155	0.407304	84	0.00347031	27	128	101	0.00295204	27	0.0010162	0		27	0.0010162	182
829	56	5	154	0.40031	88	0.00366511	32	130	98	0.00307601	24	0.00106991	4	0.00220368	28	0.00123187	178
830	56	6	143	0.423675	78	0.00400319	22	121	99	0.00331137	22	0.00114031	17	0.0028091	39	0.00186773	165
831	56	7	138	0.423212	77	0.00420657	21	118	97	0.00344074	20	0.00113273	24	0.00313181	44	0.00222314	158
832	56	8	146	0.410809	82	0.00389421	26	124	98	0.00322916	22	0.00106519	14	0.00260634	36	0.00166453	168
833	56	9	146	0.421722	84	0.00412891	30	125	95	0.00342236	21	0.00109575	15	0.00277908	36	0.00179714	167
834	56	10	156	0.396663	85	0.0033963	28	129	101	0.00288463	26	0.00101735	0		26	0.00101735	182
835	56	11	158	0.575037	97	0.00563655	43	137	94	0.00468772	22	0.00153361	2	0.00316557	24	0.0016696	180
836	56	12	151	0.56237	94	0.00601047	42	133	91	0.00489958	18	0.0015748	13	0.00390614	31	0.00255246	169
837	56	13	150	0.630911	101	0.00781454	51	136	85	0.00616447	13	0.00179895	19	0.00532034	32	0.00388977	163
838	56	14	152	0.654258	103	0.00807736	53	138	85	0.0063803	14	0.00184839	16	0.00532005	30	0.00369994	166
839	56	15	152	0.608751	100	0.00717016	50	137	87	0.00572273	15	0.00172264	15	0.0046769	30	0.00319977	167
840	57	1	145	0.423696	77	0.00383126	20	121	101	0.00319617	23	0.00109235	14	0.00257435	37	0.00165311	168
841	57	2	137	0.436567	75	0.00431189	20	117	97	0.00353534	20	0.00115231	25	0.00322609	45	0.00230441	157
842	57	3	138	0.446724	80	0.00467266	26	120	94	0.00379291	18	0.00118463	26	0.0035009	44	0.00255334	156
843	57	4	151	0.405909	83	0.003617	26	126	100	0.00304259	25	0.00107165	6	0.00226236	31	0.00130211	176
844	57	5	150	0.395034	85	0.00365644	29	127	98	0.00305739	24	0.00103679	8	0.00232235	32	0.00135818	174
845	57	6	145	0.42423	81	0.00402506	25	123	98	0.00333659	22	0.00110686	15	0.00273412	37	0.00176656	167
846	57	7	144	0.414987	79	0.00391357	23	122	99	0.00323943	22	0.00110766	16	0.0027066	38	0.0017809	166
847	57	8	147	0.419026	80	0.00377421	23	123	100	0.00316344	24	0.00106585	11	0.00246222	35	0.00150471	171
848	57	9	155	0.414797	83	0.00347372	25	127	102	0.00296168	27	0.00101654	0		27	0.00101654	182
849	57	10	157	0.398558	85	0.00336531	28	129	101	0.00287068	25	0.000957633	0		25	0.000957633	182
850	57	11	156	0.62122	99	0.00663896	47	137	90	0.00543513	18	0.00175081	8	0.00397443	26	0.002435	174
851	57	12	154	0.619885	102	0.0073022	52	139	87	0.00582749	15	0.00181574	13	0.00465012	28	0.0031317	169
852	57	13	155	0.644233	104	0.00761036	53	140	87	0.00606671	15	0.00183041	12	0.00471901	27	0.00311423	170
853	57	14	152	0.655683	99	0.00741483	48	136	88	0.00599012	17	0.00178668	13	0.00475344	30	0.00307228	169
854	57	15	156	0.598658	97	0.00613503	44	137	93	0.00504013	20	0.00158072	6	0.00357329	26	0.00204054	176
855	58	1	139	0.441071	77	0.00434601	22	119	97	0.0035665	20	0.00114372	23	0.00317268	43	0.00222897	159
856	58	2	138	0.461743	81	0.00490022	27	120	93	0.00397179	18	0.00126359	26	0.00370966	44	0.002709	156
857	58	3	140	0.431358	77	0.00415135	21	119	98	0.00342366	22	0.00110868	20	0.00298541	42	0.00200236	162
858	58	4	148	0.409476	83	0.00382573	28	125	97	0.00319997	23	0.00105526	11	0.00248471	34	0.00151773	171
859	58	5	153	0.384387	87	0.00351606	31	129	98	0.00295173	24	0.000991542	5	0.00211765	29	0.0011857	177
860	58	6	139	0.429958	78	0.00424722	22	119	97	0.00348214	20	0.0010931	23	0.00308763	43	0.00215994	159
861	58	7	145	0.408927	79	0.0037505	22	121	99	0.00313501	23	0.00106823	14	0.00253652	37	0.0016238	168
862	58	8	146	0.416415	79	0.00378412	22	122	100	0.00316212	24	0.00108218	12	0.00252226	36	0.00156221	170
863	58	9	147	0.41745	79	0.0037289	22	122	100	0.00313419	24	0.00107913	11	0.00244323	35	0.00150785	171
864	58	10	146	0.415577	84	0.00406677	29	125	96	0.00335869	21	0.00112222	15	0.00276867	36	0.00180824	167
865	58	11	158	0.608166	100	0.00641572	48	139	91	0.00525633	18	0.00165697	6	0.00364448	24	0.00215385	176
866	58	12	150	0.625744	102	0.0079522	53	137	84	0.00623374	13	0.00182639	19	0.00548242	32	0.00399716	163
867	58	13	149	0.631647	103	0.00834647	55	137	82	0.00649806	12	0.00170564	21	0.00579681	33	0.00430911	161
868	58	14	149	0.651354	99	0.00787947	49	134	85	0.00627982	14	0.00185905	19	0.00542336	33	0.00391123	163
869	58	15	149	0.623227	101	0.0078384	52	136	84	0.00617338	13	0.00165455	20	0.00535313	33	0.00389612	162
870	59	1	142	0.445793	84	0.00462261	30	123	93	0.00378081	19	0.00120503	21	0.00333499	40	0.00232326	161
871	59	2	142	0.415051	82	0.00419186	28	123	95	0.00343499	20	0.00108669	20	0.00298621	40	0.00203645	162
872	59	3	146	0.439007	82	0.00415658	27	124	97	0.00346074	22	0.00111032	14	0.00276009	36	0.0017519	168
873	59	4	145	0.408122	81	0.0038757	26	123	97	0.00322354	22	0.00104503	15	0.00261838	37	0.00168287	167
874	59	5	154	0.391756	89	0.00369177	35	131	96	0.00308983	23	0.00106859	5	0.00224048	28	0.00127785	177
875	59	6	142	0.428665	77	0.00399688	20	119	99	0.00332175	22	0.00109514	18	0.00278736	40	0.00185664	164
876	59	7	140	0.423053	79	0.00421735	24	120	96	0.00345925	20	0.00108353	22	0.00304583	42	0.0021114	160
877	59	8	143	0.399835	77	0.00370591	20	120	100	0.00307555	22	0.00102077	17	0.00255115	39	0.00168786	165
878	59	9	149	0.400426	79	0.00343818	21	123	102	0.00290854	27	0.00101708	6	0.00217567	33	0.00122773	176
879	59	10	147	0.402657	82	0.0037639	26	124	98	0.00313655	22	0.00104246	13	0.00247898	35	0.00157603	169
880	59	11	149	0.587076	96	0.00667748	45	133	88	0.00538174	16	0.00157135	17	0.00446586	33	0.00306246	165
881	59	12	143	0.609712	96	0.00787584	47	131	84	0.00612768	13	0.00171922	26	0.00593284	39	0.0045283	156
882	59	13	151	0.592054	98	0.00680094	47	135	88	0.00545897	16	0.00166518	15	0.0044811	31	0.00302773	167
883	59	14	145	0.69293	97	0.00868941	47	132	85	0.0068166	13	0.00193005	24	0.00632619	37	0.0047816	158
884	59	15	146	0.678001	98	0.00852546	49	133	84	0.00671509	13	0.00183983	23	0.0061011	36	0.00456231	159
885	60	1	140	0.436227	80	0.00438532	25	120	95	0.00359986	20	0.00116819	22	0.00320814	42	0.00223673	160
886	60	2	136	0.463185	77	0.00474429	23	118	95	0.00386672	19	0.001167	27	0.0035723	46	0.00257881	155
887	60	3	144	0.400245	77	0.00360441	20	121	101	0.00301099	24	0.000988744	14	0.00241995	38	0.00151603	168
888	60	4	148	0.3791	81	0.00340225	24	124	100	0.00285517	25	0.000977738	9	0.00220164	34	0.00130171	173
889	60	5	152	0.397151	88	0.00375413	33	129	96	0.00313867	22	0.00104385	8	0.00231704	30	0.00138337	174
890	60	6	148	0.441274	82	0.00404855	25	124	99	0.00338372	23	0.00115149	11	0.00263328	34	0.0016309	171
891	60	7	154	0.403091	83	0.00347555	26	127	101	0.00294548	26	0.00105601	2	0.00207043	28	0.00112846	180
892	60	8	148	0.40579	81	0.00370449	25	124	99	0.00310148	23	0.00104301	11	0.00239536	34	0.00148053	171
893	60	9	152	0.381815	80	0.00322376	22	125	103	0.00273323	27	0.000972765	3	0.00195569	30	0.00107106	179
894	60	10	152	0.377085	85	0.00341165	29	128	99	0.00286491	25	0.000998743	5	0.00210796	30	0.00118361	177
895	60	11	150	0.557806	96	0.00631845	45	133	88	0.00510088	16	0.00160059	16	0.00423767	32	0.00291913	166
896	60	12	146	0.618038	100	0.00807421	51	134	83	0.00628395	12	0.00163543	24	0.00580381	36	0.00441435	158
897	60	13	147	0.642073	99	0.00813787	50	134	84	0.00638701	13	0.00187016	22	0.00584605	35	0.00436929	160
898	60	14	147	0.680501	97	0.00817115	46	133	87	0.0064678	14	0.00180816	21	0.00567885	35	0.00413057	161
899	60	15	146	0.665454	99	0.00864333	51	134	83	0.00674517	12	0.00177317	24	0.00620986	36	0.00473097	158
900	61	1	144	0.427591	82	0.00418176	27	123	96	0.00345445	20	0.00111866	18	0.00288787	38	0.00195671	164
901	61	2	139	0.472113	80	0.0048756	26	120	94	0.00397747	19	0.00126195	24	0.00361891	43	0.00257746	158
902	61	3	152	0.400398	82	0.00347346	25	126	101	0.002938	26	0.0010012	4	0.00209297	30	0.00114677	178
903	61	4	146	0.404216	81	0.0037396	24	123	99	0.00311651	23	0.00102791	13	0.00247973	36	0.00155218	169
904	61	5	148	0.385709	85	0.00368262	29	126	97	0.00305708	22	0.00100527	12	0.00240664	34	0.00149987	170
905	61	6	146	0.426299	83	0.00405869	27	124	97	0.00337258	22	0.00107821	14	0.00269803	36	0.00170814	168
906	61	7	153	0.40283	84	0.00352056	27	128	101	0.00297066	26	0.00101268	3	0.00209457	29	0.0011246	179
907	61	8	144	0.403608	81	0.0038474	25	123	98	0.00318396	22	0.00103484	16	0.00263489	38	0.00170855	166
908	61	9	150	0.384434	81	0.00336709	23	124	101	0.00283922	25	0.000988696	7	0.00211186	32	0.00123439	175
909	61	10	147	0.382723	83	0.00362815	27	124	97	0.0030195	22	0.00103836	13	0.00243177	35	0.00155591	169
910	61	11	146	0.60329	99	0.00766922	50	134	84	0.00601088	13	0.00160107	23	0.00548301	36	0.0040812	159
911	61	12	143	0.58456	93	0.00712558	43	129	86	0.00563138	14	0.00157648	25	0.00524912	39	0.00393074	157
912	61	13	145	0.619475	96	0.00770158	47	131	84	0.00609672	13	0.00170434	24	0.00557851	37	0.00421732	158
913	61	14	146	0.660825	94	0.00762642	43	131	88	0.00610968	16	0.00185525	20	0.00540339	36	0.00382644	162
914	61	15	144	0.679784	100	0.00951871	53	133	80	0.00729351	10	0.00192117	28	0.00719518	38	0.00580728	154
915	62	1	143	0.416571	81	0.00409145	26	122	96	0.00337453	20	0.00108224	19	0.00285664	39	0.00194669	163
916	62	2	134	0.444699	74	0.00450782	19	115	96	0.00367403	19	0.00112814	29	0.00345152	48	0.00253185	153
917	62	3	145	0.409954	76	0.00364093	18	120	102	0.00304579	24	0.00105828	13	0.00244334	37	0.00154492	169
918	62	4	149	0.395586	80	0.00349501	23	124	101	0.00293849	25	0.00105262	8	0.00225275	33	0.00134356	174
919	62	5	147	0.367996	85	0.0035738	30	126	96	0.0029597	22	0.000966757	13	0.00238074	35	0.00149195	169
920	62	6	149	0.42048	88	0.00420894	34	128	94	0.00347399	20	0.00113909	13	0.00276217	33	0.00177848	169
921	62	7	142	0.422397	81	0.00422117	26	122	96	0.00345916	20	0.00114813	20	0.00302903	40	0.00208858	162
922	62	8	147	0.404139	81	0.00373469	25	124	99	0.00311364	23	0.00105577	12	0.00246527	35	0.00153903	170
923	62	9	142	0.419142	79	0.00406718	24	121	97	0.00335666	21	0.0011187	19	0.00289074	40	0.00196042	163
924	62	10	144	0.388833	82	0.00380065	27	123	96	0.00314023	21	0.00105077	17	0.00265243	38	0.0017673	165
925	62	11	151	0.548705	100	0.00645919	49	136	87	0.0051567	15	0.00151222	16	0.00425116	31	0.00292587	166
926	62	12	145	0.593915	98	0.00758559	49	132	83	0.0059653	13	0.00165889	24	0.00555517	37	0.00418621	158
927	62	13	148	0.636243	102	0.00846752	54	136	82	0.00657026	11	0.00174992	23	0.00598564	34	0.00461526	159
928	62	14	149	0.666732	103	0.00882062	55	137	82	0.00686333	12	0.0019015	21	0.00619738	33	0.00463524	161
929	62	15	143	0.697193	100	0.00984317	53	132	79	0.00755771	10	0.00192218	29	0.00750992	39	0.00607716	153
930	63	1	147	0.423573	80	0.00384511	23	123	100	0.00321433	23	0.00110296	12	0.00252868	35	0.00159178	170
931	63	2	135	0.445907	74	0.00443167	18	115	97	0.00362492	20	0.00117214	27	0.00337877	47	0.00243978	155
932	63	3	139	0.404991	76	0.00390986	20	118	98	0.00322074	21	0.00104553	22	0.00284232	43	0.00196482	160
933	63	4	144	0.405075	79	0.00379871	23	122	99	0.00315064	22	0.0010438	16	0.00259689	38	0.00169773	166
934	63	5	152	0.399583	93	0.00417319	41	133	92	0.00341791	18	0.00109439	12	0.00263995	30	0.00171262	170
935	63	6	147	0.425692	86	0.00420551	31	126	95	0.0034744	21	0.00113718	14	0.00282172	35	0.001811	168
936	63	7	146	0.411443	87	0.00427031	34	127	93	0.00349129	18	0.00110721	18	0.00292682	36	0.00201701	164
937	63	8	145	0.423657	82	0.0040901	27	124	97	0.00338183	21	0.00108924	16	0.00277212	37	0.00181697	166
938	63	9	148	0.395997	79	0.0034562	21	123	102	0.00290823	26	0.000998147	8	0.00221259	34	0.0012839	174
939	63	10	172	0.375029	86	0.00265394	28	133	105	0.00234967	10	0.000244915	0		10	0.000244915	182
940	63	11	147	0.553958	99	0.00696326	49	134	85	0.00545643	13	0.00153662	22	0.0049393	35	0.00367545	160
941	63	12	146	0.610724	102	0.00848816	55	135	80	0.00652751	11	0.00179145	25	0.00631599	36	0.00493349	157
942	63	13	149	0.661295	104	0.00887108	56	137	81	0.0068975	11	0.00179435	22	0.00618073	33	0.0047186	160
943	63	14	145	0.614074	98	0.007896	49	132	83	0.00619052	12	0.00167902	25	0.00575486	37	0.00443297	157
944	63	15	146	0.682131	99	0.00873215	50	134	84	0.00682247	13	0.00180487	23	0.00625261	36	0.00464649	159
945	64	1	147	0.392012	80	0.00351892	23	123	100	0.00295286	25	0.00101375	10	0.0023098	35	0.00138405	172
946	64	2	141	0.417504	82	0.00432425	28	122	94	0.00352373	18	0.00112627	23	0.00314602	41	0.0022593	159
947	64	3	158	0.380378	79	0.00290883	19	126	107	0.00251168	24	0.000701774	0		24	0.000701774	182
948	64	4	149	0.383767	83	0.00354372	27	125	98	0.00296549	23	0.00101595	10	0.00228688	33	0.00140108	172
949	64	5	148	0.40471	88	0.00408081	34	128	94	0.00335929	20	0.00108485	14	0.00271089	34	0.0017544	168
950	64	6	151	0.414514	84	0.00375177	27	126	99	0.00315017	24	0.00111222	7	0.00236243	31	0.00139452	175
951	64	7	144	0.411277	84	0.00416948	30	124	94	0.00342537	20	0.00112439	18	0.00293699	38	0.00198299	164
952	64	8	141	0.413407	84	0.00443896	31	123	92	0.00359658	17	0.00110584	24	0.0032457	41	0.00235844	158
953	64	9	147	0.411183	81	0.00383292	25	124	99	0.00318595	22	0.00108312	13	0.00253769	35	0.00162339	169
954	64	10	157	0.392074	87	0.00339627	31	131	100	0.00288321	25	0.000931318	0		25	0.000931318	182
955	64	11	144	0.552972	95	0.00679765	45	131	86	0.0053521	14	0.00147694	24	0.00495141	38	0.00367135	158
956	64	12	144	0.603626	99	0.00821945	52	133	81	0.00634529	11	0.00170649	27	0.00618341	38	0.00488746	155
957	64	13	149	0.60114	101	0.0076467	52	136	84	0.00599171	12	0.00167542	21	0.00528388	33	0.00397171	161
958	64	14	151	0.667222	102	0.00829851	52	137	85	0.00653383	13	0.00190419	18	0.00556973	31	0.00403257	164
959	64	15	149	0.692413	100	0.00862537	50	135	85	0.00678636	13	0.00198974	20	0.0059801	33	0.00440814	162
960	65	1	139	0.379157	76	0.00366144	20	118	98	0.00301582	21	0.000960102	22	0.00264921	43	0.0018243	160
961	65	2	141	0.389719	79	0.00382697	24	121	97	0.00314458	21	0.00103002	20	0.00275035	41	0.00186921	162
962	65	3	141	0.413605	79	0.00406362	24	120	96	0.00335122	20	0.0010962	21	0.00291813	41	0.00202938	161
963	65	4	143	0.425981	79	0.00404893	23	121	98	0.00335422	22	0.00111991	17	0.00282502	39	0.00186317	165
964	65	5	149	0.398371	86	0.00380341	31	127	96	0.00316892	22	0.00102612	11	0.00244127	33	0.00149784	171
965	65	6	143	0.443011	81	0.00435084	26	122	96	0.00358852	21	0.001176	18	0.00306027	39	0.00204566	164
966	65	7	141	0.441086	85	0.00479142	32	124	92	0.00386406	17	0.00119646	24	0.00352468	41	0.00255932	158
967	65	8	138	0.410904	80	0.0043148	26	120	94	0.00349708	18	0.00109005	26	0.00323624	44	0.00235825	156
968	65	9	147	0.414154	83	0.00394254	27	125	98	0.00326431	22	0.0011233	13	0.00264385	35	0.00168808	169
969	65	10	152	0.367084	83	0.00322213	26	127	101	0.00271495	26	0.000953189	4	0.00197252	30	0.0010891	178
970	65	11	153	0.64023	106	0.00823111	57	141	84	0.00641821	13	0.00174093	16	0.00532779	29	0.00371989	166
971	65	12	151	0.678611	109	0.0100031	64	141	77	0.00761489	9	0.00194863	22	0.00700519	31	0.00553715	160
972	65	13	144	0.625445	102	0.00886985	55	134	79	0.00679606	11	0.00172804	27	0.00673135	38	0.00528303	155
973	65	14	150	0.71972	101	0.00884418	52	137	85	0.0070006	14	0.00188658	18	0.00590034	32	0.00414432	164
974	65	15	148	0.675114	94	0.00747396	42	132	90	0.00603483	17	0.00178903	17	0.0050329	34	0.00341096	165
975	66	1	139	0.401473	77	0.00393845	22	119	97	0.00323743	21	0.00104877	22	0.00288223	43	0.00198682	160
976	66	2	141	0.411242	82	0.00417487	27	122	95	0.00341444	20	0.00106902	21	0.00300631	41	0.00206129	161
977	66	3	149	0.399661	79	0.003464	21	123	102	0.0029214	26	0.00101471	7	0.00219187	33	0.00126441	175
978	66	4	150	0.408194	82	0.00360811	25	125	100	0.00304316	26	0.00104791	6	0.00226519	32	0.00127615	176
979	66	5	150	0.396595	84	0.00366222	28	126	98	0.00306469	23	0.00106172	9	0.00233974	32	0.00142117	173
980	66	6	143	0.420632	83	0.00419227	28	123	95	0.00345248	21	0.00110725	18	0.00295156	39	0.00195847	164
981	66	7	143	0.419829	80	0.00407791	25	122	97	0.00336437	21	0.0011147	18	0.00286189	39	0.0019211	164
982	66	8	139	0.411926	87	0.00478981	36	124	88	0.00382511	15	0.00112242	28	0.00364835	43	0.00276721	154
983	66	9	151	0.401382	83	0.00363043	27	126	99	0.003049	24	0.00107881	7	0.00228736	31	0.00135171	175
984	66	10	157	0.381001	88	0.0033417	32	131	99	0.00283463	25	0.000930946	0		25	0.000930946	182
985	66	11	148	0.624643	103	0.00834338	55	137	82	0.00646277	12	0.0016694	22	0.00588826	34	0.00439925	160
986	66	12	146	0.657831	102	0.0090526	54	135	81	0.0069532	11	0.0019026	25	0.00669971	36	0.00523393	157
987	66	13	146	0.666714	100	0.00887553	52	134	82	0.00688594	12	0.00190805	24	0.00651132	36	0.0049769	158
988	66	14	149	0.681145	102	0.00875934	53	136	83	0.00686669	13	0.00195734	20	0.00612807	33	0.00448506	162
989	66	15	148	0.662003	98	0.00819203	49	134	85	0.00646502	13	0.00189059	21	0.00574287	34	0.00426994	161
990	67	1	140	0.433592	85	0.00473905	32	123	91	0.00382929	17	0.00114421	25	0.00350838	42	0.00255146	157
991	67	2	140	0.393417	74	0.00364921	17	117	100	0.00302767	22	0.000995188	20	0.00259219	42	0.00175566	162
992	67	3	141	0.385162	79	0.00376071	23	120	97	0.00309674	20	0.00099917	21	0.00268203	41	0.00186112	161
993	67	4	151	0.40686	84	0.00367003	28	127	99	0.00308497	25	0.00105612	6	0.00228324	31	0.00129363	176
994	67	5	147	0.404344	84	0.00384019	28	125	97	0.00319387	23	0.00105936	12	0.00254877	35	0.00157001	170
995	67	6	148	0.418366	84	0.00396783	29	126	97	0.00330165	23	0.00111426	11	0.00261148	34	0.00159865	171
996	67	7	149	0.401136	86	0.00383737	31	127	96	0.00319503	22	0.00105624	11	0.00248197	33	0.00153148	171
997	67	8	144	0.416285	80	0.0039371	24	122	98	0.00326739	22	0.00106063	16	0.00268698	38	0.00174541	166
998	67	9	148	0.417241	83	0.00388369	27	125	98	0.00324113	23	0.00108613	11	0.00252925	34	0.00155302	171
999	67	10	153	0.395802	86	0.00355973	29	128	99	0.00299519	25	0.00105222	4	0.00216871	29	0.00120622	178
1000	67	11	148	0.58712	100	0.00742531	51	135	84	0.00583343	13	0.00170452	21	0.0052559	34	0.00389802	161
1001	67	12	150	0.629239	106	0.00860965	58	139	81	0.0066312	11	0.00165995	21	0.00591321	32	0.00445115	161
1002	67	13	151	0.634935	105	0.00846861	57	139	82	0.00656437	11	0.00179994	20	0.00576322	31	0.00435689	162
1003	67	14	148	0.672904	107	0.0099055	61	139	78	0.00749563	10	0.00189298	24	0.00723943	34	0.00566695	158
1004	67	15	150	0.661168	99	0.00782818	49	136	87	0.00623383	15	0.00175336	17	0.00519056	32	0.00357937	165
1005	68	1	146	0.393192	78	0.00354345	21	122	101	0.00295948	24	0.00103087	12	0.00236588	36	0.00147587	170
1006	68	2	144	0.386562	77	0.0034975	19	120	101	0.00291711	23	0.000988973	15	0.00237324	38	0.0015354	167
1007	68	3	143	0.390978	79	0.00373337	23	121	98	0.00308769	21	0.0010078	18	0.00258913	39	0.00173765	164
1008	68	4	146	0.402772	80	0.00370892	23	123	100	0.00308511	23	0.00104901	13	0.00247629	36	0.00156442	169
1009	68	5	153	0.366877	90	0.0035493	36	131	95	0.00295438	22	0.000997021	7	0.00218903	29	0.00128475	175
1010	68	6	143	0.425219	79	0.00407191	24	121	97	0.00337677	21	0.00110281	18	0.0028306	39	0.00190025	164
1011	68	7	139	0.400163	78	0.00394049	22	119	97	0.00323451	21	0.0010459	22	0.00288656	43	0.00198763	160
1012	68	8	144	0.397808	82	0.00389204	27	123	96	0.00321462	21	0.00106352	17	0.00270833	38	0.00179935	165
1013	68	9	153	0.416096	82	0.00352494	24	126	102	0.00299474	27	0.00104969	2	0.00209858	29	0.00112203	180
1014	68	10	146	0.413109	83	0.00401213	28	124	96	0.0033226	21	0.00112038	15	0.00273125	36	0.00179157	167
1015	68	11	147	0.61255	102	0.00827501	55	136	81	0.00641305	12	0.00168916	23	0.00597888	35	0.00450812	159
1016	68	12	152	0.604219	100	0.00707763	49	137	88	0.00563453	15	0.00171059	15	0.00461078	30	0.00316068	167
1017	68	13	147	0.632864	101	0.00844497	53	135	82	0.00654456	12	0.00183161	23	0.00613431	35	0.0046591	159
1018	68	14	144	0.720168	97	0.0092389	48	132	84	0.00721111	13	0.00195979	25	0.00682306	38	0.00515931	157
1019	68	15	146	0.68607	98	0.00864362	49	133	84	0.00680235	13	0.001804	23	0.00615077	36	0.0045811	159
1020	69	1	146	0.393164	79	0.00355359	21	122	101	0.002965	23	0.00100766	13	0.00235336	36	0.00149361	169
1021	69	2	149	0.412644	80	0.0036034	22	124	102	0.00303156	26	0.00106581	7	0.00229648	33	0.00132686	175
1022	69	3	151	0.381888	80	0.0032541	22	125	103	0.00275087	27	0.000963447	4	0.00199583	31	0.00109666	178
1023	69	4	148	0.397741	81	0.0035715	24	124	100	0.00299665	25	0.00103068	9	0.00231518	34	0.00137069	173
1024	69	5	147	0.381789	88	0.0039215	34	128	94	0.00320578	19	0.00100893	16	0.00263662	35	0.00175302	166
1025	69	6	151	0.4051	81	0.00351154	23	125	102	0.00296149	25	0.00103928	6	0.00216746	31	0.00125764	176
1026	69	7	142	0.420623	80	0.00415133	25	121	96	0.0034178	20	0.00110553	20	0.00294469	40	0.00202511	162
1027	69	8	147	0.40347	82	0.00380098	26	124	98	0.0031588	22	0.00107939	13	0.0025334	35	0.00161945	169
1028	69	9	137	0.401664	73	0.00379136	15	115	100	0.00312578	21	0.00100791	24	0.00277825	45	0.00195209	158
1029	69	10	149	0.407147	85	0.00388142	30	127	97	0.00322386	22	0.00108273	11	0.00251744	33	0.00156096	171
1030	69	11	147	0.60098	99	0.00769437	51	134	83	0.00604443	13	0.001747	22	0.00554163	35	0.00413219	160
1031	69	12	149	0.627371	99	0.00759061	49	135	86	0.00601849	14	0.00168408	19	0.00514805	33	0.00367849	163
1032	69	13	145	0.673284	100	0.00903543	52	134	82	0.00698295	12	0.0019018	25	0.00670988	37	0.00515051	157
1033	69	14	151	0.610627	105	0.00803109	57	139	82	0.00626611	12	0.00163626	19	0.00538819	31	0.00393583	163
1034	69	15	146	0.692955	103	0.00965079	55	135	80	0.00741393	11	0.00193568	25	0.00712649	36	0.00554041	157
1035	70	1	140	0.418261	76	0.00395501	19	118	99	0.00327058	22	0.00109813	20	0.0028491	42	0.00193193	162
1036	70	2	144	0.4263	81	0.00409271	25	122	97	0.00339086	21	0.00111241	17	0.00281757	38	0.00187525	165
1037	70	3	141	0.405695	78	0.00387947	22	120	98	0.00320687	22	0.00104284	19	0.00275546	41	0.00183649	163
1038	70	4	146	0.414751	82	0.00394507	27	124	97	0.00327927	22	0.00109632	14	0.00265787	36	0.00170359	168
1039	70	5	147	0.392827	85	0.00387193	31	126	95	0.00320157	20	0.00103712	15	0.0025841	35	0.00170011	167
1040	70	6	148	0.42741	84	0.00403514	29	126	97	0.00336293	23	0.00112794	11	0.00264573	34	0.00161899	171
1041	70	7	153	0.425336	83	0.00373561	27	127	100	0.00315735	25	0.00111832	4	0.00226278	29	0.00127618	178
1042	70	8	150	0.397542	84	0.0037026	29	127	98	0.00308941	23	0.00108065	9	0.0023811	32	0.0014464	173
1043	70	9	145	0.422898	81	0.0039805	25	123	98	0.00330905	23	0.00110068	14	0.0027011	37	0.00170624	168
1044	70	10	142	0.413743	80	0.00403965	25	122	97	0.00332636	21	0.00105745	19	0.00284169	40	0.00190496	163
1045	70	11	150	0.608129	105	0.00812424	57	138	81	0.00632913	12	0.0017467	20	0.00564956	32	0.00418598	162
1046	70	12	148	0.645957	101	0.00846142	53	136	83	0.00657732	12	0.00184743	22	0.00601635	34	0.00454497	160
1047	70	13	143	0.656812	97	0.00860299	49	131	82	0.00672514	12	0.00170951	27	0.00640087	39	0.00495737	155
1048	70	14	147	0.70188	103	0.00982308	56	136	80	0.00752864	10	0.00202351	25	0.00718862	35	0.00571287	157
1049	70	15	146	0.672503	106	0.0100432	60	137	77	0.0075944	10	0.00182704	26	0.00752475	36	0.00594205	156
1050	71	1	142	0.415903	79	0.0039459	22	121	99	0.0032592	22	0.00104298	18	0.0027478	40	0.00181015	164
1051	71	2	137	0.440534	75	0.00428353	19	117	98	0.00351921	21	0.00110469	24	0.00316063	45	0.00220119	158
1052	71	3	140	0.394217	75	0.00365883	18	118	100	0.00303499	23	0.000997991	19	0.00260336	42	0.00172423	163
1053	71	4	157	0.407747	84	0.00337735	26	128	102	0.00288923	25	0.000942812	0		25	0.000942812	182
1054	71	5	150	0.372345	85	0.00346522	29	127	98	0.00289206	23	0.000967539	9	0.00219257	32	0.00131208	173
1055	71	6	144	0.40443	79	0.00377597	22	121	99	0.00313674	22	0.00105238	16	0.00258678	38	0.00169844	166
1056	71	7	143	0.408055	82	0.00400545	27	123	96	0.00330435	21	0.0010456	18	0.00279	39	0.00185071	164
1057	71	8	152	0.391214	82	0.00341643	25	126	101	0.00288356	26	0.00102664	4	0.00209982	30	0.00116973	178
1058	71	9	150	0.419312	82	0.00375226	25	125	100	0.00315188	24	0.00107768	8	0.00235573	32	0.0013972	174
1059	71	10	155	0.402266	86	0.0035588	30	129	99	0.00301051	25	0.0010662	2	0.00209705	27	0.00114256	180
1060	71	11	148	0.632819	106	0.00917581	60	138	78	0.00699718	10	0.00170214	24	0.00662449	34	0.00517674	158
1061	71	12	151	0.60297	107	0.00835762	60	140	80	0.00643561	11	0.00171519	20	0.00576047	31	0.00432505	162
1062	71	13	146	0.622406	103	0.00869724	56	135	79	0.00671164	11	0.00176219	25	0.0064433	36	0.00501296	157
1063	71	14	149	0.676752	105	0.00937931	58	138	80	0.00722269	11	0.001962	22	0.00668814	33	0.00511276	160
1064	71	15	148	0.663097	100	0.00841873	51	135	84	0.00660235	13	0.00192799	21	0.00596731	34	0.00442287	161
1065	72	1	144	0.415193	83	0.00407833	28	124	96	0.00336361	21	0.0010745	17	0.00281458	38	0.00185296	165
1066	72	2	134	0.437752	75	0.00453235	20	115	95	0.00367838	18	0.00115089	30	0.00350575	48	0.00262268	152
1067	72	3	147	0.403514	78	0.00355353	20	122	102	0.0029812	25	0.00105291	10	0.002334	35	0.00141894	172
1068	72	4	152	0.388532	89	0.00372545	34	130	96	0.00309931	22	0.00103695	8	0.00231621	30	0.00137809	174
1069	72	5	149	0.372624	87	0.00365801	33	128	95	0.0030291	21	0.00099335	12	0.00238307	33	0.0014987	170
1070	72	6	147	0.428014	82	0.00402312	26	124	98	0.00334609	22	0.00113862	13	0.00267558	35	0.00170949	169
1071	72	7	147	0.419054	79	0.00369176	21	122	101	0.00310702	25	0.00103684	10	0.00238049	35	0.00142074	172
1072	72	8	143	0.426877	79	0.00405102	23	121	98	0.00335787	22	0.00112828	17	0.00282993	39	0.00187002	165
1073	72	9	159	0.398118	87	0.00332139	30	131	101	0.00284357	23	0.000815354	0		23	0.000815354	182
1074	72	10	149	0.400723	85	0.00379241	30	127	97	0.00315805	23	0.00105023	10	0.00244751	33	0.00147365	172
1075	72	11	150	0.627223	103	0.00815326	54	137	83	0.00635998	12	0.00179986	20	0.00562198	32	0.00418868	162
1076	72	12	151	0.639996	104	0.00822696	55	139	84	0.00641542	13	0.00173059	18	0.00550365	31	0.0039214	164
1077	72	13	147	0.654137	102	0.00873181	54	136	82	0.00676575	12	0.00172677	23	0.00623353	35	0.00468836	159
1078	72	14	149	0.626289	105	0.00853878	57	138	81	0.00658839	11	0.0017155	22	0.00599195	33	0.00456646	160
1079	72	15	147	0.65568	104	0.00916457	57	137	80	0.00702791	11	0.00181188	24	0.00667615	35	0.00514738	158
1080	73	1	144	0.39761	81	0.00379197	25	123	98	0.00313759	22	0.0010051	16	0.00258647	38	0.00167094	166
1081	73	2	141	0.432679	77	0.00413626	21	119	98	0.0034195	21	0.00112233	20	0.00294057	41	0.00200928	162
1082	73	3	148	0.410555	80	0.00363591	23	124	101	0.00305456	25	0.00102137	9	0.00231908	34	0.00136488	173
1083	73	4	155	0.39894	85	0.00345215	28	128	100	0.00293151	26	0.00103559	1	0.00201661	27	0.00107192	181
1084	73	5	152	0.373249	88	0.0035755	34	130	96	0.00297559	22	0.00101332	8	0.00223669	30	0.00133955	174
1085	73	6	148	0.397377	83	0.00368513	27	125	98	0.00307935	23	0.00100273	11	0.00237373	34	0.00144629	171
1086	73	7	144	0.400916	81	0.00380585	25	123	98	0.0031543	22	0.0010067	16	0.00258854	38	0.00167274	166
1087	73	8	144	0.428249	83	0.00426291	28	124	96	0.00349851	20	0.00112172	18	0.00295603	38	0.0019906	164
1088	73	9	152	0.406499	84	0.00365611	28	127	99	0.00307626	24	0.00106102	6	0.00224333	30	0.00129748	176
1089	73	10	141	0.396469	82	0.004042	28	122	94	0.0033137	20	0.00104466	21	0.00292323	41	0.00200686	161
1090	73	11	147	0.613735	102	0.00816573	54	136	82	0.0063366	12	0.00166274	23	0.00585166	35	0.00441546	159
1091	73	12	148	0.616283	106	0.00880313	59	138	79	0.00672071	10	0.00165837	24	0.00632375	34	0.00495158	158
1092	73	13	149	0.623017	103	0.00814245	54	137	83	0.00633605	12	0.00169835	21	0.00564653	33	0.00421083	161
1093	73	14	148	0.626861	105	0.00890047	58	137	79	0.00681493	10	0.001809	24	0.0064583	34	0.00509086	158
1094	73	15	149	0.589215	98	0.00698226	48	134	86	0.00558556	15	0.0016039	18	0.00473297	33	0.00331067	164
1095	74	1	142	0.413926	79	0.00397659	23	121	98	0.00328154	21	0.00107649	19	0.00280049	40	0.00189539	163
1096	74	2	143	0.436664	76	0.00398271	19	120	101	0.0033124	23	0.00112056	16	0.00274111	39	0.0017854	166
1097	74	3	150	0.419454	80	0.00361566	22	124	102	0.00305485	26	0.00107504	6	0.00226351	32	0.00129788	176
1098	74	4	144	0.408472	79	0.00380853	23	122	99	0.00316536	23	0.00103905	15	0.00259398	38	0.00165284	167
1099	74	5	145	0.385433	86	0.00396963	33	126	93	0.0032551	19	0.000998894	18	0.00272784	37	0.00184	164
1100	74	6	147	0.41092	89	0.00428038	35	128	93	0.00349471	19	0.00113287	16	0.00292185	35	0.00195069	166
1101	74	7	143	0.425981	81	0.0041905	26	122	96	0.00345426	20	0.00114012	19	0.00295067	39	0.00202218	163
1102	74	8	147	0.412416	82	0.00387416	26	124	98	0.00322285	22	0.00108465	13	0.00256672	35	0.00163513	169
1103	74	9	153	0.411859	85	0.0036755	29	128	99	0.00310045	25	0.00109292	4	0.00223649	29	0.00125065	178
1104	74	10	148	0.402479	84	0.00380334	28	126	98	0.00315734	22	0.00104467	12	0.00247784	34	0.00155049	170
1105	74	11	149	0.594345	101	0.00754368	53	136	83	0.00594918	13	0.00159034	20	0.00517606	33	0.00376351	162
1106	74	12	146	0.64894	103	0.00914174	57	136	79	0.00702732	11	0.00174805	25	0.00673477	36	0.00521105	157
1107	74	13	154	0.659191	105	0.00823685	56	140	84	0.00650614	13	0.00191831	15	0.00528863	28	0.00372384	167
1108	74	14	149	0.67142	102	0.00874305	54	137	83	0.00681504	12	0.00181778	21	0.00604768	33	0.00450954	161
1109	74	15	145	0.61239	95	0.00754031	46	131	85	0.00596374	13	0.00167487	24	0.00544051	37	0.00411744	158
1110	75	1	139	0.416731	77	0.00407999	22	119	97	0.0033561	21	0.00109434	22	0.00298816	43	0.00206327	160
1111	75	2	136	0.415436	75	0.0041805	20	116	96	0.00341686	19	0.00109018	27	0.00316105	46	0.00230569	155
1112	75	3	150	0.384679	80	0.0033535	22	124	102	0.00282289	25	0.00099313	7	0.00210542	32	0.00123644	175
1113	75	4	150	0.404245	83	0.00363655	26	126	100	0.00304934	25	0.0010586	7	0.0023023	32	0.00133066	175
1114	75	5	148	0.395018	92	0.00429345	40	130	90	0.00349212	17	0.00107335	17	0.0028973	34	0.00198533	165
1115	75	6	144	0.407817	83	0.004104	29	124	95	0.00336758	19	0.00109364	19	0.00286668	38	0.00198016	163
1116	75	7	140	0.401932	79	0.00401968	24	120	96	0.00329311	20	0.00108518	22	0.00294299	42	0.00205832	160
1117	75	8	153	0.392894	83	0.00343741	26	127	101	0.00289952	25	0.00102074	4	0.00207149	29	0.00116567	178
1118	75	9	156	0.406199	85	0.00347576	29	129	100	0.00296195	26	0.000988941	0		26	0.000988941	182
1119	75	10	148	0.415356	85	0.0040167	30	126	96	0.00333157	21	0.0011252	13	0.00266052	34	0.00171223	169
1120	75	11	148	0.58821	103	0.00794331	55	137	82	0.00612051	11	0.00158343	23	0.00561811	34	0.00431278	159
1121	75	12	153	0.589387	107	0.00772155	59	141	82	0.00603545	12	0.00155822	17	0.00498284	29	0.00356576	165
1122	75	13	146	0.636304	100	0.00840102	52	134	82	0.00654307	12	0.00170705	24	0.00607453	36	0.0046187	158
1123	75	14	146	0.691017	98	0.00884936	50	133	83	0.00695093	12	0.00187374	24	0.00635124	36	0.00485874	158
1124	75	15	148	0.693302	102	0.00922691	54	136	82	0.00715949	12	0.00200032	22	0.00660318	34	0.00497864	160
1125	76	1	138	0.404704	74	0.00386479	18	117	99	0.00318436	21	0.00104838	23	0.00283369	44	0.00198161	159
1126	76	2	145	0.407297	82	0.0039311	26	123	97	0.00325063	21	0.00108643	16	0.00269329	37	0.00178129	166
1127	76	3	146	0.407861	80	0.00375686	23	122	99	0.00313557	23	0.00108208	13	0.00252354	36	0.00160261	169
1128	76	4	154	0.406174	87	0.00368368	31	129	98	0.00310128	24	0.00107823	4	0.00220746	28	0.00123955	178
1129	76	5	149	0.405127	87	0.00400982	33	128	95	0.00331069	20	0.00107409	13	0.00260842	33	0.00167852	169
1130	76	6	136	0.419355	77	0.0043127	23	118	95	0.00350963	19	0.00106814	27	0.00325823	46	0.00235363	155
1131	76	7	148	0.414879	83	0.0038622	27	125	98	0.00322302	23	0.00106349	11	0.0025024	34	0.00152902	171
1132	76	8	158	0.408888	90	0.00363699	35	133	98	0.00308133	24	0.000986493	0		24	0.000986493	182
1133	76	9	154	0.407939	90	0.00384439	35	131	96	0.00321751	23	0.00110348	5	0.00232542	28	0.00132168	177
1134	76	10	147	0.418422	88	0.00434216	35	128	93	0.00355033	19	0.00115356	16	0.00296173	35	0.00198015	166
1135	76	11	146	0.580378	101	0.00781203	54	135	81	0.00606467	12	0.00155204	24	0.00568086	36	0.00430459	158
1136	76	12	148	0.645085	101	0.00843512	53	136	83	0.00656221	12	0.00182498	22	0.00598101	34	0.00451418	160
1137	76	13	144	0.693443	100	0.00950741	53	133	80	0.00735946	11	0.00181801	27	0.00708131	38	0.00555773	155
1138	76	14	144	0.690757	95	0.00868426	46	131	85	0.00680454	13	0.00198775	25	0.00644353	38	0.00491918	157
1139	76	15	147	0.701584	94	0.00797948	42	131	89	0.00640145	16	0.00192205	19	0.00552421	35	0.00387751	163
1140	77	1	140	0.416283	77	0.00401676	21	119	98	0.00330941	21	0.00108958	21	0.00289934	42	0.00199446	161
1141	77	2	151	0.398127	83	0.00353753	27	126	99	0.00298834	26	0.00103462	5	0.00220042	31	0.00122265	177
1142	77	3	153	0.385229	83	0.0033253	26	127	101	0.00281707	27	0.00100618	2	0.00201006	29	0.00107541	180
1143	77	4	150	0.402335	85	0.00374987	29	127	98	0.00312809	23	0.00108392	9	0.00240389	32	0.00145516	173
1144	77	5	149	0.392666	88	0.0038539	33	128	95	0.00319164	21	0.00101821	12	0.00248845	33	0.00155284	170
1145	77	6	137	0.427588	81	0.00464395	28	120	92	0.00374546	17	0.00112987	28	0.00353664	45	0.00262741	154
1146	77	7	143	0.410949	82	0.0040588	27	123	96	0.00334076	21	0.00107911	18	0.00284981	39	0.00189635	164
1147	77	8	155	0.39392	89	0.00360612	34	131	97	0.00303692	24	0.00101304	3	0.00209965	27	0.00113377	179
1148	77	9	151	0.412578	86	0.00385551	31	128	97	0.00322459	23	0.00109043	8	0.00241983	31	0.0014335	174
1149	77	10	148	0.421879	86	0.004137	32	127	95	0.00342712	21	0.00110805	13	0.00271999	34	0.00172438	169
1150	77	11	147	0.573311	100	0.00747103	52	135	83	0.00582146	12	0.00157107	23	0.00533085	35	0.00404178	159
1151	77	12	149	0.662122	105	0.00915289	57	138	81	0.00701478	10	0.00183865	23	0.00644889	33	0.00505185	159
1152	77	13	152	0.660139	102	0.00806442	53	138	85	0.00639988	14	0.00186881	16	0.00529961	30	0.00369857	166
1153	77	14	145	0.697429	95	0.00841956	45	131	86	0.00668225	15	0.00192674	22	0.00608143	37	0.00439709	160
1154	77	15	150	0.693175	97	0.00793541	46	134	88	0.00637873	15	0.00190055	17	0.00526039	32	0.00368546	165
1155	78	1	144	0.419052	81	0.00400212	25	122	97	0.00332199	22	0.00109757	16	0.00275901	38	0.00179712	166
1156	78	2	145	0.42405	80	0.00394004	23	122	99	0.00327866	23	0.00112057	14	0.00268023	37	0.00171071	168
1157	78	3	148	0.409269	80	0.00368903	23	123	100	0.0030912	24	0.00108275	10	0.00240773	34	0.00147245	172
1158	78	4	150	0.417411	85	0.00392376	30	127	97	0.00327509	23	0.00112694	9	0.00251994	32	0.00151872	173
1159	78	5	147	0.382686	83	0.00366243	28	125	97	0.00303774	21	0.00101757	14	0.00243965	35	0.0015864	168
1160	78	6	141	0.421523	82	0.00429458	27	122	95	0.0035076	19	0.00109357	22	0.00308863	41	0.00216409	160
1161	78	7	143	0.417101	87	0.00452344	34	126	92	0.00365038	17	0.00111201	22	0.00323906	39	0.00231189	160
1162	78	8	148	0.398042	85	0.00383863	30	126	96	0.00318697	21	0.00105096	13	0.00252043	34	0.00161282	169
1163	78	9	158	0.432745	88	0.00373133	31	131	100	0.00317212	24	0.0010158	0		24	0.0010158	182
1164	78	10	143	0.401241	80	0.00382684	24	122	98	0.00316635	22	0.0010295	17	0.00265348	39	0.00173739	165
1165	78	11	151	0.564486	103	0.00717669	54	138	84	0.00562476	13	0.0016572	18	0.00487946	31	0.00352819	164
1166	78	12	146	0.663832	103	0.00933076	56	136	80	0.00713568	11	0.00187212	25	0.00692024	36	0.00537776	157
1167	78	13	147	0.664141	103	0.00914164	56	136	80	0.00706302	11	0.00174422	24	0.00656833	35	0.00505218	158
1168	78	14	145	0.714783	94	0.00841967	43	131	88	0.00668689	15	0.00185713	22	0.00595978	37	0.00429654	160
1169	78	15	150	0.617272	92	0.00644989	39	131	92	0.00528148	19	0.00170673	13	0.0042264	32	0.00273035	169
1170	79	1	138	0.424268	79	0.00438755	25	119	94	0.00357741	19	0.00112628	25	0.00328553	44	0.00235312	157
1171	79	2	144	0.398415	80	0.00378785	24	122	98	0.00313766	22	0.00104401	16	0.00260927	38	0.00170306	166
1172	79	3	136	0.427851	78	0.00448347	24	118	94	0.00363675	18	0.00112451	28	0.00341814	46	0.00252063	154
1173	79	4	152	0.406502	84	0.00366657	28	127	99	0.00308217	24	0.00107865	6	0.00226476	30	0.00131587	176
1174	79	5	146	0.41559	87	0.00424011	33	127	94	0.00347513	20	0.00110544	16	0.00289452	36	0.00190058	166
1175	79	6	143	0.426968	82	0.00429224	28	123	95	0.00352344	19	0.00113057	20	0.00302312	39	0.00210111	162
1176	79	7	143	0.396007	79	0.00379215	24	121	97	0.00314475	21	0.00103422	18	0.00264125	39	0.00177593	164
1177	79	8	144	0.407567	82	0.00397784	27	123	96	0.00328838	21	0.00106033	17	0.00274534	38	0.00181415	165
1178	79	9	147	0.411851	82	0.00382992	26	124	98	0.00319727	23	0.00105453	12	0.00251404	35	0.00155494	170
1179	79	10	147	0.419724	87	0.00421518	33	127	94	0.00347508	20	0.00109256	15	0.00281199	35	0.00182946	167
1180	79	11	148	0.613997	103	0.00819793	55	137	82	0.00635105	12	0.00168961	22	0.0058177	34	0.00436073	160
1181	79	12	149	0.628454	101	0.00802059	52	136	84	0.00627526	12	0.00176366	21	0.00555599	33	0.00417696	161
1182	79	13	150	0.629233	105	0.00841046	57	138	81	0.00655068	12	0.00183417	20	0.00586824	32	0.00435546	162
1183	79	14	145	0.708542	96	0.00872766	46	131	85	0.00690104	14	0.00198721	23	0.00634543	37	0.00469637	159
1184	79	15	148	0.673244	101	0.00862372	52	136	84	0.00673561	13	0.00183945	21	0.00604759	34	0.00443859	161
1185	80	1	142	0.419009	81	0.00415629	26	122	96	0.00341552	21	0.00111525	19	0.00296583	40	0.00199427	163
1186	80	2	145	0.436871	79	0.00398965	22	122	100	0.00332824	23	0.00110839	14	0.00267153	37	0.00169985	168
1187	80	3	143	0.412832	81	0.00399732	25	122	97	0.00330169	21	0.00105292	18	0.00277236	39	0.00184651	164
1188	80	4	149	0.41045	87	0.00403314	33	128	95	0.00333855	21	0.00112016	12	0.00264795	33	0.00167572	170
1189	80	5	142	0.433679	82	0.0043949	28	123	95	0.00359663	20	0.00117586	20	0.00316142	40	0.00216864	162
1190	80	6	137	0.422928	77	0.00422808	21	118	97	0.0034507	20	0.00107146	25	0.0031433	45	0.00222248	157
1191	80	7	153	0.403688	84	0.00353562	27	128	101	0.00298131	26	0.00102047	3	0.00210857	29	0.00113303	179
1192	80	8	148	0.386138	83	0.00360519	27	125	98	0.00300549	23	0.00101231	11	0.00235457	34	0.00144657	171
1193	80	9	157	0.408807	88	0.00357387	32	131	99	0.0030347	25	0.000991621	0		25	0.000991621	182
1194	80	10	146	0.418867	83	0.00405162	28	124	96	0.0033602	21	0.00112253	15	0.00274606	36	0.001799	167
1195	80	11	150	0.549592	102	0.00698409	53	137	84	0.00547495	12	0.00151736	20	0.00474242	32	0.00353302	162
1196	80	12	147	0.62123	99	0.007827	50	134	84	0.00615955	13	0.00166718	22	0.0055175	35	0.00408738	160
1197	80	13	150	0.607999	106	0.00831444	58	139	81	0.00640583	11	0.0016785	21	0.00576135	32	0.00435787	161
1198	80	14	145	0.668386	97	0.00855856	48	132	84	0.00668604	12	0.00185816	25	0.00624935	37	0.00482518	157
1199	80	15	145	0.664582	98	0.00866903	50	132	82	0.00678954	12	0.00193433	25	0.00641925	37	0.00496468	157
1200	81	1	143	0.424438	79	0.00403844	24	121	97	0.00335665	22	0.00109397	17	0.00280254	39	0.00183873	165
1201	81	2	139	0.427104	77	0.00415633	21	119	98	0.00341367	21	0.00107614	22	0.00300897	43	0.00206503	160
1202	81	3	137	0.436454	75	0.00422509	18	117	99	0.00346378	21	0.00109729	24	0.00311607	45	0.00217397	158
1203	81	4	140	0.441929	80	0.00446945	26	121	95	0.00366047	20	0.00117901	22	0.00327117	42	0.0022749	160
1204	81	5	141	0.466423	80	0.00464362	25	121	96	0.00381074	20	0.00122476	21	0.00333665	41	0.00230646	161
1205	81	6	141	0.429754	79	0.00420106	24	120	96	0.00347089	21	0.00112498	20	0.00300849	41	0.00204377	162
1206	81	7	146	0.411381	78	0.00368333	21	121	100	0.00309343	24	0.00106683	12	0.00244788	36	0.00152718	170
1207	81	8	137	0.420994	74	0.00409329	18	116	98	0.00336301	20	0.00108521	25	0.00303453	45	0.00216816	157
1208	81	9	141	0.406454	79	0.00392019	23	120	97	0.00324261	22	0.0010543	19	0.00279657	41	0.0018617	163
1209	81	10	146	0.422044	84	0.00409854	29	125	96	0.00339435	21	0.00110269	15	0.00275881	36	0.00179274	167
1210	81	11	149	0.643172	104	0.00869789	57	138	81	0.00673742	12	0.00178639	21	0.00612086	33	0.00454469	161
1211	81	12	146	0.681092	103	0.0096006	56	135	79	0.00737748	10	0.00189359	26	0.00708659	36	0.00564409	156
1212	81	13	160	0.584677	100	0.00591535	48	140	92	0.00490192	21	0.00159678	1	0.00322758	22	0.0016709	181
1213	81	14	150	0.689391	99	0.00826526	49	136	87	0.00654652	14	0.00185627	18	0.00551047	32	0.00391176	164
1214	81	15	147	0.701296	97	0.00858038	48	133	85	0.00680513	14	0.00194935	21	0.00605613	35	0.00441341	161
1215	82	1	142	0.392021	80	0.00386532	25	121	96	0.00318344	20	0.00102102	20	0.00273467	40	0.00187785	162
1216	82	2	145	0.404978	84	0.00405928	30	125	95	0.00333577	20	0.0011139	17	0.00282287	37	0.0018991	165
1217	82	3	138	0.406603	76	0.0039409	20	118	98	0.00324156	21	0.00101234	23	0.00287165	44	0.00198425	159
1218	82	4	143	0.433674	84	0.00449379	30	124	94	0.00366122	18	0.00115457	21	0.00318638	39	0.00224862	161
1219	82	5	145	0.431258	88	0.00461262	36	127	91	0.00375926	18	0.00115205	19	0.00321924	37	0.00221358	163
1220	82	6	150	0.404959	88	0.00392919	33	129	96	0.00325511	22	0.00109461	10	0.00253286	32	0.00154406	172
1221	82	7	147	0.407403	84	0.00396491	30	126	96	0.00328104	21	0.00109694	14	0.00265947	35	0.00172195	168
1222	82	8	140	0.399161	77	0.00382373	21	119	98	0.00315875	22	0.00104419	20	0.00275946	42	0.00186098	162
1223	82	9	150	0.4054	83	0.00369797	27	126	99	0.00309686	24	0.00107629	8	0.00235452	32	0.00139584	174
1224	82	10	145	0.425565	87	0.00441759	33	126	93	0.00361165	19	0.00116042	18	0.00308302	37	0.00209574	164
1225	82	11	148	0.624685	106	0.00889924	59	138	79	0.00680296	11	0.00171162	23	0.00642648	34	0.00490108	159
1226	82	12	145	0.670654	103	0.00964699	57	135	78	0.00738589	10	0.00168937	27	0.00714742	37	0.00567227	155
1227	82	13	151	0.595327	104	0.00760981	55	139	84	0.00594956	13	0.00156915	18	0.00505217	31	0.00359155	164
1228	82	14	151	0.65894	105	0.008624	56	139	83	0.00670647	12	0.00185042	19	0.00583844	31	0.00429469	163
1229	82	15	149	0.653215	103	0.00850001	54	137	83	0.00662758	13	0.00179184	20	0.00590828	33	0.00428666	162
1230	83	1	143	0.371883	79	0.0035258	22	121	99	0.00291292	21	0.000964782	18	0.00244615	39	0.00164849	164
1231	83	2	153	0.37396	85	0.00336941	29	128	99	0.00283338	24	0.000982591	5	0.00204178	29	0.00116521	177
1232	83	3	148	0.394829	82	0.00362744	26	125	99	0.00303023	23	0.00100928	11	0.00234328	34	0.00144087	171
1233	83	4	149	0.41814	84	0.00390885	28	126	98	0.00325733	22	0.00110317	11	0.00252115	33	0.00157583	171
1234	83	5	143	0.41121	82	0.00410074	27	123	96	0.00336313	20	0.00108579	19	0.00288542	39	0.00196253	163
1235	83	6	145	0.410857	83	0.00402008	28	124	96	0.00332028	21	0.00111891	16	0.00277848	37	0.00183656	166
1236	83	7	182	0.427928	99	0.0028895	44	144	100	0.00261336	0		0		0		182
1237	83	8	156	0.388182	85	0.00331443	28	129	101	0.00281754	26	0.000981829	0		26	0.000981829	182
1238	83	9	142	0.404992	85	0.00425877	31	124	93	0.00346441	19	0.00109348	21	0.00308193	40	0.00213742	161
1239	83	10	145	0.424859	82	0.00413131	27	124	97	0.00340695	21	0.00115599	16	0.00285123	37	0.00188906	166
1240	83	11	151	0.57189	107	0.00792466	60	140	80	0.00610299	10	0.00158226	21	0.0054155	31	0.00417897	161
1241	83	12	146	0.598719	101	0.00814517	54	135	81	0.00629061	11	0.00169141	25	0.00598227	36	0.00467117	157
1242	83	13	146	0.609684	97	0.0076351	48	132	84	0.00602485	13	0.00176561	23	0.00553064	36	0.00417104	159
1243	83	14	148	0.687233	101	0.00893854	53	136	83	0.0069705	12	0.00192535	22	0.00631459	34	0.00476545	160
1244	83	15	147	0.633469	101	0.00820767	52	135	83	0.00641264	13	0.00172105	22	0.00585129	35	0.0043172	160
1245	84	1	148	0.400188	81	0.00359871	24	124	100	0.00301798	25	0.00103875	9	0.00233459	34	0.00138177	173
1246	84	2	156	0.373147	84	0.00313138	27	128	101	0.00267614	26	0.000876528	0		26	0.000876528	182
1247	84	3	151	0.415807	84	0.00375793	28	127	99	0.0031569	25	0.00107287	6	0.00233316	31	0.0013168	176
1248	84	4	150	0.399548	87	0.00382698	32	128	96	0.00318489	22	0.00102795	10	0.00242101	32	0.00146328	172
1249	84	5	151	0.409311	91	0.00411374	37	131	94	0.0033905	20	0.00107577	11	0.00259682	31	0.00161549	171
1250	84	6	144	0.40451	80	0.00382427	24	122	98	0.00317418	22	0.00102019	16	0.00260203	38	0.00168623	166
1251	84	7	153	0.379782	83	0.0032958	26	127	101	0.00278729	26	0.0010025	3	0.00200008	29	0.0011057	179
1252	84	8	158	0.400098	88	0.00349001	32	131	99	0.0029655	24	0.000975057	0		24	0.000975057	182
1253	84	9	151	0.400983	84	0.00361279	28	127	99	0.00303799	25	0.00104632	6	0.00225182	31	0.00127965	176
1254	84	10	160	0.412703	89	0.00348777	32	132	100	0.00298341	22	0.000836582	0		22	0.000836582	182
1255	84	11	149	0.529411	105	0.00723762	57	138	81	0.00557692	11	0.00143494	22	0.00507258	33	0.00386003	160
1256	84	12	150	0.529692	101	0.00656277	51	136	85	0.00517626	13	0.00150218	19	0.00446251	32	0.00325988	163
1257	84	13	144	0.580635	92	0.00685088	42	129	87	0.00546383	15	0.00167589	23	0.00502455	38	0.00370271	159
1258	84	14	146	0.663496	99	0.00848356	50	133	83	0.00666802	13	0.00184795	23	0.00613368	36	0.00458605	159
1259	84	15	145	0.615725	95	0.00749207	45	131	86	0.00592559	14	0.00178679	23	0.00546756	37	0.00407484	159

## Sheet: MSAVI
	Row_no	Column_no	MD(days)	M_vi	MRD(days)	MR	FRSD(days)	FRED(days)	FRD(days)	FR	D_d_1	D_r_1	D_d_2	D_r_2	D_d_3	D_r_3	D_d
0	1	1	146	0.629234	101	0.008491	59	134	75	0.00680381	11	0.00182153	25	0.00624882	36	0.00489604	157
1	1	2	135	0.733445	93	0.0105496	55	125	70	0.00845692	10	0.00198823	37	0.00860217	47	0.00719495	145
2	1	3	150	0.548742	109	0.008009	68	141	73	0.00627558	10	0.00141282	22	0.00558571	32	0.00428168	160
3	1	4	133	0.769967	97	0.0129998	61	126	65	0.0100289	7	0.00216605	42	0.0107856	49	0.00955422	140
4	1	5	138	0.607793	100	0.00976632	62	130	68	0.00755734	8	0.00182334	36	0.008005	44	0.00688106	146
5	1	6	137	0.555643	100	0.00918022	63	129	66	0.00711316	7	0.0015633	38	0.00751119	45	0.00658596	144
6	1	7	131	0.63516	91	0.00949787	54	122	68	0.00758204	10	0.00172853	41	0.00794106	51	0.00672292	141
7	1	8	134	0.629449	96	0.0100489	60	126	66	0.00790508	8	0.00156815	40	0.00825177	48	0.00713783	142
8	1	9	134	0.610467	98	0.010072	61	127	66	0.00780272	8	0.00165124	40	0.00835447	48	0.00723726	142
9	1	10	134	0.593695	93	0.0087831	55	125	70	0.00695426	9	0.00157433	39	0.00719112	48	0.00613797	143
10	1	11	171	0.221546	83	0.00153319	29	131	102	0.0013725	11	0.000163178	0		11	0.000163178	182
11	1	12	138	0.20963	69	0.00185473	26	114	88	0.0016136	24	0.000518036	20	0.00132733	44	0.000885899	162
12	1	13	129	0.258401	68	0.0025596	28	109	81	0.00220446	19	0.000656867	34	0.00202742	53	0.00153609	148
13	1	14	138	0.253412	74	0.0023796	31	117	86	0.00204961	22	0.000628016	22	0.00172163	44	0.00117482	160
14	1	15	130	0.354728	89	0.00529413	53	121	68	0.00422532	9	0.000931618	43	0.00440406	52	0.00380306	139
15	2	1	153	0.569493	112	0.00847829	71	144	73	0.00658352	9	0.00154569	20	0.00570062	29	0.00441116	162
16	2	2	146	0.714164	98	0.00907586	56	133	77	0.00736614	13	0.00209716	23	0.00662024	36	0.0049869	159
17	2	3	146	0.575573	104	0.00834274	64	136	72	0.00659699	10	0.00162459	26	0.00622692	36	0.00494849	156
18	2	4	131	0.802224	94	0.0129724	58	123	65	0.0102136	8	0.00212686	43	0.0107967	51	0.00943676	139
19	2	5	127	0.832041	88	0.0128245	52	118	66	0.010233	9	0.0023557	46	0.0108026	55	0.00942036	136
20	2	6	134	0.592322	99	0.0100766	63	127	64	0.00781126	7	0.00146101	41	0.00828599	48	0.00729068	141
21	2	7	132	0.598365	97	0.0103273	61	125	64	0.00795337	7	0.00162036	43	0.0085689	50	0.00759611	139
22	2	8	134	0.614508	100	0.0108899	64	127	63	0.00834793	7	0.00180925	41	0.00907003	48	0.00801117	141
23	2	9	131	0.681419	93	0.0110573	57	123	66	0.00863181	8	0.00204288	43	0.0092749	51	0.00814047	139
24	2	10	134	0.609672	96	0.0097302	59	126	67	0.0075992	8	0.00173569	40	0.00806613	48	0.00701106	142
25	2	11	134	0.228627	65	0.00200825	23	111	88	0.0017465	24	0.000536067	24	0.0014714	48	0.00100373	158
26	2	12	130	0.218025	64	0.00200995	23	109	86	0.00173421	22	0.000534394	30	0.00155181	52	0.00112136	152
27	2	13	139	0.301794	77	0.0029408	35	118	83	0.00253527	21	0.000785464	22	0.00214673	43	0.00148192	160
28	2	14	128	0.293307	75	0.00337744	37	113	76	0.002835	15	0.000814508	39	0.00279259	54	0.00224312	143
29	2	15	129	0.375065	88	0.00555398	51	119	68	0.00445161	9	0.00104449	44	0.00464706	53	0.0040353	138
30	3	1	150	0.672742	106	0.00929401	64	139	75	0.0073729	11	0.00199094	21	0.00655189	32	0.00498407	161
31	3	2	132	0.81109	84	0.0100519	45	119	74	0.00833474	14	0.00216927	36	0.0081854	50	0.00650088	146
32	3	3	145	0.539872	101	0.00740974	60	134	74	0.00592887	11	0.00140718	26	0.00545062	37	0.00424852	156
33	3	4	136	0.735937	101	0.0128111	65	129	64	0.00983279	7	0.0019464	39	0.0105506	46	0.00924125	143
34	3	5	135	0.72322	99	0.0123785	63	128	65	0.00949596	7	0.00209982	40	0.0102627	47	0.00904692	142
35	3	6	136	0.554837	101	0.00973159	65	129	64	0.00743854	7	0.00167008	39	0.00808541	46	0.00710917	143
36	3	7	135	0.622168	102	0.0117242	68	129	61	0.00884876	5	0.00171768	42	0.00959646	47	0.00875829	140
37	3	8	133	0.64751	99	0.01159	64	127	63	0.00882843	7	0.00188652	42	0.00965587	49	0.00854596	140
38	3	9	135	0.605911	100	0.010472	63	128	65	0.00799664	7	0.00188882	40	0.00872947	47	0.00771065	142
39	3	10	136	0.564809	104	0.0105755	69	130	61	0.00801567	6	0.00146046	40	0.00868897	46	0.00774612	142
40	3	11	125	0.236697	68	0.00254236	30	108	78	0.00216035	16	0.000610874	41	0.00209101	57	0.00167553	141
41	3	12	124	0.261133	71	0.00300848	34	109	75	0.00253587	15	0.000691597	43	0.00252102	58	0.00204789	139
42	3	13	126	0.346305	84	0.00507263	48	116	68	0.00407849	9	0.00097158	47	0.00426524	56	0.0037359	135
43	3	14	136	0.477348	103	0.00878012	68	130	62	0.00665679	6	0.00124011	40	0.00720823	46	0.00642978	142
44	3	15	134	0.421497	93	0.00621259	56	125	69	0.00495725	10	0.00112051	38	0.00510931	48	0.00427831	144
45	4	1	153	0.589711	109	0.00809336	66	142	76	0.00640471	11	0.0016535	18	0.0053602	29	0.00395421	164
46	4	2	148	0.722943	106	0.0105416	65	138	73	0.00826354	9	0.00205152	25	0.00766502	34	0.00617909	157
47	4	3	142	0.623112	99	0.00865331	59	131	72	0.00696499	11	0.00170364	29	0.00665422	40	0.00529281	153
48	4	4	142	0.647835	103	0.0100916	64	133	69	0.00787598	8	0.0018074	32	0.00793638	40	0.00671058	150
49	4	5	136	0.783526	99	0.0125395	61	128	67	0.00979613	8	0.00193035	38	0.010207	46	0.00876761	144
50	4	6	136	0.452966	96	0.00698734	59	127	68	0.00550756	8	0.00123157	38	0.0056933	46	0.00491735	144
51	4	7	139	0.590166	107	0.0113473	72	133	61	0.00848529	5	0.00158963	38	0.0092409	43	0.00835122	144
52	4	8	136	0.619179	103	0.0113281	68	130	62	0.00860964	6	0.0015805	40	0.00928801	46	0.00828268	142
53	4	9	132	0.718699	98	0.012684	63	126	63	0.00972942	7	0.00182102	43	0.0104971	50	0.00928244	139
54	4	10	134	0.643971	99	0.0112331	63	127	64	0.00860618	7	0.00193402	41	0.00935977	48	0.00827685	141
55	4	11	131	0.226856	69	0.00220659	29	111	82	0.00190403	20	0.000546275	31	0.00170003	51	0.00124758	151
56	4	12	122	0.254156	69	0.00291132	33	108	75	0.00245153	15	0.00062819	45	0.00243854	60	0.00198595	137
57	4	13	132	0.364387	95	0.00603865	59	124	65	0.00470303	7	0.00104101	43	0.00501664	50	0.00446005	139
58	4	14	135	0.552138	102	0.0104278	68	129	61	0.00786147	5	0.00155707	42	0.00854382	47	0.00780055	140
59	4	15	132	0.45287	96	0.00751502	60	125	65	0.00584421	8	0.00125656	42	0.00627325	50	0.00547058	140
60	5	1	154	0.616515	113	0.00916349	72	145	73	0.00712211	9	0.00161406	19	0.00600372	28	0.00459276	163
61	5	2	147	0.69721	104	0.0097652	63	137	74	0.00774326	11	0.00188307	24	0.00709056	35	0.00545392	158
62	5	3	148	0.667043	104	0.00930805	63	137	74	0.00739465	10	0.00186121	24	0.00667705	34	0.00526062	158
63	5	4	143	0.628483	103	0.00939401	64	134	70	0.00741841	10	0.00169589	29	0.00726941	39	0.0058403	153
64	5	5	135	0.811366	96	0.0128877	59	126	67	0.0101014	8	0.00242294	39	0.0106812	47	0.00927552	143
65	5	6	142	0.407891	104	0.00641361	65	134	69	0.00498115	8	0.0010528	32	0.00501481	40	0.00422241	150
66	5	7	139	0.523439	105	0.00931173	69	132	63	0.0071248	6	0.00137167	37	0.00755475	43	0.006692	145
67	5	8	142	0.49449	106	0.00836346	68	134	66	0.0064139	7	0.0015098	33	0.00673664	40	0.00582194	149
68	5	9	139	0.615181	105	0.0108709	68	132	64	0.00828305	7	0.00181824	36	0.00894471	43	0.00778458	146
69	5	10	130	0.647023	93	0.0103914	57	122	65	0.00820432	8	0.00165531	44	0.00864083	52	0.00756614	138
70	5	11	125	0.237834	70	0.00263866	33	109	76	0.00223853	16	0.000626038	41	0.00219054	57	0.00175138	141
71	5	12	124	0.297357	79	0.00397084	42	113	71	0.00324667	11	0.000778242	47	0.00334362	58	0.00285708	135
72	5	13	135	0.235177	79	0.00255539	39	118	79	0.00216249	17	0.000641441	30	0.0019929	47	0.00150407	152
73	5	14	138	0.444898	106	0.00832789	70	132	62	0.00626202	6	0.00120326	38	0.00683485	44	0.0060669	144
74	5	15	125	0.393314	85	0.00597567	50	116	66	0.00479094	9	0.0010723	48	0.00502564	57	0.00440143	134
75	6	1	152	0.696611	110	0.0100604	69	142	73	0.00792365	10	0.0018931	20	0.00683219	30	0.00518583	162
76	6	2	150	0.738764	107	0.0106233	66	139	73	0.00838593	10	0.00223644	22	0.00759278	32	0.00591893	160
77	6	3	149	0.634131	110	0.00977926	70	140	70	0.00762164	9	0.00175431	24	0.00711613	33	0.00565382	158
78	6	4	143	0.644647	105	0.0102608	67	135	68	0.00798358	9	0.00177126	30	0.00807116	39	0.00661733	152
79	6	5	144	0.692857	101	0.00987036	61	133	72	0.00786476	10	0.00200712	28	0.00752671	38	0.00607419	154
80	6	6	141	0.44179	103	0.00705233	65	133	68	0.00547693	8	0.00117515	33	0.00559826	41	0.00473522	149
81	6	7	138	0.52365	106	0.00973314	70	133	63	0.00727675	6	0.00123232	38	0.00792252	44	0.00701022	144
82	6	8	137	0.7025	105	0.0132287	69	131	62	0.0099131	6	0.00214916	39	0.0109556	45	0.00978142	143
83	6	9	134	0.744173	101	0.0134109	65	128	63	0.0101912	7	0.0020398	41	0.0111355	48	0.00980902	141
84	6	10	132	0.71255	94	0.0114715	58	124	66	0.00898947	8	0.00194513	42	0.00954353	50	0.00832778	140
85	6	11	125	0.274615	76	0.00335751	39	112	73	0.00279976	14	0.000744986	43	0.00282868	57	0.0023169	139
86	6	12	121	0.266493	74	0.00345939	39	109	70	0.00286691	12	0.000726338	49	0.00294465	61	0.00250826	133
87	6	13	135	0.355448	103	0.00676495	68	129	61	0.00508102	5	0.00103952	42	0.00555109	47	0.00507114	140
88	6	14	131	0.499758	98	0.00898446	63	125	62	0.00688487	7	0.00135468	44	0.00745655	51	0.00661904	138
89	6	15	126	0.320564	83	0.00447552	46	115	69	0.00364702	11	0.00091947	45	0.0037956	56	0.00323065	137
90	7	1	150	0.741167	112	0.011806	72	142	70	0.00905552	8	0.00212225	24	0.00857638	32	0.00696284	158
91	7	2	149	0.715139	107	0.0102795	66	139	73	0.00811102	10	0.00193794	23	0.00730354	33	0.0056776	159
92	7	3	152	0.598491	116	0.0102198	78	145	67	0.00774074	7	0.0016843	23	0.00733232	30	0.00601445	159
93	7	4	143	0.527622	108	0.00921151	71	136	65	0.00700714	7	0.00149266	32	0.00736725	39	0.00631284	150
94	7	5	145	0.704734	105	0.0108431	66	136	70	0.00845381	8	0.00191893	29	0.0082321	37	0.00686709	153
95	7	6	139	0.480576	104	0.00828632	68	132	64	0.0063882	7	0.00118524	36	0.0067015	43	0.00580351	146
96	7	7	142	0.480608	109	0.00891074	73	136	63	0.0066757	6	0.00137338	34	0.00722097	40	0.00634383	148
97	7	8	142	0.51896	108	0.00923503	71	135	64	0.00701218	6	0.00139427	34	0.00739016	40	0.00649078	148
98	7	9	142	0.526638	109	0.00953473	72	136	64	0.00717131	6	0.00139314	34	0.00764963	40	0.00671116	148
99	7	10	133	0.709932	98	0.0124009	62	126	64	0.00949364	7	0.00218137	42	0.0103561	49	0.00918828	140
100	7	11	128	0.238817	70	0.00251578	31	110	79	0.00214585	17	0.000618371	37	0.00203147	54	0.0015866	145
101	7	12	127	0.24269	81	0.00317168	44	115	71	0.00261634	12	0.000649077	43	0.00265601	55	0.00221813	139
102	7	13	132	0.219961	73	0.00226463	33	113	80	0.00193853	18	0.000578367	32	0.00177761	50	0.00134588	150
103	7	14	138	0.378981	104	0.00682948	68	131	63	0.0051928	6	0.00109725	38	0.00560669	44	0.00499176	144
104	7	15	122	0.313866	74	0.00400673	38	110	72	0.0033086	12	0.000828108	48	0.00339041	60	0.00287795	134
105	8	1	152	0.660237	109	0.00922169	67	142	75	0.007279	11	0.0018349	19	0.00623762	30	0.00462329	163
106	8	2	151	0.70068	113	0.0110814	73	143	70	0.00853354	9	0.00194833	22	0.00790457	31	0.00617534	160
107	8	3	151	0.546941	114	0.00894462	74	143	69	0.00682401	7	0.00150317	24	0.00639583	31	0.00529104	158
108	8	4	142	0.562003	105	0.00907913	67	135	68	0.00700728	8	0.00138703	32	0.00712018	40	0.00597355	150
109	8	5	143	0.752524	100	0.0106242	60	132	72	0.00849379	10	0.00213719	29	0.00814135	39	0.00660183	153
110	8	6	147	0.411674	111	0.00693826	73	140	67	0.00528717	7	0.00110786	28	0.00526795	35	0.00443593	154
111	8	7	139	0.49382	106	0.00893182	70	133	63	0.00677428	7	0.001418	36	0.00735819	43	0.00639118	146
112	8	8	140	0.514897	106	0.00917641	70	134	64	0.00695139	7	0.00152835	35	0.00752952	42	0.00652932	147
113	8	9	143	0.483477	105	0.00781609	67	135	68	0.00603337	8	0.00145776	31	0.00620804	39	0.00523363	151
114	8	10	138	0.503237	103	0.00876839	67	131	64	0.00672225	7	0.00147539	37	0.00722341	44	0.00630895	145
115	8	11	126	0.230677	71	0.00253401	33	110	77	0.00214724	16	0.000595228	40	0.00208298	56	0.00165791	142
116	8	12	126	0.241346	80	0.00313823	43	114	71	0.00259347	12	0.00061825	44	0.00262506	56	0.00219503	138
117	8	13	126	0.231472	71	0.00256611	33	110	77	0.00216991	16	0.000622008	40	0.00212496	56	0.00169554	142
118	8	14	138	0.349754	97	0.00519583	58	128	70	0.00411447	9	0.000984343	35	0.00418571	44	0.00353088	147
119	8	15	128	0.323817	75	0.00367758	37	113	76	0.00310252	16	0.000840658	38	0.00301386	54	0.00236995	144
120	9	1	154	0.636259	111	0.00908194	69	143	74	0.00714945	10	0.00190555	18	0.00605455	28	0.00457277	164
121	9	2	145	0.76127	100	0.0102755	59	133	74	0.00827623	11	0.00213609	26	0.00761187	37	0.00598393	156
122	9	3	157	0.575818	117	0.00871265	76	148	72	0.00676206	9	0.00151206	16	0.00540383	25	0.00400279	166
123	9	4	152	0.568123	115	0.00941714	76	144	68	0.00718869	7	0.00160934	23	0.00669099	30	0.00550527	159
124	9	5	145	0.688326	106	0.0106984	67	137	70	0.00830317	9	0.00179595	28	0.00813987	37	0.00659675	154
125	9	6	182	0.364748	106	0.0026645	51	150	99	0.00237573	0		0		0		182
126	9	7	143	0.538532	113	0.010827	78	138	60	0.00797588	5	0.00129677	34	0.00869248	39	0.00774431	148
127	9	8	141	0.544142	110	0.0105221	75	136	61	0.00783819	6	0.00149623	35	0.0085982	41	0.00755889	147
128	9	9	140	0.50644	107	0.00906709	70	134	64	0.00686181	7	0.00131409	35	0.00737478	42	0.00636467	147
129	9	10	141	0.528729	108	0.0096422	72	135	63	0.00728293	6	0.00138161	35	0.00778119	41	0.00684467	147
130	9	11	157	0.1894	82	0.00152379	33	127	94	0.00134069	25	0.000403356	0		25	0.000403356	182
131	9	12	131	0.225551	76	0.00249597	37	114	77	0.00211645	16	0.000616539	35	0.00201057	51	0.00157323	147
132	9	13	129	0.243997	79	0.00294258	41	115	74	0.00245792	14	0.000671753	39	0.00243238	53	0.00196731	143
133	9	14	132	0.399139	97	0.00684191	61	125	64	0.00528553	7	0.00103667	43	0.00566342	50	0.00501567	139
134	9	15	136	0.349111	85	0.00413219	45	121	76	0.00345059	14	0.000934902	32	0.00323054	46	0.00253187	150
135	10	1	153	0.697343	114	0.0107987	74	145	71	0.00834055	9	0.00183538	20	0.00732497	29	0.0056213	162
136	10	2	153	0.710602	114	0.010877	73	144	71	0.00845206	9	0.00193107	20	0.00738928	29	0.00569535	162
137	10	3	147	0.571546	110	0.00930649	71	139	68	0.00716529	8	0.0016191	27	0.00706705	35	0.00582181	155
138	10	4	136	0.800651	98	0.0125179	60	128	68	0.00980964	9	0.00213736	37	0.0102633	46	0.00867341	145
139	10	5	152	0.700471	112	0.0108713	72	143	71	0.00839052	8	0.00202026	22	0.00760324	30	0.00611445	160
140	10	6	148	0.468406	110	0.00750415	71	140	69	0.00577884	8	0.00134904	26	0.00561374	34	0.00461029	156
141	10	7	140	0.604932	108	0.0113411	72	134	62	0.00852286	6	0.00156183	36	0.00922739	42	0.00813231	146
142	10	8	141	0.538486	105	0.00913069	68	134	66	0.00698922	7	0.00141322	34	0.00730714	41	0.00630086	148
143	10	9	143	0.512915	110	0.0093886	73	137	64	0.0070196	6	0.00155282	33	0.00758387	39	0.00665602	149
144	10	10	135	0.663908	98	0.0110131	62	128	66	0.0085072	8	0.00194842	39	0.00916594	47	0.00793742	143
145	10	11	140	0.212772	76	0.00200927	33	119	86	0.00172917	22	0.000532241	20	0.00142854	42	0.000959049	162
146	10	12	128	0.237274	78	0.00287932	41	115	74	0.00239891	14	0.000608576	40	0.00237565	54	0.00191752	142
147	10	13	137	0.288125	99	0.00452439	61	129	68	0.00353732	9	0.000830528	36	0.00371881	45	0.00314115	146
148	10	14	138	0.451199	107	0.0087228	72	133	61	0.00649683	6	0.00129493	38	0.00719848	44	0.00639345	144
149	10	15	128	0.353112	83	0.00481142	46	117	71	0.00391129	11	0.000984634	43	0.00403788	54	0.00341592	139
150	11	1	149	0.758071	107	0.0108979	66	139	73	0.00860281	11	0.0021137	22	0.00780671	33	0.00590904	160
151	11	2	157	0.71506	116	0.0107698	75	147	72	0.00837875	9	0.00213783	16	0.00686545	25	0.00516351	166
152	11	3	145	0.648636	105	0.00985915	66	136	70	0.0077295	9	0.00176723	28	0.00748876	37	0.00609704	154
153	11	4	149	0.558022	114	0.00967664	76	142	66	0.0073288	7	0.00161544	26	0.00730385	33	0.00609722	156
154	11	5	149	0.509643	111	0.00812878	72	141	69	0.00627827	9	0.00141402	24	0.00598704	33	0.00473985	158
155	11	6	148	0.419517	112	0.00718049	74	141	67	0.0054321	7	0.00120999	27	0.00546111	34	0.00458588	155
156	11	7	142	0.554479	110	0.0106305	75	136	61	0.00796406	6	0.00161355	34	0.00867447	40	0.00761533	148
157	11	8	144	0.483773	111	0.00897621	75	138	63	0.00671891	6	0.0015	32	0.00723761	38	0.00633167	150
158	11	9	145	0.515258	112	0.00948146	75	139	64	0.00707411	6	0.00142176	31	0.00750099	37	0.00651517	151
159	11	10	133	0.75547	98	0.0129247	62	126	64	0.00999722	7	0.00183276	42	0.0106447	49	0.00938587	140
160	11	11	139	0.239513	76	0.00230222	34	118	84	0.00198435	21	0.000604873	22	0.00166273	43	0.0011461	160
161	11	12	130	0.278147	84	0.00365102	46	119	73	0.00297781	12	0.000713581	40	0.00300852	52	0.00247892	142
162	11	13	137	0.288279	97	0.0043583	59	128	69	0.00344581	9	0.000729919	36	0.00351112	45	0.00295488	146
163	11	14	138	0.388464	105	0.00714584	70	132	62	0.0054196	6	0.000952809	38	0.00582267	44	0.0051586	144
164	11	15	127	0.338245	78	0.00418573	41	114	73	0.0034839	14	0.000911874	41	0.00350282	55	0.0028433	141
165	12	1	150	0.763227	106	0.0105052	65	139	74	0.0083979	11	0.0019744	21	0.0072032	32	0.0054058	161
166	12	2	152	0.787284	110	0.0114201	69	142	73	0.0089745	10	0.00230493	20	0.00788198	30	0.00602297	162
167	12	3	149	0.729219	110	0.0111513	70	141	71	0.008659	9	0.00186376	24	0.00799452	33	0.00632249	158
168	12	4	145	0.621772	109	0.0103091	70	138	68	0.00786205	8	0.00180051	29	0.00806186	37	0.00670805	153
169	12	5	143	0.484692	100	0.00677508	59	132	73	0.00540978	11	0.00142039	28	0.00522103	39	0.00414905	154
170	12	6	147	0.484435	111	0.00807849	72	140	68	0.00614458	8	0.00141459	27	0.00620357	35	0.00510894	155
171	12	7	145	0.542805	112	0.0100661	76	139	63	0.00754207	6	0.00149804	31	0.00797962	37	0.00692855	151
172	12	8	148	0.40219	108	0.00603049	68	139	71	0.00472871	10	0.00109132	24	0.00440922	34	0.00343336	158
173	12	9	142	0.527601	109	0.00945044	72	136	64	0.00714959	7	0.00139835	33	0.00761349	40	0.00652584	149
174	12	10	141	0.458924	102	0.00723557	64	133	69	0.00561	8	0.00127388	33	0.0057513	41	0.00487766	149
175	12	11	156	0.21238	81	0.00171062	32	126	94	0.00150471	26	0.000471761	0		26	0.000471761	182
176	12	12	135	0.291319	89	0.00390799	51	123	72	0.00318264	11	0.000834746	36	0.00317155	47	0.00262464	146
177	12	13	139	0.338322	102	0.00556913	65	131	66	0.00432502	8	0.000969283	35	0.0045424	43	0.00387763	147
178	12	14	138	0.440255	104	0.00791186	68	131	63	0.00602256	6	0.00130308	38	0.00650298	44	0.0057939	144
179	12	15	131	0.345197	88	0.00486431	51	121	70	0.00392581	11	0.000971483	40	0.00406164	51	0.00339513	142
180	13	1	145	0.799498	103	0.0114038	62	135	73	0.00902507	10	0.00215028	27	0.00850758	37	0.00678939	155
181	13	2	154	0.626772	114	0.00940955	72	145	73	0.00728187	9	0.00167541	19	0.00621253	28	0.00475417	163
182	13	3	139	0.77827	96	0.0111247	57	129	72	0.0088384	10	0.0022377	33	0.00887822	43	0.00733391	149
183	13	4	147	0.618578	107	0.00945136	68	138	70	0.00739528	9	0.00168244	26	0.00702331	35	0.00564994	156
184	13	5	151	0.524767	111	0.0080042	71	142	71	0.0062271	9	0.00148699	22	0.00565582	31	0.00444551	160
185	13	6	152	0.49193	117	0.0086111	78	145	67	0.00644064	6	0.00141772	24	0.0062235	30	0.00526235	158
186	13	7	148	0.426446	116	0.00806196	80	143	63	0.00597798	6	0.00103637	28	0.00618333	34	0.00527504	154
187	13	8	144	0.42634	109	0.00739967	71	137	66	0.00560119	7	0.00127043	31	0.00589361	38	0.00504197	151
188	13	9	142	0.483326	108	0.00873483	72	135	63	0.00663195	6	0.0014405	34	0.00706901	40	0.00622473	148
189	13	10	141	0.484054	106	0.00835834	68	134	66	0.00634062	7	0.00150234	34	0.00681324	41	0.0059065	148
190	13	11	142	0.22597	76	0.00207244	32	119	87	0.00179372	23	0.000575551	17	0.00144119	40	0.000943446	165
191	13	12	139	0.282223	98	0.00417744	59	129	70	0.00331145	9	0.000824074	34	0.00335362	43	0.00282418	148
192	13	13	140	0.360209	102	0.00579159	64	132	68	0.00448417	8	0.000981808	34	0.00465033	42	0.00395156	148
193	13	14	140	0.448928	106	0.00791852	69	134	65	0.00598681	7	0.00120931	35	0.00643916	42	0.00556752	147
194	13	15	132	0.420762	97	0.00729587	62	125	63	0.00564735	7	0.00112711	43	0.00605138	50	0.00536198	139
195	14	1	155	0.705259	114	0.0102861	72	145	73	0.00806968	10	0.001917	17	0.00663356	27	0.00488669	165
196	14	2	158	0.711018	115	0.0099936	72	147	75	0.00787451	10	0.00198688	14	0.00601423	24	0.00433616	168
197	14	3	148	0.707004	107	0.0105164	67	139	72	0.00822009	9	0.00183712	25	0.00759099	34	0.0060679	157
198	14	4	136	0.759889	84	0.00890297	45	121	76	0.00745923	15	0.00202092	31	0.00695364	46	0.00534514	151
199	14	5	156	0.5312	112	0.00720186	69	145	76	0.00572999	12	0.00145263	14	0.00446922	26	0.00307695	168
200	14	6	154	0.434383	116	0.00694345	76	146	70	0.00531964	8	0.00116077	20	0.00467674	28	0.00367218	162
201	14	7	146	0.454762	112	0.00804334	75	140	65	0.00607318	7	0.00124113	29	0.00627145	36	0.00529333	153
202	14	8	145	0.492712	113	0.00939157	77	139	62	0.00699493	5	0.00131119	32	0.00742117	37	0.00659549	150
203	14	9	138	0.603644	104	0.0106827	68	131	63	0.00819489	7	0.00174445	37	0.00880979	44	0.00768576	145
204	14	10	139	0.621577	105	0.0110114	69	133	64	0.0083654	7	0.00178083	36	0.00904236	43	0.00786025	146
205	14	11	135	0.217416	75	0.0022079	34	116	82	0.00188572	19	0.000568131	28	0.00168668	47	0.0012345	154
206	14	12	133	0.286563	87	0.00375169	48	121	73	0.00306787	12	0.00076795	37	0.00305342	49	0.00249371	145
207	14	13	140	0.359442	102	0.00580128	64	132	68	0.004481	8	0.00108562	34	0.00470813	42	0.00401813	148
208	14	14	136	0.429773	98	0.00686934	61	128	67	0.00536846	8	0.00107453	38	0.00559625	46	0.00480986	144
209	14	15	126	0.382392	80	0.00502599	43	114	71	0.00414067	12	0.00102439	44	0.00422743	56	0.00354106	138
210	15	1	153	0.739012	115	0.0117233	74	145	71	0.00895122	8	0.00205087	21	0.00806997	29	0.00640953	161
211	15	2	150	0.742449	105	0.00994803	63	139	76	0.00794606	12	0.0020869	20	0.00689174	32	0.00508993	162
212	15	3	154	0.587661	113	0.00876156	72	145	73	0.00680087	9	0.00155248	19	0.0057573	28	0.00440575	163
213	15	4	151	0.61785	115	0.0103636	76	144	68	0.00786176	7	0.00157463	24	0.00739932	31	0.00608406	158
214	15	5	157	0.539651	119	0.00858324	78	149	71	0.00654555	8	0.00150711	17	0.00547666	25	0.0042064	165
215	15	6	152	0.509026	110	0.00742289	69	142	73	0.00582158	10	0.0014822	20	0.00512674	30	0.00391189	162
216	15	7	150	0.425579	111	0.00655811	70	141	71	0.00507954	9	0.00124558	23	0.00474689	32	0.00376215	159
217	15	8	145	0.461362	109	0.00786587	71	137	66	0.00600991	7	0.00143651	30	0.0062144	37	0.00531048	152
218	15	9	138	0.707208	102	0.0120394	66	131	65	0.00925933	7	0.00196314	37	0.00984536	44	0.00859137	145
219	15	10	140	0.56819	102	0.00907694	64	132	68	0.00704762	8	0.00149894	34	0.00725423	42	0.00615799	148
220	15	11	131	0.221169	74	0.00233301	34	113	79	0.00199113	18	0.000587878	33	0.00185947	51	0.00141068	149
221	15	12	131	0.253052	80	0.00301777	41	116	75	0.00252331	14	0.000705529	37	0.00246445	51	0.00198161	145
222	15	13	138	0.348398	101	0.00568562	63	130	67	0.00439989	7	0.000956396	37	0.00461231	44	0.00403068	145
223	15	14	137	0.515363	104	0.0094052	69	131	62	0.00716037	7	0.00142219	38	0.00778276	45	0.00679334	144
224	15	15	131	0.333772	77	0.00376484	38	115	77	0.00317334	15	0.000877846	36	0.00301951	51	0.00238961	146
225	16	1	157	0.714693	121	0.0120379	81	150	69	0.00904774	7	0.00187808	18	0.00773611	25	0.00609586	164
226	16	2	148	0.724662	102	0.00964104	61	136	75	0.00776936	12	0.00205833	22	0.00687752	34	0.00517663	160
227	16	3	162	0.649552	120	0.00947762	77	152	75	0.00734353	10	0.0018546	10	0.00524913	20	0.00355186	172
228	16	4	151	0.735537	108	0.0103743	66	140	74	0.00820841	10	0.0020714	21	0.00715606	31	0.00551585	161
229	16	5	153	0.677315	117	0.0113642	78	146	68	0.00862192	8	0.00189121	21	0.0079922	29	0.00630917	161
230	16	6	158	0.518385	117	0.0075948	74	148	74	0.00590987	10	0.00149527	14	0.00466715	24	0.00334553	168
231	16	7	149	0.538903	113	0.0089463	74	142	68	0.00682212	8	0.00143707	25	0.00661698	33	0.00536125	157
232	16	8	147	0.436244	111	0.00725103	72	140	68	0.00552503	8	0.00121103	27	0.00552807	35	0.00454132	155
233	16	9	147	0.560385	114	0.0103456	77	141	64	0.00770848	6	0.00146125	29	0.00800818	35	0.00688585	153
234	16	10	147	0.436002	110	0.00720087	71	139	68	0.00550657	7	0.00120295	28	0.00544868	35	0.00459954	154
235	16	11	136	0.201616	73	0.00195086	31	115	84	0.00167735	20	0.000522469	26	0.00146009	46	0.00105243	156
236	16	12	132	0.320583	94	0.00511189	58	124	66	0.00402444	9	0.000877319	41	0.0042747	50	0.00366317	141
237	16	13	135	0.326136	95	0.00491708	57	126	69	0.00388658	9	0.000937554	38	0.00405045	47	0.00345436	144
238	16	14	144	0.396685	110	0.0070886	73	137	64	0.00537031	6	0.00114843	32	0.00563638	38	0.00492776	150
239	16	15	131	0.305183	85	0.00403307	47	119	72	0.00330256	12	0.000848207	39	0.00333905	51	0.00275297	143
240	17	1	156	0.712263	121	0.0120433	81	149	68	0.00910517	8	0.0019496	18	0.00800436	26	0.00614136	164
241	17	2	146	0.774094	96	0.00943658	54	132	78	0.00774297	14	0.00215641	22	0.00674497	36	0.00496053	160
242	17	3	158	0.665473	115	0.00946463	73	148	75	0.00741545	10	0.00179972	14	0.00566919	24	0.00405691	168
243	17	4	151	0.629048	110	0.00935456	70	142	72	0.0073145	10	0.00176822	21	0.00656611	31	0.0050184	161
244	17	5	154	0.656313	113	0.00977209	72	144	72	0.00764049	9	0.00189404	19	0.00653193	28	0.00504118	163
245	17	6	158	0.460892	118	0.00696152	76	149	73	0.00537113	9	0.00132971	15	0.00430987	24	0.00319231	167
246	17	7	143	0.492382	109	0.00869157	72	136	64	0.00662591	7	0.00145129	32	0.00699499	39	0.00599997	150
247	17	8	146	0.583081	114	0.0111004	78	141	63	0.00819791	6	0.00157425	30	0.00877084	36	0.00757141	152
248	17	9	141	0.674482	107	0.0119586	70	134	64	0.00909494	6	0.00186027	35	0.00964031	41	0.00850177	147
249	17	10	144	0.624374	109	0.011061	72	137	65	0.00835034	6	0.00182331	32	0.00878453	38	0.00768539	150
250	17	11	135	0.194729	74	0.00194858	33	115	82	0.00167134	19	0.000507346	28	0.00148232	47	0.00108818	154
251	17	12	126	0.244511	70	0.00269079	32	109	77	0.0022837	16	0.000664714	40	0.00222859	56	0.00178176	142
252	17	13	139	0.28187	97	0.0040134	57	129	72	0.0031957	10	0.000746488	33	0.00316818	43	0.002605	149
253	17	14	135	0.507591	102	0.00952707	67	129	62	0.00714684	5	0.00141582	42	0.00780092	47	0.00712165	140
254	17	15	127	0.36022	84	0.00514823	48	117	69	0.00415063	10	0.00104693	45	0.00434854	55	0.00374824	137
255	18	1	151	0.802574	113	0.0128948	74	143	69	0.00992467	8	0.00209414	23	0.00912915	31	0.00731367	159
256	18	2	150	0.708	109	0.0105123	69	141	72	0.00822604	10	0.00195141	22	0.00746411	32	0.00574139	160
257	18	3	153	0.609302	113	0.00931516	72	144	72	0.00719384	9	0.00177402	20	0.0064061	29	0.00496856	162
258	18	4	150	0.636069	111	0.00976934	70	141	71	0.00757859	9	0.00181646	23	0.00703512	32	0.00556737	159
259	18	5	150	0.574647	112	0.0090292	72	142	70	0.00697251	9	0.00161055	23	0.00653242	32	0.00514814	159
260	18	6	156	0.443287	119	0.00716184	78	148	70	0.00545997	8	0.001209	18	0.00467411	26	0.00360792	164
261	18	7	145	0.59395	111	0.010536	74	139	65	0.00794295	7	0.00167408	30	0.00832306	37	0.00706515	152
262	18	8	145	0.532517	109	0.00909815	71	138	67	0.00688662	7	0.00159183	30	0.00715993	37	0.0061065	152
263	18	9	143	0.59716	109	0.0106897	72	136	64	0.00809321	6	0.00165317	33	0.00852975	39	0.00747181	149
264	18	10	137	0.6386	101	0.0106928	64	130	66	0.00823031	8	0.0018374	37	0.00883423	45	0.00759035	145
265	18	11	145	0.176076	74	0.00148393	28	119	91	0.00129781	27	0.000427482	10	0.000971036	37	0.000574388	172
266	18	12	125	0.25627	75	0.00311364	38	111	73	0.00260516	13	0.000671445	44	0.00260095	57	0.00216089	138
267	18	13	130	0.254386	80	0.00308426	41	116	75	0.00256265	13	0.000681035	39	0.00252073	52	0.0020608	143
268	18	14	139	0.43438	106	0.00791547	70	133	63	0.00598353	7	0.0012361	36	0.00652298	43	0.00566232	146
269	18	15	128	0.370077	85	0.00524257	48	117	69	0.00424907	10	0.00107532	44	0.00441458	54	0.0037962	138
270	19	1	154	0.672598	116	0.010731	76	146	70	0.00822551	8	0.00191106	20	0.00730124	28	0.00576119	162
271	19	2	152	0.757748	114	0.0122213	74	144	70	0.0093177	7	0.00211154	23	0.00857816	30	0.00706928	159
272	19	3	144	0.746624	100	0.0103557	60	133	73	0.00829309	11	0.0021124	27	0.00783428	38	0.00617795	155
273	19	4	154	0.640255	114	0.0097239	73	145	72	0.00753086	9	0.00185642	19	0.00654949	28	0.005041	163
274	19	5	158	0.533405	118	0.0081569	77	149	72	0.00629932	9	0.00152411	15	0.00505914	24	0.0037335	167
275	19	6	154	0.450026	118	0.00753263	78	147	69	0.00567787	7	0.00122489	21	0.00516	28	0.00417622	161
276	19	7	144	0.556029	106	0.00894776	68	136	68	0.00692629	8	0.00149349	30	0.00694524	38	0.0057975	152
277	19	8	144	0.517209	110	0.00914311	73	138	65	0.00690436	7	0.00143576	31	0.00726608	38	0.00619208	151
278	19	9	143	0.639663	110	0.0119957	74	137	63	0.00893357	6	0.00200847	33	0.00975983	39	0.00856731	149
279	19	10	142	0.587031	108	0.0105743	72	136	64	0.00796849	6	0.00161789	34	0.00849972	40	0.00746744	148
280	19	11	140	0.183915	72	0.00162734	28	116	88	0.00141679	24	0.000440935	18	0.00113058	42	0.000736496	164
281	19	12	127	0.295851	82	0.00397921	45	116	71	0.00324925	12	0.000828011	43	0.00336015	55	0.00280768	139
282	19	13	138	0.299886	100	0.004772	63	130	67	0.00373625	9	0.000832147	35	0.00389749	44	0.00327049	147
283	19	14	139	0.485569	108	0.00931688	72	134	62	0.00690867	6	0.00138587	37	0.00767014	43	0.00679326	145
284	19	15	126	0.328678	81	0.00449346	45	115	70	0.0036611	10	0.000899295	46	0.00377009	56	0.00325745	136
285	20	1	160	0.665813	121	0.0102919	79	151	72	0.00790988	9	0.00185597	13	0.00606838	22	0.00434512	169
286	20	2	153	0.67955	117	0.0114885	78	146	68	0.00868347	7	0.00173581	22	0.00796516	29	0.00646152	160
287	20	3	148	0.642495	109	0.00990732	69	140	71	0.00766313	9	0.00175775	25	0.00729534	34	0.0058295	157
288	20	4	146	0.585285	111	0.0100318	73	139	66	0.00764022	7	0.00163097	29	0.00776908	36	0.00657556	153
289	20	5	145	0.577848	105	0.00886637	66	136	70	0.00692413	9	0.00163492	28	0.0067894	37	0.00553561	154
290	20	6	153	0.393463	114	0.00610944	73	144	71	0.0047152	8	0.00107993	21	0.00416517	29	0.00331407	161
291	20	7	151	0.460244	117	0.0083762	80	144	64	0.00628941	6	0.00139886	25	0.00626445	31	0.00532272	157
292	20	8	144	0.501095	107	0.00828658	69	136	67	0.00637424	7	0.00147291	31	0.00651177	38	0.00558356	151
293	20	9	150	0.535638	116	0.00949938	78	143	65	0.00716971	6	0.0014907	26	0.00706324	32	0.00601839	156
294	20	10	143	0.63733	109	0.0116547	73	136	63	0.0088006	6	0.0019309	33	0.00941311	39	0.008262	149
295	20	11	137	0.172472	73	0.00163678	31	115	84	0.00141547	21	0.000440786	24	0.0012062	45	0.000849008	158
296	20	12	128	0.232726	72	0.00254157	33	111	78	0.00215337	16	0.000626555	38	0.00207547	54	0.00164616	144
297	20	13	131	0.314765	89	0.0046208	52	121	69	0.00369512	9	0.000864668	42	0.00383696	51	0.00331244	140
298	20	14	144	0.425057	112	0.00798991	76	138	62	0.00599391	6	0.00123388	32	0.00642481	38	0.00560519	150
299	20	15	131	0.341895	92	0.00536789	56	122	66	0.00425257	8	0.000956966	43	0.00447205	51	0.00392066	139
300	21	1	154	0.732008	113	0.0109592	72	144	72	0.00854749	9	0.00219463	19	0.00739679	28	0.00572467	163
301	21	2	148	0.704595	105	0.00983185	63	137	74	0.00781491	11	0.00202008	23	0.00711056	34	0.00546364	159
302	21	3	157	0.543792	114	0.00759856	71	146	75	0.006003	11	0.00157788	14	0.00472189	25	0.00333853	168
303	21	4	146	0.642731	110	0.0109369	72	139	67	0.00829574	7	0.00184012	29	0.00847631	36	0.00718594	153
304	21	5	147	0.479068	102	0.00651056	61	136	75	0.00519843	11	0.00131374	24	0.00469419	35	0.00363176	158
305	21	6	153	0.410065	114	0.00636393	73	144	71	0.00491229	8	0.0011579	21	0.00436034	29	0.00347691	161
306	21	7	146	0.485766	114	0.00916721	77	140	63	0.00680585	5	0.00131349	31	0.00718184	36	0.00636679	151
307	21	8	147	0.522899	113	0.00920935	75	141	66	0.00691772	7	0.00136635	28	0.00706759	35	0.00592734	154
308	21	9	149	0.557371	114	0.00943692	75	142	67	0.0071817	8	0.00153553	25	0.00705767	33	0.00571897	157
309	21	10	141	0.600402	109	0.0114939	73	135	62	0.00854005	5	0.00171383	36	0.00933257	41	0.00840346	146
310	21	11	135	0.2023	80	0.00221021	40	119	79	0.0018665	17	0.00051964	30	0.00170728	47	0.00127771	152
311	21	12	126	0.245595	75	0.0029293	37	112	75	0.00244233	14	0.000683273	42	0.00245415	56	0.00201143	140
312	21	13	133	0.27053	89	0.00372283	50	122	72	0.00300172	11	0.000804489	38	0.00308506	49	0.0025731	144
313	21	14	140	0.402189	101	0.00638793	63	131	68	0.00497646	8	0.00117982	34	0.00515244	42	0.00439575	148
314	21	15	135	0.353163	98	0.00583578	61	127	66	0.00452257	7	0.000961795	40	0.00479898	47	0.00422748	142
315	22	1	154	0.768037	117	0.0124764	77	146	69	0.00955123	8	0.00218725	20	0.0085483	28	0.00673086	162
316	22	2	147	0.732525	107	0.0110171	67	138	71	0.00862504	9	0.00188545	26	0.00807815	35	0.00648574	156
317	22	3	144	0.75473	103	0.0112773	64	135	71	0.00884701	9	0.00206062	29	0.00861617	38	0.00706354	153
318	22	4	140	0.729828	103	0.0120271	66	132	66	0.0093329	7	0.00192576	35	0.00962943	42	0.00834549	147
319	22	5	146	0.522634	106	0.00793331	67	137	70	0.00622637	9	0.00132491	27	0.00589788	36	0.00475464	155
320	22	6	149	0.411885	113	0.00694668	74	142	68	0.00525441	7	0.00113086	26	0.00516169	33	0.00430666	156
321	22	7	151	0.440101	115	0.00749594	76	144	68	0.00564125	7	0.00132029	24	0.00550348	31	0.00455889	158
322	22	8	151	0.461331	114	0.00767385	75	143	68	0.00584877	7	0.00129824	24	0.00553837	31	0.00458092	158
323	22	9	145	0.536967	110	0.00940035	73	138	65	0.0071428	7	0.00149335	30	0.00739221	37	0.00627621	152
324	22	10	143	0.557398	107	0.00928546	69	136	67	0.00711569	8	0.00157589	31	0.00738041	39	0.00618973	151
325	22	11	126	0.226182	70	0.00246666	32	109	77	0.00209675	16	0.000600915	40	0.00203257	56	0.00162352	142
326	22	12	134	0.196132	68	0.00179163	26	112	86	0.0015523	23	0.00048622	25	0.00134047	48	0.00093114	157
327	22	13	137	0.264814	93	0.0036729	54	126	72	0.00295441	10	0.000722232	35	0.00293389	45	0.00244241	147
328	22	14	141	0.352423	104	0.00574493	66	133	67	0.00445196	8	0.000942247	33	0.00458676	41	0.00387564	149
329	22	15	128	0.322167	78	0.00385483	40	114	74	0.00323004	14	0.000811306	40	0.00316383	54	0.00255392	142
330	23	1	155	0.700326	116	0.0106533	74	146	72	0.00825051	9	0.00179086	18	0.00687313	27	0.00517904	164
331	23	2	150	0.690453	107	0.0097319	65	139	74	0.0077018	10	0.00196307	22	0.00682929	32	0.00530859	160
332	23	3	152	0.571995	109	0.00822762	68	141	73	0.00649398	10	0.00173454	20	0.00570504	30	0.00438154	162
333	23	4	150	0.587356	113	0.00976484	74	142	68	0.00744536	7	0.00160095	25	0.00711744	32	0.0059107	157
334	23	5	151	0.52928	113	0.00845665	73	143	70	0.00648141	8	0.00136487	23	0.00596334	31	0.00477664	159
335	23	6	153	0.436123	116	0.0071116	76	145	69	0.0054354	8	0.00119062	21	0.00493108	29	0.00389923	161
336	23	7	147	0.45425	111	0.00784093	73	140	67	0.00590583	6	0.00124637	29	0.0059805	35	0.00516893	153
337	23	8	148	0.437457	116	0.00839861	80	142	62	0.00623287	5	0.00116435	29	0.00648099	34	0.00569913	153
338	23	9	146	0.432443	113	0.00786811	76	140	64	0.00590744	7	0.00118217	29	0.00618524	36	0.00521242	153
339	23	10	145	0.481176	106	0.00764624	68	136	68	0.00595542	8	0.00141679	29	0.00592003	37	0.00494635	153
340	23	11	132	0.197806	72	0.00201968	32	113	81	0.00172659	18	0.000512621	32	0.00157788	50	0.00119439	150
341	23	12	125	0.226933	71	0.0025495	33	109	76	0.00215633	15	0.000599678	42	0.00211616	57	0.00171709	140
342	23	13	140	0.282346	97	0.00397197	57	129	72	0.00317941	10	0.000803529	32	0.00312791	42	0.00257448	150
343	23	14	141	0.323674	105	0.00545849	68	134	66	0.00418577	7	0.000899932	34	0.00438438	41	0.00378947	148
344	23	15	127	0.34656	80	0.00444798	43	115	72	0.00366876	12	0.000919983	43	0.00371118	55	0.00310219	139
345	24	1	157	0.698397	118	0.0109815	77	149	72	0.00836527	8	0.00184549	17	0.00690064	25	0.00528299	165
346	24	2	153	0.654713	110	0.0093969	69	143	74	0.00737348	10	0.00191799	19	0.00635713	29	0.00482639	163
347	24	3	159	0.591517	116	0.0084143	73	148	75	0.00659553	10	0.00174712	13	0.0050402	23	0.00360842	169
348	24	4	158	0.577707	115	0.00818303	72	148	76	0.00638451	10	0.00159062	14	0.00491696	24	0.00353098	168
349	24	5	150	0.527475	114	0.00884642	75	143	68	0.00671067	7	0.00136827	25	0.00642505	32	0.00531888	157
350	24	6	152	0.457679	113	0.00714294	73	144	71	0.00549555	9	0.00131355	21	0.00501793	30	0.00390662	161
351	24	7	154	0.431011	116	0.00700761	76	146	70	0.00532458	8	0.00130071	20	0.00485275	28	0.00383788	162
352	24	8	151	0.449748	114	0.00731735	74	143	69	0.00559738	8	0.00130045	23	0.00528437	31	0.00425626	159
353	24	9	142	0.485585	105	0.00786714	66	134	68	0.00607025	8	0.00138765	32	0.00626685	40	0.00529101	150
354	24	10	139	0.615474	104	0.0107225	68	132	64	0.00822348	7	0.00172877	36	0.00876978	43	0.00762357	146
355	24	11	127	0.203629	68	0.00205938	29	109	80	0.0017665	19	0.000497705	36	0.00165076	55	0.00125243	146
356	24	12	131	0.208679	71	0.00212708	31	112	81	0.00181939	18	0.000533186	33	0.00166949	51	0.00126844	149
357	24	13	132	0.246402	85	0.00315137	46	119	73	0.00259908	13	0.000699209	37	0.00259432	50	0.00210159	145
358	24	14	136	0.356961	94	0.00515416	55	126	71	0.00410224	10	0.00103482	36	0.00421121	46	0.00352069	146
359	24	15	127	0.356298	77	0.00426035	39	113	74	0.00356952	14	0.000907723	41	0.00351909	55	0.00285438	141
360	25	1	166	0.579486	122	0.00790939	77	155	78	0.00620634	11	0.00153148	5	0.00372538	16	0.00221707	177
361	25	2	153	0.643602	115	0.0101816	75	145	70	0.00783829	8	0.0016323	21	0.00689636	29	0.0054442	161
362	25	3	151	0.623688	110	0.00922987	70	142	72	0.00723391	10	0.0016563	21	0.00640245	31	0.00487143	161
363	25	4	152	0.667154	110	0.00979448	69	142	73	0.00765863	9	0.00185081	21	0.00669632	30	0.00524267	161
364	25	5	156	0.555343	116	0.00859422	75	147	72	0.00659976	8	0.00155348	18	0.00554856	26	0.0043193	164
365	25	6	154	0.442499	116	0.00706173	76	146	70	0.0054141	8	0.00118387	20	0.00475438	28	0.00373424	162
366	25	7	148	0.579024	112	0.0100132	74	141	67	0.00753493	6	0.00161458	28	0.00757102	34	0.00651988	154
367	25	8	150	0.531056	113	0.00876785	74	142	68	0.0067083	8	0.00153723	24	0.00645703	32	0.00522708	158
368	25	9	143	0.629926	109	0.0110907	72	137	65	0.00839097	7	0.0017295	32	0.00886401	39	0.00758346	150
369	25	10	138	0.533729	103	0.0093073	67	131	64	0.00713341	7	0.00155231	37	0.00766392	44	0.00669162	145
370	25	11	138	0.182504	71	0.00165284	28	115	87	0.00143295	23	0.000457079	21	0.0011912	44	0.000807454	161
371	25	12	122	0.27151	74	0.00337309	37	109	72	0.00281464	13	0.000690223	47	0.00284825	60	0.00238068	135
372	25	13	133	0.274191	89	0.00382687	51	122	71	0.0030885	10	0.000731358	39	0.00313038	49	0.00264078	143
373	25	14	140	0.404676	106	0.0071769	70	134	64	0.0054532	7	0.00107313	35	0.00583541	42	0.0050417	147
374	25	15	128	0.405422	88	0.00616895	52	119	67	0.00491999	9	0.0010646	45	0.00516384	54	0.00448063	137
375	26	1	153	0.676413	111	0.00978962	69	143	74	0.00765503	10	0.00202538	19	0.0066706	29	0.0050688	163
376	26	2	146	0.719257	95	0.00858963	53	132	79	0.00706643	15	0.00197398	21	0.00609829	36	0.00437982	161
377	26	3	151	0.634524	109	0.00930067	68	141	73	0.00727661	9	0.00177585	22	0.00646977	31	0.00510702	160
378	26	4	148	0.647748	109	0.0100016	69	139	70	0.00778917	9	0.00187215	25	0.00742883	34	0.00595795	157
379	26	5	147	0.65824	108	0.0102336	68	138	70	0.00794263	8	0.00189125	27	0.00767551	35	0.00635339	155
380	26	6	154	0.450727	118	0.00766825	79	147	68	0.00577619	7	0.00126287	21	0.00530909	28	0.00429754	161
381	26	7	154	0.515321	117	0.00844813	77	147	70	0.00639059	8	0.00136374	20	0.0057367	28	0.00448728	162
382	26	8	150	0.452745	110	0.00673589	69	141	72	0.00526731	10	0.00121879	22	0.00476633	32	0.00365772	160
383	26	9	142	0.632346	109	0.0114952	73	136	63	0.00870107	7	0.00173371	33	0.00931206	40	0.00798585	149
384	26	10	147	0.522827	112	0.00908893	74	140	66	0.006877	7	0.00145392	28	0.0069931	35	0.00588526	154
385	26	11	164	0.205562	78	0.00146386	26	127	101	0.00130382	18	0.000264947	0		18	0.000264947	182
386	26	12	134	0.219379	72	0.00214386	31	114	83	0.0018428	20	0.000551166	28	0.0016264	48	0.00117839	154
387	26	13	134	0.280723	92	0.00398948	54	124	70	0.00321192	10	0.000723547	38	0.00324722	48	0.00272145	144
388	26	14	135	0.514363	104	0.0101163	70	129	59	0.00760442	5	0.00154558	42	0.00829974	47	0.00758121	140
389	26	15	134	0.317505	82	0.00370542	43	119	76	0.00310578	15	0.00085673	33	0.00294452	48	0.00229208	149
390	27	1	150	0.718837	109	0.0107115	68	140	72	0.00837331	9	0.00201917	23	0.00761287	32	0.00603964	159
391	27	2	151	0.761767	110	0.0112655	69	141	72	0.00883458	9	0.00211207	22	0.00784666	31	0.00618178	160
392	27	3	151	0.623171	112	0.00971066	71	142	71	0.00748105	8	0.00181744	23	0.00692107	31	0.005604	159
393	27	4	152	0.608214	115	0.00985748	75	144	69	0.00755457	8	0.00171839	22	0.00697451	30	0.00557288	160
394	27	5	154	0.638511	115	0.00974491	74	146	72	0.00752738	9	0.00162656	19	0.00641539	28	0.00487612	163
395	27	6	153	0.5339	120	0.0096699	82	147	65	0.00721718	6	0.00134984	23	0.00684801	29	0.00571046	159
396	27	7	160	0.462083	118	0.00678222	76	150	74	0.00527224	9	0.00127776	13	0.00392412	22	0.00284151	169
397	27	8	143	0.507001	107	0.00856256	69	135	66	0.00657137	7	0.00152204	32	0.00683423	39	0.00588076	150
398	27	9	150	0.493944	112	0.00792857	72	142	70	0.00605892	8	0.00149446	24	0.00582321	32	0.00474102	158
399	27	10	152	0.542419	114	0.00870395	74	144	70	0.00665619	8	0.00148263	22	0.0061034	30	0.00487119	160
400	27	11	130	0.211386	71	0.00219018	32	112	80	0.00186911	18	0.000547856	34	0.00174293	52	0.00132925	148
401	27	12	128	0.23672	71	0.00254799	32	111	79	0.0021583	16	0.00061757	38	0.00206436	54	0.00163568	144
402	27	13	135	0.314198	100	0.00535871	63	128	65	0.00412093	7	0.00079697	40	0.00440352	47	0.00386637	142
403	27	14	141	0.361957	108	0.00659911	72	135	63	0.00498873	7	0.000982949	34	0.00537486	41	0.00462502	148
404	27	15	131	0.359073	93	0.00568841	56	123	67	0.00445798	8	0.000946399	43	0.00472435	51	0.00413173	139
405	28	1	156	0.666796	121	0.0113478	81	149	68	0.00855011	7	0.00169713	19	0.0074439	26	0.00589669	163
406	28	2	155	0.750894	114	0.0111975	73	146	73	0.00869183	9	0.0019567	18	0.00719683	27	0.00545012	164
407	28	3	150	0.626916	109	0.00925163	68	140	72	0.00726194	9	0.00171987	23	0.00652759	32	0.00517542	159
408	28	4	147	0.614482	111	0.0103607	73	140	67	0.00789387	7	0.00164826	28	0.00786457	35	0.00662131	154
409	28	5	150	0.528954	114	0.0088729	75	143	68	0.00673149	8	0.00151703	24	0.00656029	32	0.00529948	158
410	28	6	155	0.49555	116	0.00786848	76	146	70	0.00604975	8	0.00150669	19	0.00531457	27	0.00418631	163
411	28	7	151	0.559561	117	0.0100108	79	145	66	0.00745689	6	0.00147029	25	0.00731209	31	0.00618142	157
412	28	8	144	0.625748	110	0.0114551	74	137	63	0.00864389	6	0.00196879	32	0.00922497	38	0.00807925	150
413	28	9	148	0.510266	114	0.00914528	76	141	65	0.00686559	6	0.00149555	28	0.00702708	34	0.00605092	154
414	28	10	142	0.524836	109	0.009747	73	136	63	0.00729419	6	0.00157877	34	0.00793094	40	0.00697811	148
415	28	11	130	0.205698	70	0.00208357	30	111	81	0.00178459	19	0.00053757	33	0.00165546	52	0.001247	149
416	28	12	130	0.250891	79	0.00296117	40	116	76	0.00247016	15	0.000679058	37	0.00242534	52	0.00192161	145
417	28	13	138	0.357519	100	0.00578814	63	130	67	0.00449353	8	0.0010873	36	0.0047566	44	0.00408946	146
418	28	14	138	0.376212	103	0.0065696	67	131	64	0.00503044	7	0.00114514	37	0.00542837	44	0.00474695	145
419	28	15	133	0.318288	91	0.00461722	53	123	70	0.00368751	10	0.000943874	39	0.00384231	49	0.0032508	143
420	29	1	151	0.735199	109	0.0104693	67	141	74	0.00824655	10	0.0019299	21	0.00714792	31	0.00546469	161
421	29	2	157	0.708794	120	0.0115825	80	150	70	0.00877562	8	0.00183541	17	0.0073588	25	0.00559131	165
422	29	3	148	0.620838	113	0.0106692	75	141	66	0.00811884	7	0.00159811	27	0.00801708	34	0.00669553	155
423	29	4	148	0.591684	115	0.0106534	77	142	65	0.00797565	7	0.00170226	27	0.00822701	34	0.00688368	155
424	29	5	148	0.482773	112	0.00819936	74	141	67	0.00622816	7	0.00126611	27	0.00615101	34	0.00514529	155
425	29	6	149	0.545833	117	0.0103504	80	143	63	0.00766369	5	0.00158519	28	0.00794374	33	0.00698033	154
426	29	7	151	0.460437	115	0.00765622	76	144	68	0.00583322	8	0.001259	23	0.00552516	31	0.00442422	159
427	29	8	139	0.662166	105	0.0118516	69	133	64	0.00896345	7	0.00191433	36	0.00975361	43	0.00847745	146
428	29	9	147	0.562997	113	0.0100965	76	141	65	0.00757245	7	0.00163056	28	0.00787446	35	0.00662568	154
429	29	10	147	0.569667	114	0.0106392	78	141	63	0.00794303	6	0.0016415	29	0.00833976	35	0.00719149	153
430	29	11	131	0.24575	74	0.00262459	35	114	79	0.0022276	17	0.000649519	34	0.00209062	51	0.00161025	148
431	29	12	137	0.218862	79	0.002306	38	119	81	0.00195671	18	0.000588637	27	0.00175271	45	0.00128708	155
432	29	13	138	0.475016	106	0.00878235	70	132	62	0.00664666	6	0.00112137	38	0.00714595	44	0.00632442	144
433	29	14	139	0.38005	105	0.00687733	69	133	64	0.00517175	6	0.00105839	37	0.00561649	43	0.00498047	145
434	29	15	137	0.345927	86	0.00415528	46	123	77	0.00343762	14	0.000935507	31	0.00323902	45	0.00252237	151
435	30	1	154	0.741261	112	0.0107705	70	144	74	0.00840895	10	0.00219804	18	0.0072041	28	0.00541622	164
436	30	2	154	0.672624	116	0.0108451	76	146	70	0.00827511	8	0.00187131	20	0.00738056	28	0.00580649	162
437	30	3	150	0.695958	116	0.0122941	78	143	65	0.00929868	7	0.00209248	25	0.00926305	32	0.00769449	157
438	30	4	148	0.623778	112	0.0103255	73	141	68	0.00788309	8	0.00170059	26	0.00775139	34	0.00632767	156
439	30	5	143	0.615141	108	0.0109078	71	136	65	0.00823089	6	0.00180463	33	0.00873037	39	0.00766487	149
440	30	6	153	0.459614	114	0.00709489	73	144	71	0.00549149	9	0.00131567	20	0.00488006	29	0.00377387	162
441	30	7	160	0.502426	120	0.00765271	78	151	73	0.00588219	9	0.0014603	13	0.00453744	22	0.00327861	169
442	30	8	147	0.502453	112	0.0086867	74	140	66	0.00658717	7	0.00150561	28	0.00672943	35	0.00568466	154
443	30	9	141	0.576143	105	0.00967131	67	134	67	0.00738142	7	0.00159095	34	0.00775607	41	0.00670349	148
444	30	10	148	0.49135	113	0.00852163	75	141	66	0.00645232	7	0.00148133	27	0.00654102	34	0.00549932	155
445	30	11	128	0.209107	67	0.00208978	27	109	82	0.00178724	18	0.000525029	36	0.00166264	54	0.00128344	146
446	30	12	134	0.231733	77	0.00247779	37	116	79	0.00210696	17	0.000632397	31	0.00194089	48	0.00147747	151
447	30	13	141	0.357941	109	0.00671138	73	135	62	0.00504206	6	0.000985374	35	0.00546072	41	0.00480579	147
448	30	14	131	0.394771	93	0.00631103	56	123	67	0.00492406	8	0.00116396	43	0.00528322	51	0.00463706	139
449	30	15	130	0.331791	87	0.00462847	50	120	70	0.00374837	11	0.000887266	41	0.00385588	52	0.0032279	141
450	31	1	154	0.713234	112	0.0101826	70	144	74	0.00801197	10	0.0018947	18	0.00661377	28	0.00492839	164
451	31	2	153	0.742902	108	0.00998487	66	142	76	0.00796958	12	0.00202059	17	0.00653923	29	0.00466945	165
452	31	3	149	0.707148	107	0.0101996	66	139	73	0.00803303	10	0.00206726	23	0.00735362	33	0.00575169	159
453	31	4	145	0.691395	105	0.0104589	65	136	71	0.0081613	9	0.00204543	28	0.00802386	37	0.00656965	154
454	31	5	152	0.525417	114	0.00840937	74	144	70	0.00643893	8	0.00141008	22	0.00587404	30	0.00468365	160
455	31	6	152	0.438387	116	0.00745273	77	145	68	0.00561377	7	0.00130978	23	0.00538494	30	0.00443407	159
456	31	7	149	0.563144	113	0.0095759	74	141	67	0.00727334	7	0.00170409	26	0.00722437	33	0.0060534	156
457	31	8	148	0.417991	112	0.00692333	73	141	68	0.00528548	8	0.00109174	26	0.00517046	34	0.00421076	156
458	31	9	145	0.505319	110	0.00879839	72	138	66	0.0066476	6	0.00141705	31	0.00687438	37	0.00598941	151
459	31	10	151	0.489513	117	0.00870261	79	144	65	0.00656025	6	0.00137712	25	0.00639685	31	0.00542529	157
460	31	11	133	0.297958	94	0.00466708	57	124	67	0.00367951	8	0.000816509	41	0.00386111	49	0.00336403	141
461	31	12	137	0.335842	97	0.00509803	59	128	69	0.00402116	9	0.000937969	36	0.00414896	45	0.00350676	146
462	31	13	141	0.333345	105	0.00561366	68	134	66	0.00431111	8	0.000950577	33	0.00454352	41	0.00384246	149
463	31	14	137	0.34352	102	0.00588199	65	130	65	0.00451339	7	0.000947888	38	0.00483169	45	0.00422754	144
464	31	15	135	0.319287	96	0.0050077	59	126	67	0.00394624	8	0.000874224	39	0.00411305	47	0.00356176	143
465	32	1	158	0.750723	116	0.0107016	73	148	75	0.00837907	11	0.00212376	13	0.0065019	24	0.00449526	169
466	32	2	149	0.711968	106	0.0101222	65	139	74	0.00797498	10	0.00195734	23	0.007184	33	0.00560017	159
467	32	3	150	0.568667	108	0.00827253	67	140	73	0.00649095	9	0.00160737	23	0.00583939	32	0.00464914	159
468	32	4	150	0.616836	117	0.0114716	80	144	64	0.00851401	6	0.00172115	26	0.00866562	32	0.00736354	156
469	32	5	150	0.50302	113	0.00832745	74	142	68	0.00636222	7	0.00134085	25	0.00604217	32	0.00501375	157
470	32	6	153	0.4817	117	0.00822104	78	146	68	0.00618164	7	0.00142382	22	0.00584526	29	0.00477801	160
471	32	7	145	0.502407	109	0.00847837	71	138	67	0.00645421	7	0.00144508	30	0.00662263	37	0.0056431	152
472	32	8	152	0.516116	114	0.00820516	74	144	70	0.00630191	8	0.00135749	22	0.00569872	30	0.00454106	160
473	32	9	146	0.601978	111	0.0104656	73	139	66	0.00791785	7	0.00169873	29	0.00814791	36	0.0068939	153
474	32	10	146	0.495543	111	0.0085304	73	139	66	0.00648583	7	0.00129345	29	0.00656857	36	0.00554285	153
475	32	11	133	0.230083	71	0.00225449	30	113	83	0.0019347	20	0.000608665	29	0.00174495	49	0.00128116	153
476	32	12	133	0.344687	95	0.00549398	59	125	66	0.00432535	9	0.000953186	40	0.00458477	49	0.00391774	142
477	32	13	141	0.305685	99	0.00445755	60	131	71	0.00353447	9	0.000836454	32	0.00348131	41	0.00290073	150
478	32	14	134	0.32835	84	0.003979	45	121	76	0.00329277	14	0.000839095	34	0.00315811	48	0.00248173	148
479	32	15	129	0.297408	77	0.00343542	38	114	76	0.00288564	15	0.000789389	38	0.00280972	53	0.00223793	144
480	33	1	155	0.595662	111	0.00814843	68	144	76	0.00645684	11	0.00165419	16	0.0051827	27	0.00374516	166
481	33	2	164	0.647404	127	0.0104029	85	156	71	0.00789779	8	0.00166128	10	0.00540604	18	0.0037417	172
482	33	3	143	0.6619	103	0.0100769	64	134	70	0.00789843	9	0.0017201	30	0.00777439	39	0.00637724	152
483	33	4	139	0.79645	97	0.0114219	58	129	71	0.00911744	10	0.0021699	33	0.00906321	43	0.00746011	149
484	33	5	153	0.610415	105	0.00763032	61	140	79	0.0061749	13	0.00163946	16	0.0048836	29	0.00342933	166
485	33	6	155	0.403948	112	0.00572821	70	145	75	0.00449236	10	0.00111628	17	0.00367223	27	0.00272558	165
486	33	7	160	0.481797	119	0.00704197	76	150	74	0.00548606	10	0.00133344	12	0.00407842	22	0.0028307	170
487	33	8	145	0.567934	107	0.00909265	69	137	68	0.00705432	8	0.00148283	29	0.00695299	37	0.00577026	153
488	33	9	153	0.616635	114	0.00964651	73	144	71	0.00741827	8	0.00181142	21	0.00667453	29	0.00533299	161
489	33	10	154	0.542979	110	0.00751354	67	143	76	0.00592476	11	0.00160911	17	0.004963	28	0.0036454	165
490	33	11	131	0.226919	71	0.00227961	31	112	81	0.00195732	19	0.000556406	32	0.00177327	51	0.00131993	150
491	33	12	150	0.230958	81	0.00202036	35	124	89	0.0017628	25	0.00058641	7	0.00126088	32	0.00073395	175
492	33	13	131	0.291372	84	0.0037609	46	119	73	0.00308685	12	0.000766973	39	0.00308041	51	0.00253607	143
493	33	14	134	0.345209	91	0.00483875	53	124	71	0.00389522	11	0.000923222	37	0.00395817	48	0.00326266	145
494	33	15	124	0.286701	70	0.0032581	33	108	75	0.00275704	15	0.000787599	43	0.00273512	58	0.00223145	139
495	34	1	161	0.661226	128	0.012101	89	155	66	0.00891013	6	0.00175102	15	0.00727032	21	0.00569338	167
496	34	2	158	0.683314	118	0.0103607	76	149	73	0.00798178	9	0.00187919	15	0.0063508	24	0.00467395	167
497	34	3	151	0.560976	115	0.00935129	76	144	68	0.00711358	7	0.00144622	24	0.00667214	31	0.00549209	158
498	34	4	141	0.719859	108	0.0129514	71	135	64	0.00977583	7	0.00198461	34	0.0105352	41	0.00907538	148
499	34	5	158	0.58727	111	0.00758232	67	146	79	0.00605961	13	0.00159704	11	0.00444549	24	0.00290258	171
500	34	6	159	0.445708	122	0.00742011	82	151	69	0.00561305	7	0.00124238	16	0.00458308	23	0.00356635	166
501	34	7	155	0.478099	114	0.00709669	73	146	73	0.00551793	9	0.00127505	18	0.00457421	27	0.00347449	164
502	34	8	140	0.657367	102	0.0105098	64	132	68	0.00815212	8	0.00188301	34	0.00846759	42	0.00721338	148
503	34	9	139	0.651454	104	0.0112745	68	133	65	0.0085996	7	0.00162667	36	0.00913329	43	0.00791128	146
504	34	10	151	0.554698	112	0.00866818	72	142	70	0.00671345	8	0.00156488	23	0.00614919	31	0.00496614	159
505	34	11	133	0.210321	77	0.0022869	37	116	79	0.00193547	17	0.000568695	32	0.00180975	49	0.00137918	150
506	34	12	141	0.211619	68	0.00175866	23	115	92	0.00153735	27	0.000506388	14	0.00119771	41	0.000742451	168
507	34	13	134	0.387006	97	0.00648219	61	126	65	0.00502777	7	0.00111425	41	0.00537356	48	0.00475241	141
508	34	14	129	0.375673	88	0.00561761	51	119	68	0.00448556	9	0.00111229	44	0.00472522	53	0.0041117	138
509	34	15	127	0.317374	81	0.00421513	44	115	71	0.00345995	11	0.000846131	44	0.00352205	55	0.00298687	138
510	35	1	163	0.640722	126	0.0107307	86	155	69	0.00809214	7	0.00192127	12	0.00606293	19	0.00453706	170
511	35	2	154	0.71829	113	0.0105542	71	144	73	0.00825219	10	0.00206038	18	0.00703526	28	0.00525852	164
512	35	3	149	0.659394	110	0.0102895	70	140	70	0.00797647	8	0.00174147	25	0.00743747	33	0.00605662	157
513	35	4	139	0.773741	102	0.0127148	64	131	67	0.00981035	7	0.00214139	36	0.010278	43	0.00895345	146
514	35	5	147	0.624332	93	0.00700263	50	131	81	0.00583688	17	0.00173724	18	0.00485846	35	0.00334244	164
515	35	6	156	0.424144	114	0.0060441	71	146	75	0.00473308	11	0.00119896	15	0.00383307	26	0.00271864	167
516	35	7	150	0.502282	111	0.00783651	71	142	71	0.00603239	9	0.00136922	23	0.00563173	32	0.0044329	159
517	35	8	144	0.641215	105	0.00992067	66	135	69	0.00776544	8	0.00172965	30	0.00761493	38	0.00637592	152
518	35	9	141	0.675235	106	0.0114984	69	134	65	0.00885079	8	0.00188798	33	0.00931292	41	0.00786415	149
519	35	10	150	0.574529	110	0.00886922	70	141	71	0.0068608	8	0.0016422	24	0.00637406	32	0.0051911	158
520	35	11	133	0.19901	73	0.00199864	32	114	82	0.00171016	19	0.000508518	30	0.00154194	49	0.00114123	152
521	35	12	136	0.280566	93	0.00395253	54	126	72	0.00315788	10	0.00074318	36	0.00318043	46	0.0026506	146
522	35	13	134	0.360358	96	0.00575567	59	126	67	0.00449372	8	0.00102882	40	0.00477278	48	0.00414878	142
523	35	14	129	0.347624	87	0.00499676	50	119	69	0.00402649	10	0.000942178	43	0.00418003	53	0.00356911	139
524	35	15	123	0.332689	71	0.00390551	35	109	74	0.00328075	14	0.000847449	45	0.00327139	59	0.00269622	137
525	36	1	174	0.599382	132	0.00866215	87	164	77	0.0066579	8	0.00141326	0		8	0.00141326	182
526	36	2	149	0.777228	107	0.0114036	67	139	72	0.00897051	9	0.00216934	24	0.00817296	33	0.00653561	158
527	36	3	147	0.656218	110	0.0107183	71	139	68	0.00823827	8	0.00198701	27	0.00821826	35	0.00679397	155
528	36	4	146	0.688676	106	0.0104156	66	137	71	0.0081351	9	0.00180401	27	0.00776674	36	0.00627606	155
529	36	5	162	0.644198	109	0.00734905	62	146	84	0.0060214	16	0.00179937	4	0.00388584	20	0.00221667	178
530	36	6	163	0.366812	119	0.00503543	75	152	77	0.00396424	11	0.000942918	8	0.00258589	19	0.0016347	174
531	36	7	145	0.635422	111	0.0115697	75	139	64	0.00867283	6	0.00187077	31	0.0091841	37	0.00799815	151
532	36	8	144	0.639549	109	0.0109793	71	137	66	0.00835702	7	0.0017265	31	0.00863716	38	0.00736414	151
533	36	9	145	0.63939	106	0.00990965	67	137	70	0.00769631	9	0.00174799	28	0.00757606	37	0.00615843	154
534	36	10	151	0.674344	112	0.010364	71	142	71	0.00803739	9	0.00193823	22	0.00736155	31	0.00578704	160
535	36	11	136	0.191628	73	0.00184623	31	115	84	0.00158893	20	0.000486701	26	0.00137403	46	0.000988234	156
536	36	12	127	0.231173	69	0.00244212	30	109	79	0.00208136	17	0.000610265	38	0.00199133	55	0.00156445	144
537	36	13	132	0.299246	91	0.0044531	54	122	68	0.00356368	9	0.00083287	41	0.00369542	50	0.00318016	141
538	36	14	127	0.312976	80	0.00403341	43	115	72	0.00332759	13	0.000853051	42	0.00339012	55	0.00279045	140
539	36	15	133	0.356241	80	0.00409912	41	117	76	0.00345137	15	0.000985961	34	0.00328321	49	0.00257997	148
540	37	1	160	0.642734	119	0.00959013	77	150	73	0.00744636	9	0.00181219	13	0.00560529	22	0.00405356	169
541	37	2	153	0.747514	112	0.0112286	71	143	72	0.00874645	9	0.00218742	20	0.00768427	29	0.00597835	162
542	37	3	155	0.579554	117	0.00930101	77	147	70	0.00710908	8	0.00172141	19	0.00627603	27	0.00492651	163
543	37	4	142	0.751727	107	0.0130165	70	135	65	0.00993883	7	0.00208597	33	0.010445	40	0.00898218	149
544	37	5	152	0.498674	111	0.00746795	70	142	72	0.00582493	9	0.00143812	21	0.00517738	30	0.0040556	161
545	37	6	147	0.499629	110	0.00822032	71	139	68	0.00629601	7	0.00142263	28	0.00623737	35	0.00527442	154
546	37	7	148	0.523986	108	0.00790214	68	139	71	0.00617866	9	0.00138477	25	0.00574531	34	0.00459105	157
547	37	8	149	0.544222	116	0.00998258	79	143	64	0.00745845	6	0.00154932	27	0.0076139	33	0.00651125	155
548	37	9	143	0.658366	111	0.0124834	76	138	62	0.00931792	6	0.00161971	33	0.0100003	39	0.00871095	149
549	37	10	144	0.534168	105	0.00849621	67	135	68	0.00661317	8	0.00163034	30	0.00667234	38	0.00561087	152
550	37	11	130	0.186576	68	0.00182242	27	110	83	0.00156494	19	0.000464898	33	0.00142292	52	0.00107287	149
551	37	12	131	0.210567	72	0.00216432	33	113	80	0.00185149	19	0.000541041	32	0.00170786	51	0.00127317	150
552	37	13	150	0.224564	80	0.00194827	35	124	89	0.00170341	26	0.000562163	6	0.0012094	32	0.000683519	176
553	37	14	132	0.371126	94	0.00598589	58	124	66	0.00468497	8	0.00106745	42	0.00499732	50	0.00436854	140
554	37	15	127	0.313246	82	0.00416834	45	116	71	0.00341332	12	0.000857698	43	0.00350792	55	0.00292969	139
555	38	1	176	0.58558	126	0.0070035	77	162	85	0.00560818	6	0.000569493	0		6	0.000569493	182
556	38	2	144	0.789114	95	0.00970448	54	131	77	0.00796586	14	0.00211506	24	0.00707444	38	0.0052473	158
557	38	3	155	0.574265	115	0.00881887	74	146	72	0.00679486	8	0.00160993	19	0.00579421	27	0.00455443	163
558	38	4	138	0.811157	100	0.0129957	62	130	68	0.0100684	8	0.00242205	36	0.010642	44	0.00914745	146
559	38	5	149	0.596896	109	0.00905712	68	140	72	0.00701491	9	0.00182695	24	0.00666453	33	0.00534519	158
560	38	6	167	0.419972	121	0.00549064	75	155	80	0.00434317	13	0.00116786	2	0.00254086	15	0.00135093	180
561	38	7	141	0.643673	103	0.0101911	64	133	69	0.00788915	8	0.00177139	33	0.00810188	41	0.00686667	149
562	38	8	154	0.496417	113	0.00737893	72	144	72	0.00577478	9	0.00136074	19	0.00487828	28	0.00374764	163
563	38	9	139	0.712449	105	0.0130225	70	132	62	0.00991045	6	0.00220119	37	0.0107228	43	0.00953374	145
564	38	10	144	0.503559	110	0.00878997	72	138	66	0.00663199	7	0.00126198	31	0.00689954	38	0.00586104	151
565	38	11	136	0.181386	73	0.00172641	31	115	84	0.00149127	22	0.000457951	24	0.00128377	46	0.000888815	158
566	38	12	133	0.205831	70	0.0019945	29	113	84	0.00171164	20	0.00051819	29	0.00152371	49	0.0011133	153
567	38	13	138	0.250868	95	0.00352095	56	128	72	0.00281666	11	0.000722768	33	0.00283058	44	0.00230363	149
568	38	14	133	0.374934	99	0.00660274	63	126	63	0.00507642	7	0.00106695	42	0.00549284	49	0.00486057	140
569	38	15	129	0.305339	87	0.00437999	50	119	69	0.00353351	10	0.000792821	43	0.00365091	53	0.00311164	139
570	39	1	151	0.674205	103	0.00860595	61	138	77	0.00697805	13	0.00191304	18	0.00581063	31	0.00417615	164
571	39	2	148	0.71359	108	0.0107464	68	139	71	0.0084083	9	0.00185131	25	0.00778794	34	0.00621648	157
572	39	3	182	0.32343	113	0.00255257	59	156	97	0.00224692	0		0		0		182
573	39	4	148	0.561211	109	0.00882997	70	139	69	0.00686363	8	0.00155365	26	0.00653124	34	0.00536004	156
574	39	5	149	0.526678	111	0.0082853	71	141	70	0.00639292	8	0.00137934	25	0.00599982	33	0.0048797	157
575	39	6	155	0.459846	117	0.00734375	77	147	70	0.00562777	8	0.00126289	19	0.00487457	27	0.00380444	163
576	39	7	141	0.627434	110	0.011906	74	136	62	0.0088837	6	0.00154593	35	0.00964082	41	0.0084562	147
577	39	8	150	0.528834	114	0.00898729	76	143	67	0.00682325	7	0.00143557	25	0.00659718	32	0.00546808	157
578	39	9	147	0.593689	111	0.00995993	72	140	68	0.00755208	7	0.00162706	28	0.00756773	35	0.0063796	154
579	39	10	147	0.51107	111	0.00858871	73	140	67	0.00655352	7	0.00136116	28	0.00650747	35	0.00547821	154
580	39	11	129	0.196151	72	0.00208626	33	112	79	0.0017745	18	0.000513829	35	0.00168502	53	0.00128726	147
581	39	12	134	0.236686	82	0.00274866	42	119	77	0.00229694	15	0.000656939	33	0.00219153	48	0.00171197	149
582	39	13	141	0.241033	95	0.00322937	55	129	74	0.00260793	11	0.000664558	30	0.00248501	41	0.0019966	152
583	39	14	138	0.331867	103	0.00580951	67	131	64	0.00444247	6	0.000915531	38	0.00473742	44	0.00421625	144
584	39	15	130	0.294512	86	0.00411925	49	119	70	0.00333674	10	0.000816559	42	0.00342823	52	0.00292599	140
585	40	1	151	0.665251	106	0.00897498	64	140	76	0.0071503	12	0.00191395	19	0.00616467	31	0.00451923	163
586	40	2	149	0.720914	107	0.0103269	66	139	73	0.00816015	10	0.0019193	23	0.00730631	33	0.00567388	159
587	40	3	155	0.489313	115	0.00737835	74	146	72	0.00573447	9	0.00129885	18	0.0047784	27	0.00361855	164
588	40	4	152	0.563724	114	0.0088528	73	144	71	0.00679359	9	0.00159976	21	0.00622114	30	0.00483473	161
589	40	5	161	0.469456	114	0.00601001	69	149	80	0.00479439	13	0.00126066	8	0.00326004	21	0.00202233	174
590	40	6	150	0.561297	110	0.0086881	70	141	71	0.00671342	8	0.00160115	24	0.00624787	32	0.00508619	158
591	40	7	143	0.65084	111	0.012153	75	137	62	0.00915127	6	0.0016572	33	0.00972438	39	0.00848328	149
592	40	8	153	0.529556	115	0.00853088	75	145	70	0.00651183	8	0.00147382	21	0.00590823	29	0.00468494	161
593	40	9	145	0.60936	107	0.00976892	68	137	69	0.00752252	8	0.00169762	29	0.00752978	37	0.00626877	153
594	40	10	151	0.508965	111	0.00767813	70	142	72	0.00596376	9	0.00145967	22	0.00541716	31	0.00426821	160
595	40	11	127	0.2031	70	0.00214936	31	110	79	0.00182972	18	0.000525501	37	0.00175261	55	0.00135101	145
596	40	12	133	0.229718	75	0.00237867	35	115	80	0.0020327	19	0.000596866	30	0.00185504	49	0.00136718	152
597	40	13	143	0.23422	93	0.00283801	52	129	77	0.00234328	14	0.000624813	25	0.0020824	39	0.00155917	157
598	40	14	135	0.271547	91	0.00376763	52	124	72	0.00302951	10	0.000756708	37	0.00305737	47	0.00256786	145
599	40	15	128	0.247586	76	0.00290937	38	113	75	0.00244255	14	0.000643048	40	0.00238733	54	0.00193511	142
600	41	1	149	0.578401	113	0.00974854	75	142	67	0.00743432	8	0.00159226	25	0.00727882	33	0.00590026	157
601	41	2	140	0.703795	101	0.0109648	63	131	68	0.00861152	8	0.00188915	34	0.00872388	42	0.00742203	148
602	41	3	147	0.614436	113	0.010829	75	140	65	0.00820005	7	0.00182677	28	0.00842857	35	0.00710821	154
603	41	4	145	0.631402	112	0.0115608	75	139	64	0.00864987	6	0.00160001	31	0.00906953	37	0.00785826	151
604	41	5	147	0.491857	114	0.00896256	76	141	65	0.00666599	6	0.00139981	29	0.00697018	35	0.00601526	153
605	41	6	153	0.496966	120	0.00906888	82	147	65	0.00674105	6	0.00136038	23	0.00650512	29	0.00544069	159
606	41	7	138	0.731862	104	0.0128857	68	132	64	0.00982446	7	0.0018582	37	0.0105276	44	0.00914841	145
607	41	8	144	0.704529	109	0.0125442	72	137	65	0.00944751	6	0.00208635	32	0.00998817	38	0.00874051	150
608	41	9	143	0.645539	110	0.0117778	73	137	64	0.00882617	6	0.00168649	33	0.00939416	39	0.00820837	149
609	41	10	144	0.554192	113	0.0108175	77	139	62	0.00794776	5	0.00148331	33	0.00865044	38	0.0077074	149
610	41	11	133	0.198501	78	0.00217049	38	117	79	0.00183173	17	0.000522551	32	0.00171209	49	0.00129939	150
611	41	12	131	0.30197	94	0.00490455	58	124	66	0.00382335	8	0.000772986	43	0.00407479	51	0.00355686	139
612	41	13	137	0.263092	94	0.00372312	55	126	71	0.00298976	10	0.000743243	35	0.00300068	45	0.00249903	147
613	41	14	137	0.329527	102	0.00575812	66	130	64	0.00440995	7	0.000943589	38	0.00475395	45	0.00416122	144
614	41	15	132	0.289251	91	0.00420065	53	123	70	0.00335165	10	0.000737446	40	0.00346454	50	0.00291912	142
615	42	1	153	0.618645	118	0.0108175	79	146	67	0.00809625	6	0.00171808	23	0.00765292	29	0.00642502	159
616	42	2	154	0.689542	115	0.0107718	74	145	71	0.00829036	8	0.00192539	20	0.00725074	28	0.00572922	162
617	42	3	143	0.60175	109	0.0107187	72	136	64	0.00813454	6	0.00164234	33	0.00853376	39	0.00747354	149
618	42	4	146	0.637224	114	0.0117983	77	140	63	0.00885073	6	0.00161049	30	0.00920388	36	0.00793832	152
619	42	5	157	0.469199	118	0.00733952	77	148	71	0.00564515	8	0.00132181	17	0.00466328	25	0.00359401	165
620	42	6	153	0.499874	119	0.00885213	80	146	66	0.00663555	6	0.00134054	23	0.00626287	29	0.00524446	159
621	42	7	150	0.580187	118	0.0108012	80	144	64	0.00801334	6	0.0015564	26	0.0081283	32	0.00689607	156
622	42	8	140	0.661503	107	0.0120581	71	134	63	0.00911351	6	0.0015981	36	0.00972729	42	0.00856598	146
623	42	9	144	0.636995	109	0.0110155	71	137	66	0.0083537	7	0.0018395	31	0.00873867	38	0.00746777	151
624	42	10	141	0.555948	107	0.00984349	70	135	65	0.00743091	7	0.00145508	34	0.00794984	41	0.00684098	148
625	42	11	137	0.217737	75	0.0021317	33	116	83	0.00183495	20	0.000564328	25	0.00158486	45	0.00113129	157
626	42	12	129	0.272301	78	0.00325415	40	115	75	0.00271681	14	0.000703127	39	0.00266361	53	0.00214575	143
627	42	13	130	0.275315	84	0.0036817	47	118	71	0.00301655	11	0.000746605	41	0.00304911	52	0.00256204	141
628	42	14	140	0.359192	103	0.00599359	66	132	66	0.00462517	7	0.00102098	35	0.00484333	42	0.00420627	147
629	42	15	135	0.318997	96	0.00500885	59	127	68	0.00391437	8	0.000851536	39	0.00410671	47	0.00355264	143
630	43	1	138	0.305915	96	0.00440533	57	128	71	0.00351082	10	0.000852814	34	0.00353508	44	0.00292547	148
631	43	2	135	0.394189	101	0.00693265	65	129	64	0.00528669	7	0.00103738	40	0.00572672	47	0.00502831	142
632	43	3	132	0.234887	76	0.00257093	37	115	78	0.00217814	16	0.000626332	34	0.0020429	50	0.0015896	148
633	43	4	127	0.276255	74	0.00313769	36	112	76	0.00264628	16	0.000725656	39	0.00258993	55	0.00204759	143
634	43	5	132	0.245162	70	0.00237603	29	112	83	0.0020464	21	0.000617103	29	0.00183383	50	0.00132281	153
635	43	6	141	0.207966	82	0.00213231	40	122	82	0.00181851	19	0.000546429	22	0.00154056	41	0.00107986	160
636	43	7	132	0.29007	79	0.00333809	40	117	77	0.00279733	15	0.000758888	35	0.00266989	50	0.00209659	147
637	43	8	124	0.272046	72	0.00318781	35	110	75	0.00266993	14	0.000697457	44	0.00266047	58	0.00218664	138
638	43	9	125	0.274884	72	0.00314036	35	110	75	0.00265411	16	0.000726247	41	0.00262356	57	0.00209098	141
639	43	10	121	0.278046	67	0.00314416	31	106	75	0.00265923	15	0.000700533	46	0.00264288	61	0.00216525	136
640	43	11	152	0.461129	114	0.00739265	74	144	70	0.00565632	8	0.00123596	22	0.00516616	30	0.0041181	160
641	43	12	153	0.592835	113	0.00907288	72	144	72	0.00700136	8	0.00164163	21	0.00616314	29	0.00491583	161
642	43	13	148	0.627766	111	0.0102332	72	141	69	0.007814	8	0.00164436	26	0.00760308	34	0.00620103	156
643	43	14	154	0.530383	113	0.00797148	72	145	73	0.00616305	9	0.00154095	19	0.00535293	28	0.00412765	163
644	43	15	156	0.573481	118	0.00916812	77	147	70	0.00702708	8	0.00174648	18	0.00609037	26	0.00475379	164
645	44	1	139	0.284719	97	0.00403188	58	129	71	0.00323551	11	0.000766	32	0.00319672	43	0.00257491	150
646	44	2	136	0.431112	103	0.00802672	68	130	62	0.00605043	6	0.0011945	40	0.00661699	46	0.00590971	142
647	44	3	130	0.251853	77	0.00292605	39	115	76	0.00245141	14	0.000675503	38	0.00237766	52	0.00191939	144
648	44	4	130	0.284365	82	0.00364918	44	117	73	0.00300465	12	0.00079053	40	0.00301936	52	0.00250502	142
649	44	5	126	0.289918	78	0.00359976	40	113	73	0.00299396	14	0.000786991	42	0.00302918	56	0.00246863	140
650	44	6	141	0.224335	76	0.00208638	33	119	86	0.00180181	22	0.000569498	19	0.00146813	41	0.000985937	163
651	44	7	128	0.267678	80	0.0033764	42	115	73	0.00279481	13	0.000733469	41	0.00281705	54	0.00231545	141
652	44	8	127	0.262879	75	0.0030632	37	112	75	0.00257485	14	0.000685973	41	0.00252371	55	0.00205592	141
653	44	9	127	0.292286	82	0.00388844	45	116	71	0.00318362	12	0.000809888	43	0.00327586	55	0.00273783	139
654	44	10	130	0.252152	78	0.00294106	39	115	76	0.00246442	15	0.000693348	37	0.0024077	52	0.00191318	145
655	44	11	158	0.491544	113	0.00664942	70	147	77	0.00526552	12	0.00140031	12	0.00399393	24	0.00269712	170
656	44	12	148	0.502574	111	0.00836234	72	140	68	0.00637206	7	0.00144459	27	0.00630089	34	0.00530106	155
657	44	13	149	0.477697	112	0.00796324	74	141	67	0.00610643	7	0.00133193	26	0.00590674	33	0.00493632	156
658	44	14	151	0.630249	115	0.0104459	75	144	69	0.00791455	8	0.00176116	23	0.00755404	31	0.0060591	159
659	44	15	149	0.508261	115	0.00884386	76	143	67	0.0066339	7	0.00127262	26	0.00657155	33	0.00544754	156
660	45	1	136	0.280444	87	0.00350285	47	122	75	0.00288734	13	0.000811872	33	0.00280066	46	0.00223861	149
661	45	2	130	0.440737	93	0.00731507	58	122	64	0.00573182	7	0.00121757	45	0.00607729	52	0.0054231	137
662	45	3	131	0.305793	91	0.00461261	54	122	68	0.00366969	9	0.000785164	42	0.0038242	51	0.0032879	140
663	45	4	126	0.254765	72	0.00287276	35	111	76	0.00242458	16	0.000674249	40	0.00238255	56	0.00189447	142
664	45	5	124	0.255239	72	0.00297428	35	110	75	0.00249678	15	0.000658019	43	0.00249003	58	0.00201624	139
665	45	6	133	0.231645	79	0.00261502	40	117	77	0.00220656	16	0.0006132	33	0.00207606	49	0.00159839	149
666	45	7	130	0.238687	77	0.00273171	38	115	77	0.00229164	15	0.000618575	37	0.00220833	52	0.00174975	145
667	45	8	123	0.268837	65	0.00281787	27	106	79	0.00240092	17	0.000658194	42	0.00231979	59	0.00184103	140
668	45	9	126	0.289977	80	0.00379178	43	114	71	0.00312699	12	0.000782809	44	0.00318927	56	0.0026736	138
669	45	10	128	0.271286	77	0.00322566	39	114	75	0.00269204	14	0.000739491	40	0.00266916	54	0.00216887	142
670	45	11	153	0.4331	118	0.00753391	80	146	66	0.00569953	7	0.00116709	22	0.00532138	29	0.00431862	160
671	45	12	146	0.452413	118	0.00983685	84	141	57	0.00713851	4	0.00125971	32	0.00788305	36	0.00714712	150
672	45	13	147	0.561209	112	0.00967067	74	140	66	0.00734412	7	0.00169728	28	0.00749382	35	0.00633451	154
673	45	14	152	0.617371	116	0.0104264	77	145	68	0.00788345	7	0.00161962	23	0.00737567	30	0.00603259	159
674	45	15	150	0.605936	120	0.0120209	84	145	61	0.00884066	6	0.00167849	26	0.00926051	32	0.00783888	156
675	46	1	139	0.24009	83	0.00261504	42	122	80	0.00220471	17	0.000664745	26	0.0019738	43	0.00145627	156
676	46	2	143	0.37702	111	0.00713981	75	137	62	0.00533715	6	0.0010722	33	0.00577451	39	0.00505108	149
677	46	3	125	0.272463	77	0.00344373	41	113	72	0.00285494	13	0.000702279	44	0.00289144	57	0.00239216	138
678	46	4	129	0.239357	67	0.00232656	27	109	82	0.00200692	20	0.000584269	33	0.00182467	53	0.00135659	149
679	46	5	128	0.245322	68	0.00246768	28	109	81	0.00211536	19	0.000637248	35	0.00198265	54	0.00150927	147
680	46	6	134	0.209884	76	0.00219133	36	116	80	0.00186989	18	0.000527161	30	0.00168383	48	0.00125008	152
681	46	7	128	0.224386	70	0.00233602	31	111	80	0.00198921	18	0.000554498	36	0.00187205	54	0.00143287	146
682	46	8	128	0.255656	68	0.00258956	29	110	81	0.00221475	19	0.000636189	35	0.00206881	54	0.00156474	147
683	46	9	128	0.307334	89	0.00473411	53	119	66	0.00377861	9	0.000861937	45	0.00398172	54	0.00346176	137
684	46	10	126	0.28655	79	0.00371613	42	114	72	0.00305761	12	0.000775968	44	0.00312271	56	0.00261983	138
685	46	11	156	0.399414	117	0.00618969	76	148	72	0.00474711	9	0.00111508	17	0.0040076	26	0.00300635	165
686	46	12	152	0.448212	119	0.00826352	82	146	64	0.00616231	6	0.00112237	24	0.00598089	30	0.00500918	158
687	46	13	149	0.513314	113	0.00878117	75	141	66	0.00669874	7	0.00160676	26	0.00666675	33	0.00559342	156
688	46	14	149	0.619177	113	0.0105872	75	142	67	0.00801128	7	0.00183762	26	0.00798127	33	0.00667807	156
689	46	15	151	0.611431	117	0.010668	78	145	67	0.0079896	7	0.00161768	24	0.0077679	31	0.00637914	158
690	47	1	137	0.24667	89	0.00307503	49	124	75	0.00253573	14	0.000666928	31	0.00242071	45	0.00187509	151
691	47	2	135	0.290735	95	0.00441594	57	126	69	0.00348015	9	0.00086504	38	0.00365342	47	0.00311948	144
692	47	3	131	0.266034	83	0.00335013	44	118	74	0.00276198	13	0.000750144	38	0.00276223	51	0.00224935	144
693	47	4	127	0.247211	72	0.00273637	34	111	77	0.00231541	16	0.000652321	39	0.00224749	55	0.00178344	143
694	47	5	133	0.242269	84	0.00303418	46	120	74	0.00250448	13	0.000682553	36	0.00246914	49	0.00199515	146
695	47	6	137	0.198562	79	0.00206548	38	119	81	0.00175812	19	0.000530464	26	0.00156589	45	0.00112871	156
696	47	7	128	0.219797	74	0.00247024	36	112	76	0.00209234	16	0.000579439	38	0.0020239	54	0.00159591	144
697	47	8	135	0.206672	74	0.00204685	33	115	82	0.00176019	20	0.000532706	27	0.00155265	47	0.00111863	155
698	47	9	131	0.259485	87	0.00355926	49	120	71	0.00288689	11	0.000750215	40	0.00296662	51	0.00248857	142
699	47	10	121	0.242414	68	0.00278912	32	106	74	0.00235767	15	0.000646425	46	0.00236482	61	0.00194227	136
700	47	11	161	0.372356	118	0.00515359	74	151	77	0.00404034	11	0.000957388	10	0.0028071	21	0.0018382	172
701	47	12	154	0.460151	117	0.00750993	77	146	69	0.00573619	8	0.00134318	20	0.00517606	28	0.00408095	162
702	47	13	158	0.372434	118	0.00555073	76	149	73	0.00431099	10	0.0010135	14	0.00338221	24	0.00239525	168
703	47	14	155	0.555495	118	0.00926971	79	147	68	0.00705425	7	0.00159153	20	0.00627919	27	0.00506387	162
704	47	15	151	0.544433	111	0.0083069	70	142	72	0.00641955	9	0.00163213	22	0.00592854	31	0.00468119	160
705	48	1	129	0.295301	82	0.00382935	45	117	72	0.00315152	12	0.00079043	41	0.00317662	53	0.00263635	141
706	48	2	134	0.243253	85	0.00298214	46	121	75	0.00246785	14	0.000664964	34	0.00239648	48	0.00189145	148
707	48	3	134	0.234407	82	0.00273476	43	119	76	0.00229206	15	0.000636222	33	0.00217499	48	0.00169413	149
708	48	4	132	0.216535	76	0.0023842	37	115	78	0.00201719	16	0.000591867	34	0.00190513	50	0.00148488	148
709	48	5	128	0.215312	71	0.00229796	32	111	79	0.00195206	17	0.000552355	37	0.00185854	54	0.00144733	145
710	48	6	144	0.188246	74	0.00163192	30	119	89	0.00142432	26	0.000472934	12	0.0010969	38	0.000669975	170
711	48	7	127	0.206343	68	0.00211995	29	109	80	0.0018106	18	0.000533121	37	0.00171667	55	0.00132933	145
712	48	8	134	0.233681	86	0.00299113	47	121	74	0.00245403	12	0.000650689	36	0.00241798	48	0.00197616	146
713	48	9	125	0.224547	71	0.00248898	33	109	76	0.00211482	16	0.0005582	41	0.00205088	57	0.00163188	141
714	48	10	134	0.204276	72	0.00198856	30	114	84	0.00170522	20	0.000521614	28	0.00151251	48	0.00109964	154
715	48	11	152	0.381174	117	0.00646055	78	145	67	0.00491407	8	0.00105369	22	0.00463009	30	0.00367638	160
716	48	12	153	0.461244	118	0.00781946	78	146	68	0.00590361	8	0.00129989	21	0.00552917	29	0.00436247	161
717	48	13	155	0.555921	120	0.00975013	81	148	67	0.00728552	6	0.00160388	21	0.00670621	27	0.00557236	161
718	48	14	152	0.587459	117	0.0101535	78	145	67	0.00764367	7	0.00181123	23	0.00741334	30	0.00610618	159
719	48	15	155	0.506778	113	0.00744645	72	145	73	0.00581981	9	0.00143523	18	0.0048441	27	0.00370781	164
720	49	1	136	0.280673	93	0.00397337	55	126	71	0.00318758	11	0.000783437	35	0.00323351	46	0.00264762	147
721	49	2	135	0.262611	94	0.00385378	56	126	70	0.00306296	10	0.000701546	37	0.0031513	47	0.00263008	145
722	49	3	140	0.238218	81	0.00245065	39	121	82	0.00208789	19	0.000640949	23	0.00180133	42	0.0012764	159
723	49	4	133	0.224666	80	0.00256597	40	117	77	0.0021576	15	0.000602206	34	0.0020413	49	0.00160076	148
724	49	5	131	0.238115	72	0.00241899	32	113	81	0.00206852	19	0.00058972	32	0.00189058	51	0.00140595	150
725	49	6	137	0.216655	80	0.00233777	40	119	79	0.00198536	17	0.000591161	28	0.00178883	45	0.00133638	154
726	49	7	131	0.21179	74	0.00227871	35	114	79	0.00193134	17	0.000572426	34	0.00182523	51	0.00140763	148
727	49	8	131	0.225242	76	0.00250668	37	115	78	0.0021117	16	0.000614828	35	0.00202138	51	0.00158011	147
728	49	9	129	0.231937	79	0.00277254	41	115	74	0.00232388	15	0.000622479	38	0.00228794	53	0.00181659	144
729	49	10	126	0.276596	79	0.00354137	42	114	72	0.00292506	13	0.000758248	43	0.00298593	56	0.00246879	139
730	49	11	157	0.445149	113	0.00615272	70	146	76	0.00485676	11	0.0011908	14	0.00373227	25	0.00261403	168
731	49	12	153	0.512343	118	0.00872772	78	146	68	0.00657224	7	0.00135291	22	0.00609881	29	0.00495325	160
732	49	13	159	0.507379	120	0.00786662	78	150	72	0.00603696	9	0.00145305	14	0.00479084	23	0.00348475	168
733	49	14	152	0.545031	116	0.00935043	77	145	68	0.00701194	7	0.00168256	23	0.00681061	30	0.00561406	159
734	49	15	153	0.598334	119	0.0108391	81	146	65	0.00809269	6	0.00182492	23	0.00786722	29	0.00661709	159
735	50	1	135	0.319749	94	0.00476158	56	125	69	0.00378696	9	0.000939927	38	0.00392161	47	0.00335065	144
736	50	2	141	0.309048	106	0.00538548	69	134	65	0.00409943	7	0.000897832	34	0.00437154	41	0.00377847	148
737	50	3	135	0.224564	84	0.00266632	44	120	76	0.0022254	14	0.000594016	33	0.00209904	47	0.00165074	149
738	50	4	130	0.229819	73	0.00244347	33	112	79	0.00208132	17	0.000602088	35	0.00195513	52	0.00151279	147
739	50	5	127	0.242811	71	0.00266877	33	110	77	0.00226557	16	0.000657155	39	0.00219661	55	0.00174877	143
740	50	6	142	0.195349	78	0.00185911	35	120	85	0.00160234	21	0.000512903	19	0.00131013	40	0.000891587	163
741	50	7	132	0.21239	75	0.00224935	35	115	80	0.00190917	18	0.000553813	32	0.00177512	50	0.00133545	150
742	50	8	127	0.234775	73	0.0026169	35	111	76	0.00222121	16	0.000591949	39	0.00213943	55	0.00168925	143
743	50	9	132	0.220915	77	0.00243823	38	116	78	0.00205981	17	0.000596444	33	0.0019505	50	0.00149012	149
744	50	10	127	0.261857	72	0.002855	34	111	77	0.00242541	17	0.000670558	38	0.00233407	55	0.00181989	144
745	50	11	155	0.405987	117	0.0064845	76	147	71	0.00493413	8	0.00120429	19	0.00436755	27	0.00343029	163
746	50	12	148	0.527662	112	0.00883464	73	141	68	0.00670807	8	0.00151866	26	0.00670189	34	0.00548231	156
747	50	13	154	0.498082	115	0.00770508	74	146	72	0.00591423	9	0.00137734	19	0.00517558	28	0.00395471	163
748	50	14	152	0.535318	117	0.00908367	78	145	67	0.00690567	8	0.00146906	22	0.00650561	30	0.00516253	160
749	50	15	170	0.497238	121	0.00611798	74	156	82	0.00491401	12	0.00120019	0		12	0.00120019	182
750	51	1	140	0.257846	90	0.00314468	49	126	77	0.00259016	14	0.000727906	28	0.00241184	42	0.00185053	154
751	51	2	135	0.409697	100	0.00712089	64	128	64	0.00546189	6	0.00112198	41	0.00585011	47	0.00524651	141
752	51	3	134	0.23789	82	0.00278936	42	119	77	0.00232489	14	0.000643268	34	0.00221336	48	0.00175542	148
753	51	4	129	0.256745	79	0.00316947	41	115	74	0.00263095	13	0.000726565	40	0.00263138	53	0.00216416	142
754	51	5	122	0.237315	68	0.00262551	31	107	76	0.00222446	16	0.000583035	44	0.00219045	60	0.00176181	138
755	51	6	149	0.193674	87	0.00189867	43	128	85	0.00162691	21	0.000498803	12	0.00122305	33	0.000762166	170
756	51	7	135	0.241529	84	0.00289253	45	121	76	0.00240236	14	0.000664378	33	0.00229594	47	0.00180994	149
757	51	8	126	0.243302	75	0.00287107	37	112	75	0.00240253	14	0.000620882	42	0.00237698	56	0.00193795	140
758	51	9	127	0.237219	76	0.00281693	38	113	75	0.0023537	14	0.000618901	41	0.0023297	55	0.00189422	141
759	51	10	129	0.240365	73	0.00259138	34	113	79	0.00219383	17	0.000598899	36	0.0020781	53	0.00160364	146
760	51	11	182	0.436508	182	0.00741436	113	182	69	0.00437022	0		0		0		182
761	51	12	150	0.496501	118	0.00951719	82	144	62	0.00707056	6	0.00146106	26	0.00729906	32	0.00620443	156
762	51	13	156	0.451926	116	0.00670345	74	147	73	0.00521741	10	0.0012111	16	0.00424807	26	0.00308001	166
763	51	14	151	0.561113	114	0.00921671	75	143	68	0.007067	8	0.00167033	23	0.00670679	31	0.00540706	159
764	51	15	157	0.505757	117	0.00759997	75	148	73	0.00587857	9	0.00137688	16	0.0047394	25	0.0035289	166
765	52	1	135	0.281882	89	0.00378409	51	123	72	0.00308126	11	0.000806439	36	0.00307096	47	0.00254097	146
766	52	2	145	0.319694	109	0.00544944	71	138	67	0.00413024	7	0.000916815	30	0.00426701	37	0.00363319	152
767	52	3	133	0.266144	89	0.00361573	50	122	72	0.00293119	11	0.000694701	38	0.00294714	49	0.00244149	144
768	52	4	129	0.338921	91	0.00543578	55	121	66	0.00425955	8	0.00103667	45	0.00457082	53	0.00403737	137
769	52	5	125	0.228767	72	0.00260554	35	110	75	0.00220337	16	0.000598814	41	0.00217293	57	0.00173107	141
770	52	6	135	0.212842	83	0.00248681	43	120	77	0.00207555	15	0.000592007	32	0.00197105	47	0.00153093	150
771	52	7	131	0.26657	85	0.00348962	47	119	72	0.00286685	12	0.000696514	39	0.00286451	51	0.00235439	143
772	52	8	125	0.268105	77	0.00335904	40	113	73	0.00278007	13	0.000677067	44	0.00281056	57	0.00232397	138
773	52	9	126	0.233194	73	0.00263124	35	111	76	0.00222166	16	0.000606119	40	0.00217753	56	0.00172855	142
774	52	10	127	0.243463	73	0.00275936	35	111	76	0.00232952	15	0.000662242	40	0.00227996	55	0.00183877	142
775	52	11	156	0.476271	118	0.00756572	77	148	71	0.00577427	8	0.00125754	18	0.00487544	26	0.00376224	164
776	52	12	150	0.535467	112	0.00855667	73	142	69	0.00660355	9	0.00148759	23	0.00621943	32	0.0048886	159
777	52	13	153	0.513562	112	0.00772033	71	144	73	0.00596965	9	0.00145151	20	0.00524999	29	0.00407115	162
778	52	14	149	0.539443	117	0.0102163	80	143	63	0.00757014	5	0.00150922	28	0.0078084	33	0.00685398	154
779	52	15	154	0.576137	116	0.00915732	76	146	70	0.00703687	9	0.00158583	19	0.00620768	28	0.00472209	163
780	53	1	134	0.313696	93	0.00461795	55	124	69	0.00369132	10	0.000905138	38	0.00382553	48	0.00321712	144
781	53	2	142	0.316611	104	0.00505987	66	134	68	0.0039295	8	0.000795907	32	0.00396362	40	0.00333008	150
782	53	3	131	0.265153	86	0.00359116	48	120	72	0.0029119	11	0.000720977	40	0.00296793	51	0.00248329	142
783	53	4	134	0.23405	82	0.00272892	42	119	77	0.00227797	15	0.000659887	33	0.00218323	48	0.00170719	149
784	53	5	128	0.234491	74	0.00264444	36	113	77	0.00222527	16	0.00062248	38	0.00217046	54	0.0017118	144
785	53	6	135	0.2532	86	0.00315553	47	122	75	0.00259841	13	0.000697438	34	0.00252212	47	0.00201742	148
786	53	7	131	0.313771	91	0.00477473	54	122	68	0.00378422	9	0.000876555	42	0.0039875	51	0.00343851	140
787	53	8	131	0.250275	83	0.00322256	45	118	73	0.00264978	12	0.000720174	39	0.00266521	51	0.00220755	143
788	53	9	129	0.271642	82	0.00352659	44	116	72	0.00290598	12	0.000781524	41	0.00294803	53	0.0024575	141
789	53	10	129	0.290706	78	0.00349804	40	115	75	0.00291283	14	0.000802882	39	0.00289139	53	0.00233971	143
790	53	11	152	0.469729	115	0.00764988	75	144	69	0.00584928	8	0.00134665	22	0.00543389	30	0.00434396	160
791	53	12	147	0.553025	112	0.00941759	73	140	67	0.0071452	7	0.00143239	28	0.00714494	35	0.00600243	154
792	53	13	153	0.515133	117	0.00867706	78	146	68	0.00656598	7	0.00145763	22	0.00609952	29	0.00497906	160
793	53	14	155	0.57362	116	0.00897373	76	147	71	0.0068976	9	0.00163719	18	0.005975	27	0.00452907	164
794	53	15	154	0.577357	117	0.00923459	76	146	70	0.00707596	9	0.00161114	19	0.0062909	28	0.00478669	163
795	54	1	132	0.292332	84	0.00370348	45	119	74	0.0030482	13	0.000837184	37	0.00304592	50	0.00247165	145
796	54	2	140	0.353399	102	0.00568196	64	132	68	0.00439593	8	0.00105568	34	0.00460253	42	0.00392694	148
797	54	3	130	0.297824	85	0.00404584	47	119	72	0.00327482	11	0.000860041	41	0.00338002	52	0.00284694	141
798	54	4	126	0.27494	77	0.00344418	40	113	73	0.00285409	13	0.000766202	43	0.00289905	56	0.00240392	139
799	54	5	126	0.223297	70	0.00237805	31	109	78	0.00202899	18	0.000572628	38	0.00195093	56	0.0015079	144
800	54	6	131	0.220244	78	0.00252694	39	116	77	0.00211928	15	0.000567639	36	0.00202911	51	0.00159927	146
801	54	7	132	0.235859	78	0.00266484	39	116	77	0.0022459	16	0.000654819	34	0.00214751	50	0.00166985	148
802	54	8	130	0.259356	82	0.00327201	44	117	73	0.00270774	13	0.000718974	39	0.00270757	52	0.00221042	143
803	54	9	131	0.239545	79	0.00283381	41	116	75	0.00237326	14	0.000663707	37	0.00230819	51	0.00185676	145
804	54	10	132	0.264339	80	0.00307997	41	117	76	0.00258398	15	0.00068988	35	0.00247007	50	0.00193602	147
805	54	11	159	0.392006	118	0.00578038	75	149	74	0.00448415	9	0.00110554	14	0.00345028	23	0.00253277	168
806	54	12	149	0.57409	110	0.00903961	70	140	70	0.00697695	8	0.00167977	25	0.00665428	33	0.00544834	157
807	54	13	149	0.588649	111	0.00938004	71	141	70	0.00719546	8	0.00160767	25	0.00686231	33	0.00558846	157
808	54	14	151	0.60666	112	0.0094653	72	143	71	0.007283	9	0.00174668	22	0.00675856	31	0.0053035	160
809	54	15	165	0.496734	117	0.00636235	72	152	80	0.00507525	12	0.0014146	5	0.00315548	17	0.00192662	177
810	55	1	135	0.375158	99	0.00626334	62	128	66	0.00482783	8	0.00104898	39	0.00519828	47	0.00449201	143
811	55	2	143	0.266871	100	0.00383763	61	133	72	0.00304109	10	0.000806942	29	0.00298338	39	0.00242532	153
812	55	3	133	0.266025	86	0.00348876	48	121	73	0.00284752	12	0.000782277	37	0.00287216	49	0.00236035	145
813	55	4	128	0.247174	77	0.00292439	39	114	75	0.00244379	14	0.000659042	40	0.00241096	54	0.00195676	142
814	55	5	127	0.221993	73	0.00247044	35	111	76	0.00209769	16	0.000555451	39	0.00201688	55	0.00159174	143
815	55	6	133	0.262937	84	0.00323609	45	119	74	0.00269047	13	0.000705356	36	0.00260582	49	0.00210162	146
816	55	7	136	0.241709	93	0.00341761	55	126	71	0.00274087	10	0.000643168	36	0.00275378	46	0.00229495	146
817	55	8	135	0.24808	77	0.00260136	37	117	80	0.00221755	18	0.000635854	29	0.00199157	47	0.00147236	153
818	55	9	132	0.230856	82	0.00279538	43	118	75	0.00232331	14	0.000660296	36	0.0022846	50	0.0018298	146
819	55	10	138	0.262477	78	0.00267227	37	119	82	0.00228046	19	0.000700217	25	0.00199551	44	0.00143618	157
820	55	11	174	0.424346	118	0.00458579	68	156	88	0.00377017	8	0.000514743	0		8	0.000514743	182
821	55	12	157	0.449883	117	0.00681241	75	148	73	0.00525148	9	0.0012251	16	0.00425964	25	0.00316721	166
822	55	13	160	0.608364	113	0.00788141	69	147	78	0.00632449	12	0.00167314	10	0.00442243	22	0.00292282	172
823	55	14	156	0.537021	120	0.0090016	80	149	69	0.00678361	8	0.00150243	18	0.00598444	26	0.00460536	164
824	55	15	152	0.533881	114	0.00872253	75	144	69	0.0066568	7	0.00150512	23	0.00616271	30	0.00507594	159
825	56	1	133	0.30642	88	0.00410824	49	121	72	0.00334845	11	0.000837904	38	0.00335579	49	0.00279055	144
826	56	2	141	0.37909	106	0.00656091	69	134	65	0.00501321	7	0.000964348	34	0.00526156	41	0.00452789	148
827	56	3	136	0.264341	96	0.00403923	58	127	69	0.00317665	9	0.000783387	37	0.00332812	46	0.00283024	145
828	56	4	122	0.288446	74	0.00362466	38	109	71	0.00302403	13	0.000794997	47	0.00308611	60	0.0025897	135
829	56	5	126	0.215103	69	0.00228237	31	109	78	0.00194571	17	0.000543743	39	0.00186176	56	0.00146165	143
830	56	6	132	0.237604	80	0.00273918	41	117	76	0.00230331	15	0.000607108	35	0.0021842	50	0.00171107	147
831	56	7	135	0.218697	78	0.00234223	38	118	80	0.00198239	17	0.000571613	30	0.00180563	47	0.00135928	152
832	56	8	135	0.227613	78	0.0024122	38	117	79	0.00205786	18	0.000598745	29	0.00186102	47	0.00137759	153
833	56	9	131	0.221776	73	0.00230775	33	113	80	0.00197034	18	0.000553251	33	0.00181292	51	0.00136833	149
834	56	10	128	0.251905	74	0.00283429	36	113	77	0.00238725	16	0.000652172	38	0.00231714	54	0.00182381	144
835	56	11	174	0.442585	115	0.00458628	65	154	89	0.0038128	8	0.000527073	0		8	0.000527073	182
836	56	12	160	0.436997	114	0.0058488	70	148	78	0.00462877	11	0.00123203	11	0.00332812	22	0.00228008	171
837	56	13	150	0.61813	115	0.0106745	76	143	67	0.00804095	7	0.00180003	25	0.00795014	32	0.00660481	157
838	56	14	156	0.590086	115	0.00891872	74	146	72	0.00692788	9	0.00179081	17	0.00582994	26	0.00443178	165
839	56	15	147	0.642002	113	0.0113856	75	140	65	0.00859348	6	0.00177916	29	0.0087631	35	0.00756586	153
840	57	1	135	0.313949	97	0.00502335	60	126	66	0.0039496	8	0.000969851	39	0.00417879	47	0.00363259	143
841	57	2	139	0.384112	104	0.00670352	67	132	65	0.0050976	7	0.001178	36	0.00552061	43	0.00481367	146
842	57	3	136	0.242194	81	0.00265157	40	119	79	0.00224265	17	0.000640226	29	0.00204217	46	0.00152406	153
843	57	4	127	0.241329	74	0.00277236	36	111	75	0.00234161	15	0.000677104	40	0.00230628	55	0.00186196	142
844	57	5	129	0.214266	74	0.0023344	35	113	78	0.0019776	17	0.000552637	36	0.00188673	53	0.00145881	146
845	57	6	131	0.23253	76	0.00255008	37	115	78	0.00215672	17	0.000620335	34	0.00204737	51	0.00157169	148
846	57	7	133	0.225598	78	0.00251712	39	117	78	0.00211958	16	0.000618104	33	0.00200378	49	0.00155131	149
847	57	8	129	0.2367	77	0.00273546	38	114	76	0.00229868	15	0.000611902	38	0.00222946	53	0.00177166	144
848	57	9	129	0.272539	83	0.00357518	45	117	72	0.00293221	12	0.000768718	41	0.00298792	53	0.00248546	141
849	57	10	127	0.239616	73	0.00266389	34	111	77	0.00225422	16	0.000618009	39	0.00218334	55	0.00172797	143
850	57	11	157	0.509358	107	0.00616448	62	142	80	0.00503115	14	0.00144836	11	0.00369118	25	0.0024352	171
851	57	12	157	0.549477	116	0.00831245	75	147	72	0.00645441	9	0.00167106	16	0.00532803	25	0.00401152	166
852	57	13	154	0.585419	116	0.00936309	76	146	70	0.00716946	8	0.00165222	20	0.00636831	28	0.00502085	162
853	57	14	145	0.708588	108	0.0114651	69	137	68	0.00885619	8	0.00180792	29	0.00877266	37	0.00726677	153
854	57	15	151	0.652348	116	0.0113678	78	144	66	0.0085877	7	0.00199322	24	0.00843065	31	0.00697703	158
855	58	1	134	0.261714	85	0.00319265	45	121	76	0.00263675	14	0.000690638	34	0.00254979	48	0.00200754	148
856	58	2	136	0.359686	96	0.00554322	59	127	68	0.00437108	8	0.000969392	38	0.00451234	46	0.00389618	144
857	58	3	134	0.287068	89	0.00386197	50	122	72	0.00314377	11	0.000803201	37	0.00314669	48	0.00260964	145
858	58	4	127	0.261805	70	0.00281095	31	110	79	0.00238198	16	0.000679914	39	0.00228823	55	0.00182036	143
859	58	5	129	0.207563	70	0.00214466	31	111	80	0.00183134	18	0.000531158	35	0.00171375	53	0.00131212	147
860	58	6	136	0.232143	78	0.00243351	37	118	81	0.00206653	18	0.000622514	28	0.00186301	46	0.0013776	154
861	58	7	130	0.222032	79	0.00259224	40	116	76	0.00216921	15	0.000566722	37	0.00210145	52	0.00165874	145
862	58	8	127	0.25934	72	0.00286075	33	110	77	0.00242703	16	0.000707027	39	0.00235883	55	0.00187831	143
863	58	9	133	0.247427	83	0.00303172	44	119	75	0.00251149	13	0.000691972	36	0.00245238	49	0.00198533	146
864	58	10	135	0.22685	73	0.00225085	32	115	83	0.00192794	19	0.000587454	28	0.00170666	47	0.00125422	154
865	58	11	165	0.504528	119	0.00654222	73	153	80	0.00519263	13	0.00140176	4	0.00322225	17	0.00183011	178
866	58	12	151	0.545651	114	0.00912009	75	143	68	0.00693404	7	0.00162591	24	0.00664821	31	0.00551414	158
867	58	13	150	0.511553	112	0.0081468	72	142	70	0.0062494	8	0.00146375	24	0.00591716	32	0.00480381	158
868	58	14	150	0.665437	116	0.0117637	78	144	66	0.00882039	7	0.00175238	25	0.00872205	32	0.00719743	157
869	58	15	153	0.533388	115	0.00850132	75	145	70	0.00651995	8	0.00148998	21	0.00586809	29	0.00466034	161
870	59	1	142	0.267153	93	0.00335662	52	128	76	0.00275023	13	0.000785708	27	0.00255525	40	0.00198015	155
871	59	2	139	0.349057	88	0.00416119	47	124	77	0.00345455	14	0.000966206	29	0.00319138	43	0.00246691	153
872	59	3	131	0.268186	80	0.00316531	41	116	75	0.002655	14	0.000702423	37	0.00255712	51	0.00204799	145
873	59	4	130	0.2263	70	0.00229978	30	111	81	0.00196698	18	0.000586186	34	0.00182151	52	0.0013939	148
874	59	5	126	0.231949	70	0.00250089	31	109	78	0.00212606	17	0.000614361	39	0.00206103	56	0.00162186	143
875	59	6	127	0.2447	75	0.00282857	37	112	75	0.00238323	15	0.000647583	40	0.00233846	55	0.00187731	142
876	59	7	125	0.259375	68	0.00275614	29	108	79	0.00234018	17	0.000689114	40	0.00227773	57	0.00180393	142
877	59	8	129	0.240395	76	0.00275458	38	114	76	0.00231721	15	0.000627958	38	0.00224374	53	0.00178644	144
878	59	9	129	0.260756	79	0.00319817	41	115	74	0.00265842	13	0.00073194	40	0.00264914	53	0.00217888	142
879	59	10	130	0.26096	69	0.00261294	30	111	81	0.00224268	19	0.000657135	33	0.00205653	52	0.00154521	149
880	59	11	156	0.436078	108	0.00558237	65	143	78	0.0044987	12	0.00120723	14	0.00341836	26	0.00239784	168
881	59	12	141	0.536334	103	0.0085756	65	133	68	0.00665217	8	0.00151962	33	0.00685358	41	0.00581281	149
882	59	13	152	0.530338	114	0.00829084	73	144	71	0.0063768	9	0.00143356	21	0.00576924	30	0.00446854	161
883	59	14	143	0.759225	99	0.0104814	59	132	73	0.00841165	11	0.00202509	28	0.00793305	39	0.0062667	154
884	59	15	147	0.695929	107	0.0105473	67	138	71	0.00822596	9	0.00199613	26	0.00787696	35	0.00636475	156
885	60	1	136	0.297959	89	0.00379487	49	123	74	0.00312158	13	0.000817392	33	0.0030255	46	0.00240147	149
886	60	2	139	0.400518	104	0.00706556	68	132	64	0.00538456	6	0.00112814	37	0.00575412	43	0.00510863	145
887	60	3	131	0.268121	83	0.00335565	44	118	74	0.00277375	13	0.000702163	38	0.00273853	51	0.00221946	144
888	60	4	124	0.279393	73	0.00331337	36	110	74	0.0027766	14	0.000744237	44	0.00278247	58	0.00229048	138
889	60	5	126	0.215263	67	0.00223125	28	108	80	0.00190256	17	0.000544172	39	0.00181048	56	0.00142607	143
890	60	6	154	0.218877	83	0.00186794	36	127	91	0.00163184	27	0.00056119	1	0.00110297	28	0.000580539	181
891	60	7	123	0.249695	73	0.00299102	36	110	74	0.00249821	14	0.00062379	45	0.00250904	59	0.0020617	137
892	60	8	125	0.21752	68	0.0023186	30	108	78	0.00197357	17	0.000572381	40	0.00191463	57	0.00151431	142
893	60	9	127	0.24727	74	0.00282575	36	112	76	0.0023783	15	0.000641913	40	0.00232465	55	0.00186572	142
894	60	10	146	0.246728	75	0.0020848	29	120	91	0.00182242	27	0.000604711	9	0.00135214	36	0.000791568	173
895	60	11	163	0.379067	116	0.0049345	71	150	79	0.00393129	12	0.001102	7	0.00261561	19	0.00165965	175
896	60	12	146	0.561937	112	0.00991476	74	139	65	0.00750387	7	0.00165767	29	0.0077879	36	0.00659591	153
897	60	13	148	0.573982	112	0.00956037	73	141	68	0.00727668	8	0.00163608	26	0.00723187	34	0.00591522	156
898	60	14	145	0.767166	104	0.0112513	64	135	71	0.00890731	10	0.00220071	27	0.00854807	37	0.00683257	155
899	60	15	141	0.74848	97	0.0104247	57	130	73	0.00833182	10	0.00205517	31	0.00807481	41	0.0066066	151
900	61	1	133	0.279023	88	0.00381051	50	122	72	0.00307931	11	0.00081889	38	0.00314838	49	0.00262544	144
901	61	2	139	0.360134	103	0.00612081	66	132	66	0.004679	7	0.000990341	36	0.00497687	43	0.0043279	146
902	61	3	129	0.319977	88	0.00474682	52	120	68	0.00379676	10	0.000904238	43	0.00399815	53	0.0034144	139
903	61	4	126	0.233455	70	0.0025692	32	109	77	0.00218032	16	0.000636454	40	0.00212871	56	0.00170235	142
904	61	5	136	0.213259	68	0.00188367	25	113	88	0.00163709	24	0.000505188	22	0.00135926	46	0.000913658	160
905	61	6	132	0.232831	79	0.00270995	40	117	77	0.00226239	14	0.000623852	36	0.00217461	50	0.0017404	146
906	61	7	123	0.297892	76	0.00390098	40	111	71	0.00321208	12	0.0008583	47	0.00332576	59	0.00282391	135
907	61	8	130	0.223224	73	0.00240343	34	113	79	0.00203653	17	0.000607231	35	0.00194068	52	0.00150474	147
908	61	9	132	0.25977	78	0.00297003	39	116	77	0.00249513	15	0.000722622	35	0.00239406	50	0.00189263	147
909	61	10	155	0.227697	80	0.00182918	32	125	93	0.00161344	27	0.000515381	0		27	0.000515381	182
910	61	11	146	0.4586	110	0.00764835	71	139	68	0.00581699	7	0.00117812	29	0.00582249	36	0.00491942	153
911	61	12	137	0.605673	100	0.00995424	63	129	66	0.00772899	7	0.00170858	38	0.00814006	45	0.00713961	144
912	61	13	146	0.483919	109	0.00796889	71	139	68	0.00609692	8	0.00133952	28	0.00612365	36	0.00506051	154
913	61	14	143	0.75799	101	0.0110041	61	133	72	0.00868958	9	0.00212755	30	0.00845295	39	0.00699324	152
914	61	15	141	0.730057	104	0.0120103	67	134	67	0.00925315	8	0.00201754	33	0.00964136	41	0.00815378	149
915	62	1	132	0.242731	77	0.00271436	38	116	78	0.00228447	16	0.000671113	34	0.0021809	50	0.00169777	148
916	62	2	136	0.315419	96	0.00482191	59	127	68	0.00381497	9	0.000898383	37	0.00395886	46	0.00336007	145
917	62	3	131	0.283447	86	0.00384253	48	120	72	0.00311312	11	0.000799727	40	0.003188	51	0.00267288	142
918	62	4	127	0.23092	73	0.00257376	35	111	76	0.00218462	16	0.000582152	39	0.00210409	55	0.00166135	143
919	62	5	134	0.223331	73	0.00223801	32	114	82	0.00191959	19	0.000578035	29	0.00171561	48	0.00126532	153
920	62	6	132	0.194772	73	0.00198542	33	114	81	0.00169685	19	0.000486015	31	0.00154296	50	0.00114132	151
921	62	7	132	0.234455	75	0.00248557	35	115	80	0.00210929	18	0.000612674	32	0.00196279	50	0.00147675	150
922	62	8	123	0.248237	70	0.00282564	33	108	75	0.00238852	15	0.000620499	44	0.00235698	59	0.0019155	138
923	62	9	132	0.212353	69	0.0020263	28	112	84	0.00174438	21	0.000523658	29	0.00155139	50	0.00111974	153
924	62	10	129	0.23273	69	0.00233052	29	110	81	0.00200121	19	0.000575704	34	0.00184177	53	0.0013879	148
925	62	11	162	0.342653	114	0.00437559	69	149	80	0.0034945	12	0.00096836	8	0.00234959	20	0.00152085	174
926	62	12	151	0.508112	117	0.00895336	78	144	66	0.00672903	7	0.00151405	24	0.0066434	31	0.00548516	158
927	62	13	145	0.511624	109	0.00859946	71	138	67	0.00656213	7	0.00133456	30	0.00664032	37	0.00563653	152
928	62	14	153	0.642497	115	0.0101403	74	145	71	0.00776362	9	0.00183918	20	0.0070291	29	0.00541843	162
929	62	15	145	0.717575	108	0.0119052	70	137	67	0.0091464	7	0.00205879	30	0.00925331	37	0.00789218	152
930	63	1	131	0.25366	82	0.00316853	44	118	74	0.00261666	13	0.000715141	38	0.00260798	51	0.00212549	144
931	63	2	136	0.339134	101	0.00587981	65	129	64	0.0045207	7	0.000890372	39	0.00483737	46	0.00423674	143
932	63	3	136	0.232326	82	0.00260881	42	120	78	0.00219521	16	0.000627602	30	0.00202558	46	0.00153933	152
933	63	4	130	0.217311	74	0.00234605	35	113	78	0.00199674	17	0.000544454	35	0.00187075	52	0.00143716	147
934	63	5	125	0.219452	69	0.00237475	31	108	77	0.00202123	16	0.000572573	41	0.00195921	57	0.00156998	141
935	63	6	133	0.213098	79	0.00237781	39	117	78	0.00200404	16	0.000560848	33	0.00188032	49	0.00144948	149
936	63	7	129	0.221898	74	0.00245708	35	113	78	0.00207166	16	0.000601361	37	0.00200247	53	0.00157949	145
937	63	8	127	0.246028	75	0.00289271	38	113	75	0.00242112	14	0.000637538	41	0.00238577	55	0.00194076	141
938	63	9	134	0.26376	86	0.00328873	47	121	74	0.00272251	14	0.00071529	34	0.00265094	48	0.00208638	148
939	63	10	137	0.270587	99	0.00442089	62	129	67	0.00341916	7	0.000755272	38	0.00360923	45	0.00316528	144
940	63	11	153	0.388011	111	0.00565141	70	143	73	0.00443409	10	0.00113808	19	0.00384185	29	0.00290952	163
941	63	12	147	0.488533	112	0.0084757	74	140	66	0.00641564	7	0.00151266	28	0.00659745	35	0.0055805	154
942	63	13	150	0.596926	112	0.00959221	73	142	69	0.00737877	8	0.00167447	24	0.00696718	32	0.005644	158
943	63	14	150	0.701275	114	0.0118473	75	143	68	0.0089571	7	0.00181339	25	0.00862419	32	0.00713433	157
944	63	15	144	0.747636	106	0.0116845	67	136	69	0.00910134	9	0.00204146	29	0.00904979	38	0.00738992	153
945	64	1	127	0.217687	72	0.00238795	34	111	77	0.00202556	17	0.000576	38	0.00196395	55	0.00153495	144
946	64	2	127	0.237433	74	0.00274997	36	112	76	0.00230559	14	0.000628817	41	0.00226697	55	0.00184999	141
947	64	3	137	0.301717	103	0.00533275	67	130	63	0.00409296	7	0.00087822	38	0.00441314	45	0.00386326	144
948	64	4	129	0.217372	74	0.00238806	35	112	77	0.00202837	16	0.000577137	37	0.00193701	53	0.00152648	145
949	64	5	128	0.231541	74	0.00256794	35	112	77	0.00217449	16	0.00058837	38	0.00208704	54	0.00164299	144
950	64	6	128	0.218662	75	0.00252675	37	113	76	0.00211874	14	0.000583261	40	0.00207288	54	0.00168668	142
951	64	7	132	0.193897	70	0.00190031	30	112	82	0.00163616	20	0.000494901	30	0.00147191	50	0.0010811	152
952	64	8	132	0.198667	72	0.00199427	32	113	81	0.00171189	19	0.000493489	31	0.00154246	50	0.00114385	151
953	64	9	131	0.219666	79	0.0025798	41	116	75	0.0021664	15	0.00060504	36	0.00210287	51	0.00166233	146
954	64	10	128	0.214488	73	0.00235529	34	112	78	0.00199161	16	0.000539563	38	0.00190687	54	0.00150174	144
955	64	11	144	0.431612	105	0.00674715	66	136	70	0.00521879	8	0.00113859	30	0.00518071	38	0.00432974	152
956	64	12	148	0.449478	114	0.00813842	77	141	64	0.00612637	6	0.00134447	28	0.00628537	34	0.00541345	154
957	64	13	153	0.499739	117	0.00851034	78	145	67	0.00645916	7	0.00153328	22	0.00608174	29	0.00498384	160
958	64	14	154	0.584406	114	0.00886421	73	145	72	0.00687232	9	0.00154562	19	0.0058624	28	0.00447486	163
959	64	15	151	0.688328	111	0.0104702	70	142	72	0.00810056	8	0.00191518	23	0.00734291	31	0.00594221	159
960	65	1	141	0.203784	76	0.00189135	33	119	86	0.00163503	23	0.000522657	18	0.00133592	41	0.0008797	164
961	65	2	139	0.192225	76	0.0018446	33	118	85	0.001585	21	0.000503194	22	0.00134392	43	0.000933332	160
962	65	3	138	0.203014	86	0.00237795	46	123	77	0.00198393	15	0.000561147	29	0.00183669	44	0.00140184	153
963	65	4	134	0.230443	85	0.00283194	46	121	75	0.00234219	14	0.000632368	34	0.0022783	48	0.00179823	148
964	65	5	132	0.264441	85	0.00341598	46	119	73	0.00280658	12	0.000762515	38	0.00281277	50	0.00232071	144
965	65	6	137	0.284576	93	0.00391194	54	127	73	0.0031389	11	0.000727161	34	0.0031065	45	0.00252488	148
966	65	7	132	0.229493	81	0.00276117	42	118	76	0.00228937	14	0.000656603	36	0.00225344	50	0.00180633	146
967	65	8	144	0.251226	80	0.00234949	36	122	86	0.00202958	23	0.000642333	15	0.00160365	38	0.0010218	167
968	65	9	133	0.216387	78	0.00238976	38	117	79	0.00201196	16	0.00055877	33	0.00187886	49	0.00144781	149
969	65	10	127	0.243755	71	0.002618	33	111	78	0.00222316	17	0.000606239	38	0.00212391	55	0.00165481	144
970	65	11	154	0.531241	116	0.00832724	75	146	71	0.00639615	9	0.00148169	19	0.00563018	28	0.00429674	163
971	65	12	153	0.531378	118	0.00912502	79	146	67	0.00689399	7	0.00145755	22	0.00643011	29	0.00522983	160
972	65	13	156	0.678845	118	0.0106645	77	148	71	0.00818304	9	0.00190147	17	0.0069444	26	0.00519877	165
973	65	14	150	0.685027	111	0.0105598	70	141	71	0.00817814	9	0.00197833	23	0.00762696	32	0.00603828	159
974	65	15	146	0.814131	102	0.0113433	62	135	73	0.00906986	11	0.0023197	25	0.00840595	36	0.00654626	157
975	66	1	155	0.206296	79	0.00166309	31	125	94	0.00146221	27	0.000485786	0		27	0.000485786	182
976	66	2	128	0.226292	75	0.00257254	37	113	76	0.0021675	15	0.000578572	39	0.00209806	54	0.00167598	143
977	66	3	126	0.233039	76	0.00278875	38	112	74	0.00233592	14	0.000597497	42	0.00231657	56	0.0018868	140
978	66	4	126	0.2281	71	0.00250242	33	110	77	0.00212059	16	0.000590559	40	0.00205742	56	0.00163832	142
979	66	5	127	0.225872	70	0.00239589	32	110	78	0.00204417	18	0.000586839	37	0.0019559	55	0.00150784	145
980	66	6	131	0.237547	79	0.00276628	40	116	76	0.00232101	15	0.000620205	36	0.00223343	51	0.00175895	146
981	66	7	130	0.204412	74	0.00221287	35	113	78	0.00187979	17	0.000547085	35	0.00178426	52	0.0013798	147
982	66	8	127	0.215686	69	0.00227734	31	109	78	0.00194655	17	0.000564125	38	0.00185414	55	0.00145541	144
983	66	9	126	0.228664	69	0.00241483	30	109	79	0.00205572	17	0.000564147	39	0.00196082	56	0.00153683	143
984	66	10	129	0.200354	70	0.00208758	31	111	80	0.00177826	17	0.000516663	36	0.00166944	53	0.00129968	146
985	66	11	148	0.482029	106	0.00698039	65	138	73	0.00548901	10	0.00141535	24	0.00511177	34	0.00402459	158
986	66	12	149	0.505358	114	0.0087846	76	142	66	0.0066468	7	0.00141271	26	0.00660774	33	0.00550577	156
987	66	13	147	0.594956	112	0.0102764	74	140	66	0.0078012	7	0.00154965	28	0.00783552	35	0.00657835	154
988	66	14	147	0.65888	102	0.00886758	61	135	74	0.00715163	11	0.00177518	24	0.00635301	35	0.00491427	158
989	66	15	145	0.758606	105	0.0115026	65	136	71	0.00896488	9	0.00232503	28	0.00887529	37	0.00728198	154
990	67	1	163	0.188935	92	0.00159856	43	135	92	0.00139746	19	0.000330235	0		19	0.000330235	182
991	67	2	136	0.226831	86	0.00272588	46	122	76	0.00226539	15	0.000619999	31	0.00215266	46	0.00165288	151
992	67	3	130	0.205627	73	0.00217366	34	113	79	0.00185159	18	0.000521507	34	0.00173187	52	0.0013129	148
993	67	4	128	0.218804	74	0.00249664	36	112	76	0.00210496	15	0.000605697	39	0.00205972	54	0.00165582	143
994	67	5	130	0.23238	73	0.00248088	34	113	79	0.00210527	17	0.000618958	35	0.00199235	52	0.00154336	147
995	67	6	130	0.214129	76	0.00241386	38	115	77	0.00203211	16	0.000560337	36	0.001953	52	0.00152449	146
996	67	7	118	0.256787	67	0.00303846	31	104	73	0.00255528	14	0.000676507	50	0.0025939	64	0.00217447	132
997	67	8	126	0.230891	75	0.00271021	37	112	75	0.0022722	15	0.00060145	41	0.00225447	56	0.00181169	141
998	67	9	130	0.243627	77	0.00279022	38	115	77	0.00233906	15	0.000648661	37	0.0022646	52	0.00179847	145
999	67	10	126	0.249617	70	0.00269788	31	109	78	0.00229106	16	0.000645325	40	0.0022106	56	0.00176338	142
1000	67	11	147	0.44084	106	0.00643261	65	137	72	0.00507494	10	0.00120922	25	0.00473109	35	0.00372484	157
1001	67	12	146	0.60604	110	0.0101486	72	139	67	0.00775787	7	0.00154686	29	0.0077299	36	0.00652764	153
1002	67	13	155	0.503751	115	0.0077578	74	146	72	0.00597193	9	0.00148539	18	0.00517126	27	0.00394264	164
1003	67	14	152	0.648074	114	0.0102352	73	144	71	0.00783131	8	0.00177899	22	0.00714215	30	0.00571197	160
1004	67	15	145	0.734913	105	0.0111741	65	136	71	0.00869979	9	0.00223462	28	0.00861777	37	0.00706511	154
1005	68	1	132	0.224961	82	0.0027312	43	118	75	0.0022686	13	0.000603074	37	0.00220635	50	0.0017895	145
1006	68	2	132	0.262294	89	0.00363813	51	122	71	0.00293724	11	0.000705414	39	0.00300312	50	0.00249762	143
1007	68	3	137	0.200418	72	0.00187853	29	115	86	0.00161901	21	0.000511672	24	0.00138015	45	0.000974862	158
1008	68	4	130	0.216671	71	0.00223255	31	112	81	0.00190142	18	0.000561554	34	0.00177422	52	0.00135445	148
1009	68	5	133	0.21497	68	0.00200096	27	112	85	0.00172877	22	0.000529571	27	0.00151227	49	0.00107106	155
1010	68	6	134	0.23976	87	0.00309578	48	122	74	0.00253134	13	0.0006662	35	0.00251608	48	0.00201507	147
1011	68	7	136	0.243361	82	0.00273178	42	120	78	0.00230089	16	0.000628368	30	0.00210395	46	0.00159071	152
1012	68	8	164	0.232916	82	0.00171539	31	129	98	0.00152692	18	0.000291687	0		18	0.000291687	182
1013	68	9	126	0.322344	86	0.00489489	51	117	66	0.00392715	9	0.000845417	47	0.00410593	56	0.00358192	135
1014	68	10	152	0.205964	77	0.00166852	30	123	93	0.00146743	29	0.000513882	1	0.00100344	30	0.0005302	181
1015	68	11	146	0.476964	107	0.00753778	68	137	69	0.00584564	8	0.00143133	28	0.00577988	36	0.00481354	154
1016	68	12	154	0.528654	114	0.00804539	73	145	72	0.00622822	9	0.00141595	19	0.00534045	28	0.004079	163
1017	68	13	150	0.510417	112	0.00813911	72	142	70	0.00624302	8	0.00133637	24	0.00583642	32	0.00471141	158
1018	68	14	139	0.781017	95	0.0109487	56	128	72	0.00877495	10	0.00219561	33	0.00867084	43	0.00716497	149
1019	68	15	151	0.724931	113	0.011524	73	143	70	0.00884735	8	0.00206394	23	0.00823627	31	0.00664341	159
1020	69	1	134	0.261456	83	0.00312312	44	120	76	0.00259709	14	0.000692883	34	0.0024823	48	0.00196039	148
1021	69	2	134	0.306972	97	0.00500014	60	126	66	0.00389855	8	0.000902214	40	0.00416498	48	0.00362118	142
1022	69	3	130	0.214086	75	0.00237292	36	114	78	0.00200109	16	0.000572722	36	0.00191839	52	0.00150434	146
1023	69	4	131	0.207843	76	0.00229241	36	114	78	0.00193959	16	0.000560261	35	0.00184113	51	0.00143929	147
1024	69	5	138	0.212988	73	0.00196644	30	116	86	0.00170233	23	0.000527509	21	0.00141904	44	0.000953013	161
1025	69	6	132	0.228433	80	0.00270648	42	117	75	0.00226658	14	0.000626652	36	0.00218833	50	0.00175106	146
1026	69	7	131	0.202248	74	0.00214759	34	114	80	0.0018206	17	0.000517183	34	0.0016988	51	0.00130493	148
1027	69	8	129	0.211294	69	0.00214356	30	111	81	0.00183151	19	0.000541022	34	0.00170966	53	0.00129072	148
1028	69	9	142	0.193289	83	0.00198921	40	123	83	0.0016886	19	0.000538149	21	0.00144322	40	0.00101331	161
1029	69	10	141	0.207593	76	0.00192474	32	119	87	0.00165968	23	0.000539463	18	0.0013643	41	0.000901587	164
1030	69	11	149	0.55477	113	0.00951054	75	142	67	0.0071899	7	0.00159459	26	0.00714764	33	0.00596972	156
1031	69	12	157	0.492891	115	0.00716165	73	147	74	0.00559248	10	0.00141369	15	0.0044803	25	0.00325365	167
1032	69	13	143	0.617438	109	0.0111446	72	136	64	0.00840149	6	0.00187221	33	0.00897706	39	0.007884	149
1033	69	14	154	0.5268	114	0.00805382	73	145	72	0.00621899	9	0.00156641	19	0.00546405	28	0.00421124	163
1034	69	15	149	0.722532	113	0.0120577	74	142	68	0.00917323	8	0.00191655	25	0.00892853	33	0.00722866	157
1035	70	1	133	0.248225	82	0.00292411	43	119	76	0.00244207	15	0.000645493	34	0.00233358	49	0.00181682	148
1036	70	2	136	0.268322	96	0.00401422	58	127	69	0.00318461	9	0.000698538	37	0.00325431	46	0.00275426	145
1037	70	3	130	0.227479	78	0.00268938	40	115	75	0.00225228	14	0.000633374	38	0.00220479	52	0.00178172	144
1038	70	4	128	0.226318	72	0.00246452	33	111	78	0.00208954	16	0.000601011	38	0.00200721	54	0.00159056	144
1039	70	5	131	0.206825	67	0.00195334	26	110	84	0.00168745	21	0.000509071	30	0.00150339	51	0.00109396	152
1040	70	6	128	0.233034	76	0.00270907	38	114	76	0.00226764	15	0.000602942	39	0.00222391	54	0.00177364	143
1041	70	7	128	0.238677	79	0.00292233	41	115	74	0.00242746	14	0.000654575	40	0.00243406	54	0.00197271	142
1042	70	8	126	0.230973	73	0.00263504	35	111	76	0.00221797	15	0.000603289	41	0.00217995	56	0.00175763	141
1043	70	9	128	0.226415	75	0.00257323	36	113	77	0.00216105	15	0.0005868	39	0.00210234	54	0.00168136	143
1044	70	10	140	0.203756	76	0.00193297	34	119	85	0.00166575	22	0.000521358	20	0.00138395	42	0.000932115	162
1045	70	11	151	0.475588	106	0.00651527	64	140	76	0.00515791	11	0.00139064	20	0.00450068	31	0.00339712	162
1046	70	12	148	0.600119	113	0.0102755	74	141	67	0.00777383	7	0.0016638	27	0.00777933	34	0.00652025	155
1047	70	13	142	0.680429	105	0.0112412	67	134	67	0.00865563	7	0.00181375	33	0.00888782	40	0.00764986	149
1048	70	14	148	0.640483	107	0.00953448	67	139	72	0.00744705	9	0.00175033	25	0.00693734	34	0.00556431	157
1049	70	15	147	0.645417	113	0.0112646	75	141	66	0.00849927	7	0.00163096	28	0.00859164	35	0.00719951	154
1050	71	1	133	0.280924	85	0.00357218	46	120	74	0.00293655	12	0.000762857	37	0.00289259	49	0.00237102	145
1051	71	2	140	0.260246	99	0.00384835	60	131	71	0.0030327	10	0.000727976	32	0.00306338	42	0.00250733	150
1052	71	3	134	0.262548	86	0.00330926	47	122	75	0.0027143	13	0.000671906	35	0.00264565	48	0.00211109	147
1053	71	4	126	0.220132	75	0.00260032	37	112	75	0.00217525	14	0.000565982	42	0.00215508	56	0.00175781	140
1054	71	5	127	0.221264	74	0.00252678	36	112	76	0.00212897	16	0.000587392	39	0.00209101	55	0.00165359	143
1055	71	6	126	0.250886	75	0.00295892	37	112	75	0.00247691	15	0.000677032	41	0.00247378	56	0.00199251	141
1056	71	7	131	0.19215	72	0.00195969	32	113	81	0.00167394	19	0.000488745	32	0.00154055	51	0.0011487	150
1057	71	8	129	0.242694	78	0.00288196	40	115	75	0.0024063	14	0.000654396	39	0.00236829	53	0.00191556	143
1058	71	9	129	0.228194	78	0.00270298	40	115	75	0.00226149	15	0.000611032	38	0.00222537	53	0.00176848	144
1059	71	10	132	0.214145	77	0.00235505	37	115	78	0.00199441	16	0.000564733	34	0.00187015	50	0.00145242	148
1060	71	11	145	0.609065	109	0.0101416	71	138	67	0.00777324	8	0.00172328	29	0.00791829	37	0.00657883	153
1061	71	12	155	0.460141	118	0.00756007	78	147	69	0.00575725	8	0.00128812	19	0.00508926	27	0.003963	163
1062	71	13	141	0.617494	106	0.0107446	69	134	65	0.00818184	7	0.00187584	34	0.00875232	41	0.00757829	148
1063	71	14	150	0.615991	111	0.00961601	71	141	70	0.00744953	8	0.00180396	24	0.00696372	32	0.00567378	158
1064	71	15	151	0.724664	113	0.01179	74	143	69	0.00901718	8	0.00218824	23	0.00857308	31	0.00692538	159
1065	72	1	135	0.280339	84	0.00330833	44	121	77	0.00275234	15	0.000729156	32	0.00260108	47	0.00200366	150
1066	72	2	143	0.309369	108	0.0053368	71	136	65	0.00408274	7	0.000820924	32	0.00423106	39	0.00361898	150
1067	72	3	131	0.242577	82	0.00298331	43	118	75	0.00246685	14	0.000667847	37	0.00244872	51	0.00195985	145
1068	72	4	131	0.206924	65	0.00190098	24	109	85	0.00164921	22	0.000498237	29	0.00144927	51	0.00103902	153
1069	72	5	146	0.213969	73	0.00176018	27	119	92	0.00154375	28	0.000518345	8	0.00113419	36	0.000655199	174
1070	72	6	125	0.21313	68	0.00228962	30	108	78	0.00194696	17	0.000567278	40	0.00189687	57	0.00150033	142
1071	72	7	129	0.234858	81	0.00292182	43	116	73	0.00242823	13	0.000604098	40	0.00240307	53	0.00196181	142
1072	72	8	128	0.242013	72	0.00264692	34	112	78	0.00223816	16	0.000622615	38	0.00214805	54	0.00169607	144
1073	72	9	124	0.246891	72	0.00291404	35	109	74	0.00245026	14	0.000672557	44	0.00245112	58	0.00202181	138
1074	72	10	134	0.204426	70	0.00194629	29	113	84	0.00167954	21	0.000512036	27	0.00146897	48	0.00105031	155
1075	72	11	152	0.497801	108	0.0069779	67	141	74	0.00553427	10	0.00139829	20	0.00472348	30	0.00361508	162
1076	72	12	158	0.530243	118	0.00796955	76	149	73	0.0061642	9	0.00142614	15	0.00484573	24	0.00356338	167
1077	72	13	148	0.497138	112	0.00841807	74	141	67	0.00640248	7	0.00131168	27	0.00631252	34	0.00528293	155
1078	72	14	141	0.602859	98	0.00866092	59	131	72	0.00686627	10	0.0018047	31	0.00684543	41	0.00561598	151
1079	72	15	150	0.59124	114	0.00995762	75	143	68	0.00754098	8	0.00167784	24	0.00736223	32	0.00594114	158
1080	73	1	135	0.254281	76	0.0026246	35	116	81	0.00223997	18	0.000668632	29	0.00201137	47	0.00149713	153
1081	73	2	138	0.321775	101	0.00522875	63	130	67	0.00405691	8	0.000874893	36	0.00425806	44	0.00364294	146
1082	73	3	125	0.259298	74	0.00307131	37	111	74	0.00257716	14	0.000657395	43	0.00255433	57	0.00208842	139
1083	73	4	125	0.245768	72	0.00279236	34	110	76	0.00235385	15	0.00061744	42	0.00230861	57	0.00186357	140
1084	73	5	149	0.207434	75	0.00170721	28	121	93	0.00149529	28	0.000522461	5	0.0010741	33	0.000606043	177
1085	73	6	130	0.221651	76	0.00248442	37	114	77	0.00209766	16	0.00059854	36	0.00201659	52	0.00158027	146
1086	73	7	130	0.252205	71	0.00261295	32	112	80	0.0022287	18	0.00066598	34	0.00208602	52	0.00159447	148
1087	73	8	126	0.213296	72	0.00235761	34	110	76	0.0020046	17	0.000555471	39	0.00194882	56	0.00152584	143
1088	73	9	133	0.19678	74	0.00203738	34	115	81	0.00173455	18	0.000507759	31	0.00158329	49	0.00118819	151
1089	73	10	136	0.208024	74	0.00203114	33	116	83	0.00174615	20	0.000521497	26	0.00151203	46	0.00108136	156
1090	73	11	146	0.554903	110	0.0093647	72	139	67	0.00713554	7	0.00138199	29	0.00713267	36	0.00601448	153
1091	73	12	150	0.526471	114	0.0091197	76	143	67	0.00685676	6	0.00148757	26	0.00674107	32	0.00575604	156
1092	73	13	148	0.441956	112	0.00753399	74	141	67	0.00571098	7	0.001236	27	0.00570126	34	0.00478194	155
1093	73	14	150	0.573762	114	0.00957702	75	143	68	0.00728411	8	0.00156734	24	0.0070219	32	0.00565826	158
1094	73	15	150	0.572826	117	0.0106771	80	144	64	0.0079154	6	0.00160226	26	0.00807412	32	0.00686064	156
1095	74	1	136	0.26924	80	0.00294623	40	119	79	0.00249025	17	0.000739931	29	0.00228567	46	0.00171442	153
1096	74	2	136	0.352391	101	0.00613814	65	129	64	0.00470788	7	0.000990817	39	0.00507417	46	0.00445279	143
1097	74	3	128	0.253251	72	0.00276867	34	111	77	0.0023531	16	0.000670101	38	0.0022557	54	0.00178589	144
1098	74	4	127	0.223032	72	0.0024309	33	111	78	0.00205866	17	0.000582131	38	0.00199268	55	0.00155669	144
1099	74	5	134	0.216551	68	0.00198373	26	112	86	0.00171883	23	0.000532213	25	0.00148213	48	0.00102696	157
1100	74	6	132	0.197083	74	0.00205749	34	114	80	0.00175538	18	0.000498842	32	0.00160936	50	0.00120957	150
1101	74	7	125	0.234844	73	0.00273883	36	111	75	0.0022993	15	0.000601453	42	0.00228163	57	0.00183948	140
1102	74	8	127	0.224135	70	0.00237746	32	110	78	0.00202824	17	0.000552319	38	0.00192046	55	0.00149758	144
1103	74	9	125	0.249962	70	0.00273912	32	109	77	0.00232209	16	0.000640501	41	0.00226027	57	0.00180559	141
1104	74	10	132	0.230269	75	0.00245542	36	115	79	0.00208751	18	0.000607838	32	0.0019453	50	0.00146382	150
1105	74	11	154	0.466153	115	0.00724863	74	146	72	0.00555064	9	0.00131459	19	0.00489616	28	0.00374494	163
1106	74	12	147	0.564635	113	0.00989106	75	141	66	0.00744985	7	0.00143361	28	0.00755607	35	0.00633157	154
1107	74	13	156	0.579202	115	0.00853522	73	146	73	0.00666475	10	0.0016955	16	0.0055032	26	0.0040387	166
1108	74	14	147	0.663066	107	0.00989579	67	138	71	0.00777262	10	0.00184021	25	0.00734519	35	0.00577234	157
1109	74	15	149	0.612421	112	0.0100241	73	141	68	0.00769726	7	0.001649	26	0.00735545	33	0.00614499	156
1110	75	1	135	0.282379	90	0.00375832	51	124	73	0.00305263	12	0.000755655	35	0.00303091	47	0.00244999	147
1111	75	2	138	0.249355	86	0.002863	45	123	78	0.0023946	16	0.000658537	28	0.00218718	44	0.00163131	154
1112	75	3	127	0.276523	77	0.00335873	40	114	74	0.0027963	14	0.000727088	41	0.00279307	55	0.00226719	141
1113	75	4	127	0.283976	77	0.00344328	39	113	74	0.0028734	14	0.000780736	41	0.00287666	55	0.00234315	141
1114	75	5	137	0.21636	67	0.00187707	23	112	89	0.00163621	24	0.000527564	21	0.00134642	45	0.000909698	161
1115	75	6	133	0.216653	77	0.00236065	38	116	78	0.0020035	17	0.000582452	32	0.00186724	49	0.0014215	150
1116	75	7	153	0.201009	77	0.00161841	29	123	94	0.00142302	29	0.000507468	0		29	0.000507468	182
1117	75	8	124	0.255993	71	0.00293202	34	109	75	0.00247354	15	0.000672958	43	0.00245207	58	0.00199195	139
1118	75	9	127	0.269837	76	0.00323218	39	113	74	0.00270387	14	0.000728684	41	0.00268863	55	0.00218974	141
1119	75	10	130	0.246202	71	0.00254979	32	112	80	0.00217478	18	0.000651168	34	0.00203597	52	0.00155661	148
1120	75	11	149	0.442152	110	0.00680053	70	141	71	0.00526695	9	0.00116967	24	0.00491048	33	0.00389026	158
1121	75	12	165	0.483026	124	0.00719875	81	156	75	0.00552021	9	0.0012689	8	0.00356234	17	0.00234817	174
1122	75	13	142	0.679627	104	0.010867	66	134	68	0.00843717	8	0.00171966	32	0.00851937	40	0.00715943	150
1123	75	14	140	0.78341	100	0.0119235	62	131	69	0.0094015	9	0.00206097	33	0.00945729	42	0.00787237	149
1124	75	15	152	0.702586	111	0.0103831	70	143	73	0.00808994	10	0.00199493	20	0.00716742	30	0.00544326	162
1125	76	1	140	0.235342	83	0.0025046	41	122	81	0.00212018	18	0.00065645	24	0.00186801	42	0.00134877	158
1126	76	2	127	0.254973	77	0.00311299	39	113	74	0.0025912	13	0.000696925	42	0.00259273	55	0.00214463	140
1127	76	3	124	0.290293	76	0.00365465	39	111	72	0.00303847	13	0.000784518	45	0.00308996	58	0.00257323	137
1128	76	4	122	0.262489	72	0.0031538	35	108	73	0.00264615	14	0.000704386	46	0.00267442	60	0.00221475	136
1129	76	5	128	0.215412	70	0.00222511	31	110	79	0.00190712	18	0.000526856	36	0.00177686	54	0.00136019	146
1130	76	6	133	0.207602	76	0.00222709	36	116	80	0.00188381	17	0.000551163	32	0.001751	49	0.00133473	150
1131	76	7	125	0.223568	71	0.00254234	34	110	76	0.00213989	15	0.000594552	42	0.00211692	57	0.0017163	140
1132	76	8	122	0.234257	68	0.00263002	31	107	76	0.00222125	16	0.000613682	44	0.00221628	60	0.00178892	138
1133	76	9	132	0.217028	68	0.00204771	27	111	84	0.00176895	21	0.000535816	29	0.00156387	50	0.00113209	153
1134	76	10	164	0.229846	85	0.00175634	34	131	97	0.00155423	18	0.000308539	0		18	0.000308539	182
1135	76	11	151	0.489766	116	0.00853532	77	144	67	0.00639826	6	0.00139217	25	0.00623919	31	0.00530105	157
1136	76	12	151	0.521985	110	0.00774309	70	142	72	0.00606123	10	0.00143884	21	0.00541108	31	0.00412971	161
1137	76	13	140	0.736151	101	0.0115013	63	132	69	0.00895524	9	0.00211112	33	0.00926559	42	0.00773249	149
1138	76	14	136	0.813619	97	0.0125742	59	128	69	0.00983574	9	0.0021966	37	0.010295	46	0.00871057	145
1139	76	15	148	0.738544	106	0.010726	66	138	72	0.00847871	10	0.00199328	24	0.00775255	34	0.00605865	158
1140	77	1	140	0.235075	89	0.00282188	48	125	77	0.00233789	14	0.000667295	28	0.00215727	42	0.00166061	154
1141	77	2	133	0.2424	87	0.00324166	49	121	72	0.00264261	11	0.000685133	38	0.00265619	49	0.00221371	144
1142	77	3	123	0.242829	69	0.00273601	32	108	76	0.00231039	16	0.000632591	43	0.00229637	59	0.00184518	139
1143	77	4	123	0.234793	70	0.00268214	33	108	75	0.00226708	15	0.000578737	44	0.00223547	59	0.00181427	138
1144	77	5	126	0.245257	66	0.00247125	27	108	81	0.00211383	19	0.000614522	37	0.00199969	56	0.00152972	145
1145	77	6	133	0.199535	76	0.00213744	36	116	80	0.00180877	17	0.000524356	32	0.00167684	49	0.001277	150
1146	77	7	125	0.243988	75	0.00293691	38	111	73	0.00246542	14	0.000630166	43	0.00245482	57	0.00200666	139
1147	77	8	124	0.227935	67	0.00245392	30	107	77	0.00209058	16	0.000583901	42	0.00202764	58	0.00162937	140
1148	77	9	130	0.235382	69	0.0023129	29	111	82	0.00198681	20	0.00058621	32	0.00181219	52	0.00134066	150
1149	77	10	136	0.249892	73	0.00240385	32	115	83	0.00207664	21	0.000632445	25	0.00179003	46	0.00126157	157
1150	77	11	149	0.445353	107	0.00644118	66	139	73	0.00506863	10	0.00126715	23	0.00462519	33	0.0036076	159
1151	77	12	151	0.592458	111	0.0091329	71	142	71	0.0070712	8	0.00161452	23	0.00641249	31	0.0051743	159
1152	77	13	147	0.690491	105	0.00992127	64	137	73	0.00782802	10	0.00192406	25	0.00727849	35	0.00574866	157
1153	77	14	139	0.78301	97	0.0113347	58	129	71	0.00902026	10	0.00211082	33	0.00900508	43	0.00740176	149
1154	77	15	145	0.74615	96	0.0092042	54	132	78	0.00751722	14	0.00200903	23	0.00663957	37	0.00488747	159
1155	78	1	130	0.257838	77	0.002924	38	115	77	0.00245732	16	0.000700086	36	0.00238182	52	0.00186436	146
1156	78	2	131	0.323882	93	0.00510322	56	123	67	0.00400957	9	0.000906764	42	0.00427795	51	0.00368303	140
1157	78	3	126	0.299668	82	0.00412523	46	115	69	0.00337533	11	0.000821585	45	0.00348101	56	0.00295862	137
1158	78	4	123	0.234859	69	0.00265737	32	108	76	0.002239	15	0.000612741	44	0.00222494	59	0.00181506	138
1159	78	5	130	0.247111	71	0.00255456	32	112	80	0.00218068	18	0.000638467	34	0.00203066	52	0.00154875	148
1160	78	6	137	0.196299	78	0.00203621	37	118	81	0.00173567	18	0.00052903	27	0.00154237	45	0.00113703	155
1161	78	7	121	0.263493	68	0.00303511	31	106	75	0.00255478	14	0.000690461	47	0.00255988	61	0.00213084	135
1162	78	8	125	0.238106	68	0.0025381	30	108	78	0.00215894	16	0.000606831	41	0.0020806	57	0.00166691	141
1163	78	9	123	0.249258	72	0.00300146	36	109	73	0.00251308	13	0.000670192	46	0.00252848	59	0.00211902	136
1164	78	10	147	0.273312	86	0.0027387	42	126	84	0.0023396	20	0.000755219	15	0.00185897	35	0.00122825	167
1165	78	11	155	0.420099	117	0.0067729	77	147	70	0.00516469	7	0.00116917	20	0.00450678	27	0.00364147	162
1166	78	12	145	0.673582	111	0.0120111	74	138	64	0.0091111	6	0.00182017	31	0.00940959	37	0.00817888	151
1167	78	13	144	0.677338	105	0.0107515	67	135	68	0.0083769	8	0.00201697	30	0.00841354	38	0.00706689	152
1168	78	14	144	0.75779	98	0.00999145	58	132	74	0.00812095	12	0.00196326	26	0.00735876	38	0.00565492	156
1169	78	15	146	0.791349	99	0.0102136	57	133	76	0.0082868	12	0.00218374	24	0.0073719	36	0.00564251	158
1170	79	1	142	0.211399	85	0.00225128	43	124	81	0.0019078	18	0.000552913	22	0.00161915	40	0.00113934	160
1171	79	2	136	0.292995	96	0.00444634	58	127	69	0.00350789	9	0.000808791	37	0.00363461	46	0.00308173	145
1172	79	3	135	0.246096	84	0.00297098	45	121	76	0.00246228	14	0.000697684	33	0.00237411	47	0.00187475	149
1173	79	4	125	0.243221	73	0.00283188	36	110	74	0.00238963	15	0.000657905	42	0.00237309	57	0.00192172	140
1174	79	5	124	0.251368	71	0.00286399	34	109	75	0.00242018	15	0.000633625	43	0.00238122	58	0.00192926	139
1175	79	6	128	0.23575	75	0.00272002	37	113	76	0.00228188	15	0.000662258	39	0.00225336	54	0.00181139	143
1176	79	7	128	0.258728	79	0.00318398	41	115	74	0.00264198	14	0.000713476	40	0.00265609	54	0.00215245	142
1177	79	8	134	0.19182	73	0.0018988	32	114	82	0.00163292	20	0.000495011	28	0.00145325	48	0.00105398	154
1178	79	9	136	0.223938	70	0.00204248	27	114	87	0.00176616	23	0.000554734	23	0.00149935	46	0.00102704	159
1179	79	10	182	0.255812	96	0.00172242	40	142	102	0.00155191	0		0		0		182
1180	79	11	144	0.500403	103	0.00733782	63	134	71	0.0058093	10	0.00144194	28	0.0056389	38	0.00453443	154
1181	79	12	144	0.568534	102	0.00813917	62	134	72	0.00646896	10	0.00148832	28	0.00612412	38	0.00490417	154
1182	79	13	153	0.553558	112	0.00814285	71	144	73	0.00635897	10	0.00148384	19	0.00545467	29	0.00408542	163
1183	79	14	142	0.770333	102	0.0115936	62	133	71	0.00906799	9	0.00218062	31	0.00909193	40	0.00753688	151
1184	79	15	145	0.684742	104	0.00994725	64	136	72	0.00785092	10	0.00178645	27	0.00743146	37	0.00590578	155
1185	80	1	134	0.268693	89	0.00361312	50	123	73	0.00292375	12	0.000766007	36	0.00296168	48	0.00241276	146
1186	80	2	136	0.456698	103	0.00844369	67	130	63	0.00632952	6	0.00145895	40	0.00701166	46	0.00628739	142
1187	80	3	133	0.246003	81	0.00289162	42	118	76	0.00241995	15	0.00067286	34	0.00232392	49	0.0018185	148
1188	80	4	129	0.255468	79	0.00311573	41	115	74	0.0025969	14	0.000707572	39	0.00258319	53	0.00208775	143
1189	80	5	127	0.30623	80	0.00393404	43	115	72	0.00324589	12	0.000791722	43	0.00327443	55	0.00273275	139
1190	80	6	141	0.183383	77	0.00175325	35	119	84	0.00151487	21	0.000470415	20	0.00124279	41	0.000847182	162
1191	80	7	125	0.250728	73	0.00295619	36	110	74	0.00248675	14	0.000675075	43	0.00247298	57	0.00203139	139
1192	80	8	135	0.182154	73	0.00177895	32	115	83	0.00152995	21	0.000471223	26	0.00134846	47	0.000956502	156
1193	80	9	129	0.199167	71	0.00209885	32	111	79	0.00178983	17	0.000519428	36	0.00168594	53	0.00131178	146
1194	80	10	174	0.251171	90	0.00182167	36	136	100	0.00162165	8	0.000145985	0		8	0.000145985	182
1195	80	11	158	0.362356	111	0.00465025	66	145	79	0.00372644	12	0.00098698	12	0.00271902	24	0.001853	170
1196	80	12	140	0.626599	104	0.0106134	67	133	66	0.00813116	7	0.00155596	35	0.00850898	42	0.00735014	147
1197	80	13	154	0.517288	112	0.0074187	70	144	74	0.00582564	10	0.00141585	18	0.00485655	28	0.00362773	164
1198	80	14	138	0.76763	100	0.0120412	62	130	68	0.00942086	9	0.00213811	35	0.00980859	44	0.00823963	147
1199	80	15	140	0.697885	102	0.0109598	64	132	68	0.00857185	9	0.00192102	33	0.00880306	42	0.00732834	149
1200	81	1	132	0.311259	88	0.00428961	50	121	71	0.00347577	11	0.000880868	39	0.00355411	50	0.002966	143
1201	81	2	138	0.372284	93	0.00497022	53	127	74	0.00401367	12	0.00102643	32	0.0039374	44	0.0031435	150
1202	81	3	157	0.261512	93	0.00247368	46	134	88	0.00212178	23	0.000725119	2	0.00143738	25	0.0007821	180
1203	81	4	138	0.278286	97	0.00418649	59	129	70	0.00329307	9	0.000803793	35	0.00339187	44	0.00286249	147
1204	81	5	131	0.35976	91	0.0054703	55	122	67	0.00436479	9	0.000926014	42	0.00454168	51	0.00390362	140
1205	81	6	134	0.246645	84	0.00300139	44	120	76	0.00248156	13	0.000677466	35	0.00240141	48	0.00193451	147
1206	81	7	128	0.24807	78	0.00305147	41	114	73	0.0025443	13	0.000695406	41	0.00254083	54	0.00209656	141
1207	81	8	136	0.203621	77	0.00210293	36	117	81	0.00179591	19	0.00054537	27	0.00160708	46	0.00116855	155
1208	81	9	155	0.212924	84	0.00180285	36	128	92	0.00157415	27	0.000526102	0		27	0.000526102	182
1209	81	10	166	0.230078	88	0.00177002	36	133	97	0.00156431	16	0.000280775	0		16	0.000280775	182
1210	81	11	153	0.584945	107	0.0077059	65	141	76	0.00620485	12	0.00150941	17	0.00495424	29	0.00352879	165
1211	81	12	145	0.694587	109	0.0116037	71	138	67	0.00888321	8	0.0019063	29	0.00903771	37	0.00749579	153
1212	81	13	169	0.57849	125	0.00799242	80	158	78	0.00623693	11	0.00166236	2	0.00350309	13	0.00194555	180
1213	81	14	152	0.634531	105	0.0082053	62	139	77	0.00662081	12	0.00177385	18	0.00543836	30	0.00397255	164
1214	81	15	144	0.709561	99	0.00946359	58	132	74	0.00765779	12	0.0020045	26	0.00709789	38	0.00548945	156
1215	82	1	151	0.203573	81	0.00176347	35	125	90	0.00153823	26	0.000515114	5	0.00108335	31	0.000606765	177
1216	82	2	160	0.250447	87	0.00210139	39	131	92	0.0018405	22	0.000532253	0		22	0.000532253	182
1217	82	3	173	0.234937	91	0.00174822	38	137	99	0.00155051	9	0.000160483	0		9	0.000160483	182
1218	82	4	137	0.241903	76	0.00241085	34	117	83	0.00206458	20	0.000646246	25	0.00181249	45	0.00129416	157
1219	82	5	131	0.206647	73	0.00215952	33	113	80	0.00184041	18	0.000544626	33	0.00171466	51	0.00130171	149
1220	82	6	132	0.196385	73	0.00200277	33	114	81	0.0017118	19	0.00048781	31	0.00155531	50	0.00114966	151
1221	82	7	128	0.208123	73	0.00229671	35	112	77	0.0019453	16	0.000535606	38	0.00186762	54	0.00147295	144
1222	82	8	138	0.185767	78	0.00187573	37	119	82	0.00160452	20	0.000491837	24	0.00139809	44	0.000986158	158
1223	82	9	136	0.177572	74	0.00174805	33	116	83	0.00149931	20	0.000471225	26	0.00132066	46	0.000951338	156
1224	82	10	166	0.178484	83	0.00129701	31	130	99	0.0011556	16	0.000195951	0		16	0.000195951	182
1225	82	11	148	0.536025	106	0.00769843	65	138	73	0.00607791	10	0.00140042	24	0.00551273	34	0.00430323	158
1226	82	12	145	0.654075	109	0.0111735	72	138	66	0.00852039	7	0.00187586	30	0.00875473	37	0.00745332	152
1227	82	13	161	0.522916	116	0.00702006	71	149	78	0.00554952	11	0.00143834	10	0.00386956	21	0.00259606	172
1228	82	14	159	0.621466	108	0.00752043	63	144	81	0.00610986	14	0.00178981	9	0.00433543	23	0.00278592	173
1229	82	15	151	0.576842	104	0.00748211	61	138	77	0.00603005	12	0.00164372	19	0.00506822	31	0.0037426	163
1230	83	1	149	0.215407	79	0.00187449	33	123	90	0.00163323	26	0.000559792	7	0.00119696	33	0.000694949	175
1231	83	2	170	0.247253	89	0.00186193	37	135	98	0.00165019	12	0.000233017	0		12	0.000233017	182
1232	83	3	132	0.213767	72	0.00216562	31	113	82	0.0018484	18	0.00055188	32	0.00168751	50	0.00127869	150
1233	83	4	130	0.193392	70	0.00194614	30	111	81	0.00167076	19	0.000473661	33	0.00152589	52	0.00114142	149
1234	83	5	135	0.186733	73	0.00182964	32	115	83	0.00157063	20	0.000488201	27	0.00138864	47	0.00100548	155
1235	83	6	141	0.183398	81	0.00183697	38	121	83	0.00157303	20	0.000475553	21	0.0013177	41	0.000906895	161
1236	83	7	126	0.235144	77	0.00293908	40	113	73	0.00243543	13	0.000667379	43	0.00247748	56	0.00205728	139
1237	83	8	129	0.211077	73	0.00229087	34	112	78	0.00194646	17	0.000552809	36	0.00185414	53	0.00143673	146
1238	83	9	130	0.187225	72	0.00197069	33	112	79	0.00168298	18	0.000489797	34	0.00157676	52	0.0012005	148
1239	83	10	151	0.180029	76	0.00145729	29	122	93	0.00128204	29	0.000444898	2	0.000885249	31	0.000473308	180
1240	83	11	156	0.424076	115	0.00625877	73	147	74	0.00485032	10	0.00120276	16	0.00400844	26	0.00292933	166
1241	83	12	140	0.62934	106	0.0113234	70	133	63	0.00861557	6	0.00183302	36	0.00923125	42	0.00817436	146
1242	83	13	144	0.57985	111	0.0105078	74	138	64	0.00790396	7	0.00161079	31	0.00840228	38	0.00715121	151
1243	83	14	147	0.703182	106	0.010199	65	138	73	0.0080108	10	0.00181739	25	0.00741708	35	0.00581717	157
1244	83	15	146	0.592369	105	0.00864521	65	137	72	0.00681042	10	0.00157946	26	0.0064111	36	0.00506898	156
1245	84	1	141	0.204189	80	0.0020508	38	121	83	0.00175379	20	0.000554602	21	0.00148934	41	0.00103337	161
1246	84	2	133	0.21618	77	0.0023459	37	116	79	0.00198428	16	0.000574139	33	0.0018451	49	0.0014301	149
1247	84	3	132	0.216388	78	0.00244745	39	116	77	0.00206108	15	0.000581787	35	0.00195728	50	0.00154463	147
1248	84	4	134	0.190009	71	0.00184621	30	113	83	0.00159119	20	0.000484859	28	0.00140337	48	0.00102065	154
1249	84	5	136	0.175801	70	0.00161911	28	114	86	0.00140174	23	0.000438864	23	0.00119352	46	0.00081619	159
1250	84	6	142	0.172487	79	0.00164628	36	121	85	0.00141776	22	0.0004409	18	0.0011539	40	0.00076175	164
1251	84	7	130	0.20193	73	0.00215455	33	112	79	0.00183332	17	0.000542143	35	0.00173235	52	0.00134324	147
1252	84	8	133	0.183435	73	0.0018304	32	114	82	0.00156945	20	0.000466437	29	0.0014114	49	0.0010257	153
1253	84	9	138	0.173847	75	0.00167429	32	117	85	0.00143714	20	0.000446637	24	0.00122545	44	0.000871446	158
1254	84	10	137	0.16594	75	0.00162668	34	117	83	0.0013982	21	0.000432779	24	0.00121369	45	0.000849265	158
1255	84	11	157	0.345781	118	0.00538474	76	148	72	0.00412262	8	0.00101111	17	0.00344382	25	0.00266535	165
1256	84	12	148	0.374545	107	0.00557823	67	139	72	0.0043584	10	0.00107484	24	0.0041063	34	0.00321469	158
1257	84	13	136	0.525256	101	0.00896671	64	129	65	0.00689022	7	0.00141969	39	0.00737768	46	0.00647103	143
1258	84	14	149	0.617641	108	0.00917523	67	139	72	0.00718108	9	0.00175983	24	0.00662517	33	0.00529826	158
1259	84	15	147	0.550659	109	0.00877845	70	139	69	0.00677466	8	0.00156775	27	0.00662641	35	0.00547015	155

## Sheet: RVI_1
	Row_no	Column_no	MD(days)	M_vi	MRD(days)	MR	FRSD(days)	FRED(days)	FRD(days)	FR	D_d_1	D_r_1	D_d_2	D_r_2	D_d_3	D_r_3	D_d
0	1	1	144	14.6618	116	0.315979	82	139	57	0.230439	4	0.0416275	34	0.255225	38	0.232741	148
1	1	2	134	18.9417	104	0.388744	71	129	58	0.287967	4	0.0530444	44	0.313392	48	0.291696	138
2	1	3	150	10.8201	124	0.248568	91	146	55	0.17836	4	0.0255533	28	0.194405	32	0.173299	154
3	1	4	127	19.7757	97	0.394379	64	122	58	0.296479	5	0.0540884	50	0.313277	55	0.289715	132
4	1	5	136	12.1643	107	0.255619	74	132	58	0.186952	5	0.0336765	41	0.20846	46	0.189461	141
5	1	6	134	9.82588	104	0.198334	71	129	58	0.148448	5	0.0220048	43	0.160561	48	0.146128	139
6	1	7	131	12.2363	99	0.235175	65	125	60	0.177285	5	0.0343341	46	0.191346	51	0.175953	136
7	1	8	131	12.2149	100	0.241575	67	126	59	0.180726	5	0.0349346	46	0.195871	51	0.180093	136
8	1	9	135	12.4005	110	0.293404	79	132	53	0.211176	4	0.0291272	43	0.230199	47	0.213087	139
9	1	10	133	11.675	104	0.240321	71	129	58	0.177722	5	0.0272945	44	0.1939	49	0.1769	138
10	1	11	153	2.27517	78	0.018637	31	124	93	0.0163528	28	0.00579491	1	0.0111421	29	0.00597929	181
11	1	12	137	2.31096	73	0.0219235	31	115	84	0.0189524	21	0.00600382	24	0.0162203	45	0.0114526	158
12	1	13	126	2.86198	69	0.0303868	31	109	78	0.0259326	18	0.0073477	38	0.0249148	56	0.0192683	144
13	1	14	135	2.74915	76	0.0283368	35	116	81	0.024195	18	0.00714443	29	0.0216573	47	0.0160992	153
14	1	15	130	4.94549	97	0.0911551	62	124	62	0.0689692	6	0.0149973	46	0.0751698	52	0.0682268	136
15	2	1	149	12.563	123	0.289749	90	146	56	0.20503	4	0.027383	29	0.227634	33	0.203362	153
16	2	2	142	20.4026	114	0.432169	80	138	58	0.314951	5	0.0510992	35	0.351189	40	0.313678	147
17	2	3	146	13.4675	119	0.308626	86	142	56	0.219305	4	0.0423994	32	0.250582	36	0.227451	150
18	2	4	125	23.494	94	0.459433	61	120	59	0.345778	5	0.058717	52	0.362284	57	0.335655	130
19	2	5	121	24.5679	91	0.489997	59	116	57	0.371735	6	0.0695114	55	0.377906	61	0.347572	127
20	2	6	132	13.0971	104	0.285148	72	127	55	0.210791	4	0.0394088	46	0.225679	50	0.210777	136
21	2	7	131	12.9124	104	0.297983	73	127	54	0.215285	3	0.0343966	48	0.226973	51	0.215645	134
22	2	8	131	13.0843	104	0.295593	72	127	55	0.213798	4	0.0439425	47	0.230219	51	0.215609	135
23	2	9	129	15.2386	101	0.33045	70	125	55	0.244629	5	0.0409992	48	0.25912	53	0.238542	134
24	2	10	132	13.8959	104	0.299703	71	127	56	0.220578	4	0.0398284	46	0.237552	50	0.221734	136
25	2	11	126	2.75701	66	0.0275816	27	107	80	0.0237429	19	0.00679711	37	0.0222242	56	0.01699	145
26	2	12	125	2.57031	65	0.0261803	26	106	80	0.0224384	18	0.00669246	39	0.0214376	57	0.0167812	143
27	2	13	128	3.76315	75	0.0434769	37	113	76	0.0364703	15	0.0105341	39	0.0360109	54	0.028934	143
28	2	14	126	3.62283	78	0.0466652	42	113	71	0.0386784	12	0.0103403	44	0.0393729	56	0.0331516	138
29	2	15	128	5.75201	95	0.106509	61	122	61	0.0809989	6	0.0180014	48	0.0873871	54	0.0796776	134
30	3	1	145	19.5281	118	0.448006	86	141	55	0.321453	4	0.0631032	33	0.36508	37	0.332434	149
31	3	2	129	24.6041	97	0.463988	63	123	60	0.352974	6	0.0732556	47	0.380237	53	0.345485	135
32	3	3	144	12.4243	115	0.263425	81	139	58	0.19194	4	0.0354454	34	0.212432	38	0.193802	148
33	3	4	134	21.1142	107	0.490574	76	130	54	0.35303	3	0.0610857	45	0.381496	48	0.36147	137
34	3	5	131	18.4938	104	0.410126	72	127	55	0.30017	5	0.0506688	46	0.323702	51	0.296934	136
35	3	6	131	11.0065	103	0.237165	71	127	56	0.174464	5	0.0302197	46	0.1887	51	0.173163	136
36	3	7	133	15.0079	110	0.391461	80	130	50	0.275251	3	0.04669	46	0.288438	49	0.273637	136
37	3	8	132	13.258	105	0.306648	74	128	54	0.221265	3	0.0360177	47	0.235232	50	0.223279	135
38	3	9	133	13.3539	107	0.318526	76	129	53	0.228268	3	0.0410114	46	0.243926	49	0.231502	136
39	3	10	133	11.9117	107	0.286284	77	129	52	0.206556	3	0.0354302	46	0.218532	49	0.207322	136
40	3	11	121	2.96222	68	0.0342166	32	106	74	0.0289086	15	0.007944	46	0.0290473	61	0.0238579	136
41	3	12	118	3.45361	69	0.0425781	34	105	71	0.0356879	13	0.00873707	51	0.0362239	64	0.0306406	131
42	3	13	122	4.58613	85	0.0739013	50	114	64	0.0586053	8	0.012051	52	0.0613404	60	0.0547685	130
43	3	14	133	8.54617	106	0.193213	75	129	54	0.141312	4	0.0210048	45	0.151699	49	0.14103	137
44	3	15	130	6.75997	98	0.12546	63	124	61	0.0954945	6	0.0168451	46	0.102678	52	0.092774	136
45	4	1	149	14.1244	120	0.304608	86	144	58	0.21987	4	0.0430854	29	0.240789	33	0.216825	153
46	4	2	143	20.3149	117	0.476973	85	140	55	0.33742	4	0.05337	35	0.386105	39	0.351978	147
47	4	3	142	17.3119	116	0.398996	83	138	55	0.285618	4	0.0540168	36	0.325016	40	0.297916	146
48	4	4	141	18.7107	116	0.456999	85	137	52	0.326813	3	0.0519581	38	0.364097	41	0.341258	144
49	4	5	133	26.073	107	0.61345	76	129	53	0.443181	3	0.0678403	46	0.470885	49	0.446209	136
50	4	6	131	8.06694	99	0.15269	65	125	60	0.116036	6	0.022048	45	0.125377	51	0.113221	137
51	4	7	137	14.0533	115	0.391832	86	134	48	0.271151	2	0.0416863	43	0.28786	45	0.276919	139
52	4	8	134	14.2247	111	0.370866	82	131	49	0.264306	3	0.0273335	45	0.275089	48	0.259604	137
53	4	9	131	20.6923	106	0.505957	76	127	51	0.365536	3	0.0632282	48	0.376699	51	0.358259	134
54	4	10	129	15.4535	101	0.337283	70	125	55	0.248797	5	0.044831	48	0.264206	53	0.243511	134
55	4	11	124	2.96749	70	0.0336538	33	109	76	0.0283518	15	0.00771872	43	0.0280603	58	0.0227995	139
56	4	12	117	3.4637	68	0.0434041	33	104	71	0.0361822	12	0.00931746	53	0.0370148	65	0.0319014	129
57	4	13	128	5.32048	96	0.0997205	62	122	60	0.0760773	6	0.01544	48	0.0814719	54	0.074135	134
58	4	14	132	11.3734	107	0.271202	76	129	53	0.194263	4	0.0302156	46	0.208042	50	0.193816	136
59	4	15	128	7.36669	96	0.141199	63	122	59	0.107442	5	0.0197049	49	0.113647	54	0.104949	133
60	5	1	149	14.4606	122	0.331726	89	145	56	0.235515	3	0.0388455	30	0.2609	33	0.240713	152
61	5	2	142	23.1264	117	0.55355	85	139	54	0.391589	4	0.0551104	36	0.446005	40	0.406916	146
62	5	3	144	19.4295	118	0.450914	85	140	55	0.321542	4	0.0544887	34	0.365661	38	0.332906	148
63	5	4	139	16.5273	114	0.403979	83	136	53	0.285173	3	0.0389952	40	0.31795	43	0.298488	142
64	5	5	132	27.0244	106	0.616754	74	129	55	0.443525	4	0.0586464	46	0.478935	50	0.445312	136
65	5	6	140	7.04059	110	0.145432	76	135	59	0.106481	5	0.0225482	37	0.119778	42	0.108203	145
66	5	7	136	10.5331	111	0.263581	81	132	51	0.187991	3	0.0323565	43	0.20326	46	0.192114	139
67	5	8	139	9.25373	113	0.223694	82	135	53	0.159119	3	0.0288025	40	0.17761	43	0.167228	142
68	5	9	137	15.997	114	0.419101	85	134	49	0.297803	3	0.0328899	42	0.31899	45	0.299917	140
69	5	10	131	16.2438	106	0.4005	76	128	52	0.284361	3	0.0423106	48	0.296608	51	0.281649	134
70	5	11	122	3.15594	72	0.0388421	36	109	73	0.0322887	13	0.00870556	47	0.0329953	60	0.0277326	135
71	5	12	119	4.10375	78	0.0603035	44	110	66	0.0488651	10	0.0109301	53	0.0508487	63	0.0445125	129
72	5	13	128	2.88645	78	0.0347242	40	114	74	0.0290324	14	0.00775033	40	0.0287498	54	0.0233055	142
73	5	14	136	7.90634	110	0.185949	79	132	53	0.13443	4	0.0235326	42	0.147633	46	0.136842	140
74	5	15	126	5.96005	94	0.112991	60	120	60	0.0857086	5	0.0163893	51	0.0904605	56	0.083847	131
75	6	1	148	19.585	122	0.458718	89	144	55	0.325209	3	0.053304	31	0.364247	34	0.33681	151
76	6	2	143	25.7079	118	0.621647	86	139	53	0.442206	3	0.0687193	36	0.497696	39	0.464697	146
77	6	3	146	16.5631	121	0.405226	89	143	54	0.28262	3	0.0426851	33	0.32408	36	0.300631	149
78	6	4	141	20.2255	117	0.517515	86	137	51	0.364125	3	0.0709855	38	0.411468	41	0.386555	144
79	6	5	142	24.6749	118	0.613542	87	139	52	0.43364	3	0.0619404	37	0.48813	40	0.456166	145
80	6	6	138	7.92308	112	0.184521	81	135	54	0.132613	4	0.0174561	40	0.147247	44	0.135448	142
81	6	7	136	11.3748	115	0.318905	86	134	48	0.219721	3	0.0323912	43	0.234291	46	0.221124	139
82	6	8	135	17.9518	111	0.449322	81	132	51	0.320249	4	0.0487607	43	0.347229	47	0.321827	139
83	6	9	133	22.1849	110	0.588526	81	130	49	0.414719	3	0.0666483	46	0.429765	49	0.407533	136
84	6	10	131	24.3735	109	0.664791	80	128	48	0.466677	3	0.0665494	48	0.466469	51	0.442944	134
85	6	11	123	3.62171	80	0.0502252	44	113	69	0.0409208	11	0.00958354	48	0.0425407	59	0.0363961	134
86	6	12	114	3.59949	66	0.0454359	31	101	70	0.0379627	12	0.00969707	56	0.03881	68	0.0336724	126
87	6	13	132	4.79451	102	0.0978341	69	127	58	0.0727007	5	0.0151618	45	0.0794283	50	0.0730016	137
88	6	14	127	8.10095	97	0.164151	64	122	58	0.122497	5	0.0222699	50	0.129805	55	0.120029	132
89	6	15	124	4.47351	85	0.0703036	50	116	66	0.0555547	8	0.0119587	50	0.0586662	58	0.0522238	132
90	7	1	147	22.2826	122	0.545951	90	143	53	0.385269	3	0.0631864	32	0.437651	35	0.405554	150
91	7	2	144	24.9564	120	0.619318	89	141	52	0.438623	4	0.0640148	34	0.50071	38	0.454742	148
92	7	3	146	13.1467	123	0.348106	93	143	50	0.242714	3	0.0299701	33	0.277444	36	0.256821	149
93	7	4	141	12.1927	116	0.30335	85	137	52	0.214546	3	0.0396698	38	0.24205	41	0.227241	144
94	7	5	144	19.8807	120	0.493715	89	141	52	0.349485	4	0.0526704	34	0.399551	38	0.363037	148
95	7	6	137	9.12711	111	0.218492	80	133	53	0.156338	3	0.0248199	42	0.171471	45	0.161695	140
96	7	7	138	9.07237	114	0.228544	84	135	51	0.162208	3	0.0204538	41	0.177516	44	0.166808	141
97	7	8	138	11.6069	116	0.307237	86	136	50	0.213953	3	0.0238544	41	0.235005	44	0.220609	141
98	7	9	139	11.9965	116	0.316106	87	136	49	0.223816	3	0.0272801	40	0.24424	43	0.229103	142
99	7	10	131	23.084	110	0.670642	83	129	46	0.464454	3	0.0604196	48	0.45183	51	0.428806	134
100	7	11	123	3.09311	72	0.0370426	35	109	74	0.030948	13	0.00823591	46	0.0311494	59	0.0261007	136
101	7	12	124	3.15899	78	0.0421727	42	112	70	0.0346907	11	0.00884611	47	0.0356954	58	0.0306033	135
102	7	13	124	2.84315	71	0.0321329	33	109	76	0.0271106	16	0.00755664	42	0.0269323	58	0.0215873	140
103	7	14	136	6.05889	108	0.133022	76	132	56	0.0968019	4	0.0169247	42	0.106898	46	0.099074	140
104	7	15	117	4.13013	72	0.0547643	37	106	69	0.0452309	12	0.0111825	53	0.0467936	65	0.0402193	129
105	8	1	148	18.6156	123	0.438906	90	145	55	0.309844	4	0.0443572	30	0.349935	34	0.313985	152
106	8	2	147	22.7143	123	0.587988	92	143	51	0.410718	3	0.0811361	32	0.476415	35	0.442534	150
107	8	3	148	12.3888	123	0.304046	91	145	54	0.211651	3	0.0323704	31	0.242273	34	0.223752	151
108	8	4	141	12.5176	116	0.296506	84	138	54	0.210981	4	0.0312684	37	0.238948	41	0.218686	145
109	8	5	142	23.5443	117	0.561616	85	139	54	0.398111	4	0.055146	36	0.452342	40	0.412622	146
110	8	6	144	7.12497	117	0.162999	84	140	56	0.11589	3	0.0199299	35	0.130803	38	0.12205	147
111	8	7	137	9.70444	114	0.259603	85	134	49	0.181933	3	0.0344069	42	0.197276	45	0.186418	140
112	8	8	137	10.8852	115	0.304139	86	134	48	0.210222	2	0.0288872	43	0.222972	45	0.214346	139
113	8	9	140	9.80859	115	0.237251	84	136	52	0.170655	3	0.0238781	39	0.187966	42	0.176245	143
114	8	10	136	10.4538	113	0.274074	83	133	50	0.192221	3	0.0259801	43	0.207142	46	0.195327	139
115	8	11	122	3.0403	72	0.0365954	35	108	73	0.0306897	14	0.00823526	46	0.0310681	60	0.0257404	136
116	8	12	123	3.14644	77	0.0415115	40	111	71	0.0340975	11	0.00879448	48	0.0351664	59	0.0302496	134
117	8	13	121	2.95858	69	0.0346919	33	107	74	0.0291437	14	0.00755296	47	0.0292636	61	0.0242808	135
118	8	14	135	5.55153	104	0.108274	70	130	60	0.0809452	5	0.0136932	42	0.0881566	47	0.080235	140
119	8	15	126	4.53463	84	0.0648242	48	116	68	0.0526011	10	0.0117083	46	0.0544003	56	0.0467767	136
120	9	1	149	17.2791	123	0.400116	90	146	56	0.28241	4	0.0401346	29	0.315621	33	0.282229	153
121	9	2	141	22.1823	110	0.439596	76	136	60	0.326083	5	0.0584446	36	0.356758	41	0.320378	146
122	9	3	152	14.5037	128	0.361591	96	149	53	0.252266	3	0.035528	27	0.281557	30	0.256954	155
123	9	4	148	13.0977	123	0.317853	91	144	53	0.225629	3	0.0330231	31	0.252562	34	0.233191	151
124	9	5	144	19.076	118	0.455173	86	140	54	0.322742	3	0.0500032	35	0.364609	38	0.339772	147
125	9	6	159	4.45728	101	0.0466016	54	140	86	0.0390332	19	0.0127595	4	0.0264711	23	0.0151442	178
126	9	7	140	11.2036	118	0.317597	90	137	47	0.220524	2	0.0274942	40	0.238468	42	0.228421	142
127	9	8	137	12.5783	117	0.381346	90	135	45	0.260682	3	0.0353365	42	0.272101	45	0.256317	140
128	9	9	138	9.82343	114	0.249438	84	135	51	0.176225	3	0.022622	41	0.193418	44	0.181773	141
129	9	10	138	12.553	117	0.359713	89	136	47	0.247933	3	0.0287418	41	0.267106	44	0.250854	141
130	9	11	140	2.22187	78	0.0217233	35	119	84	0.0186494	20	0.00583491	22	0.015715	42	0.0110102	160
131	9	12	127	2.83721	78	0.0348194	40	114	74	0.0289057	14	0.00784374	41	0.0291734	55	0.023744	141
132	9	13	124	3.22107	77	0.0412688	40	112	72	0.0340408	12	0.00868336	46	0.0348233	58	0.0294151	136
133	9	14	130	6.20703	100	0.126385	67	125	58	0.0940264	5	0.019201	47	0.101687	52	0.0937557	135
134	9	15	134	5.1531	97	0.0837921	60	126	66	0.065403	8	0.0143547	40	0.0695136	48	0.0603205	142
135	10	1	149	19.4028	124	0.466989	92	146	54	0.328979	4	0.0595519	29	0.376431	33	0.338021	153
136	10	2	149	21.7757	125	0.545813	94	146	52	0.384156	4	0.0627488	29	0.440806	33	0.394981	153
137	10	3	144	14.1464	119	0.345375	88	141	53	0.243956	3	0.0337199	35	0.275658	38	0.256558	147
138	10	4	135	25.4968	109	0.594536	77	131	54	0.427137	3	0.0670263	44	0.463895	47	0.438563	138
139	10	5	147	20.941	123	0.520103	91	144	53	0.363884	4	0.0560068	31	0.420657	35	0.378983	151
140	10	6	144	8.7358	117	0.195642	84	140	56	0.140841	4	0.0265016	34	0.159003	38	0.145055	148
141	10	7	137	15.0289	115	0.41712	86	134	48	0.289589	3	0.0490896	42	0.311652	45	0.294148	140
142	10	8	138	12.099	114	0.318002	85	135	50	0.222447	2	0.0335487	42	0.241539	44	0.232085	140
143	10	9	139	11.1721	115	0.292557	86	136	50	0.205101	3	0.0404041	40	0.228205	43	0.215103	142
144	10	10	134	17.7233	110	0.444887	80	131	51	0.316169	3	0.0483764	45	0.336343	48	0.318345	137
145	10	11	132	2.64684	76	0.0286231	37	115	78	0.0243493	17	0.00671327	33	0.0225465	50	0.0171632	149
146	10	12	125	3.06798	76	0.038194	39	112	73	0.0316917	13	0.00845245	44	0.0321937	57	0.026779	138
147	10	13	135	4.1442	102	0.0767283	67	129	62	0.0579535	6	0.0122029	41	0.0634727	47	0.0569276	141
148	10	14	136	8.5779	112	0.214969	81	132	51	0.153194	3	0.0259686	43	0.165655	46	0.156545	139
149	10	15	124	4.68955	84	0.0706746	49	115	66	0.0568225	9	0.0122764	49	0.059315	58	0.0520159	133
150	11	1	143	20.4296	116	0.444741	82	139	57	0.322452	5	0.0530078	34	0.362091	39	0.322465	148
151	11	2	150	21.3469	126	0.526443	94	147	53	0.36994	4	0.0556199	28	0.420111	32	0.374549	154
152	11	3	143	19.502	118	0.473317	86	139	53	0.335912	3	0.0591371	36	0.380512	39	0.355791	146
153	11	4	147	11.916	123	0.305202	92	144	52	0.211905	3	0.031116	32	0.244361	35	0.226082	150
154	11	5	146	9.47494	119	0.214646	86	142	56	0.153652	4	0.0230186	32	0.171852	36	0.155315	150
155	11	6	144	6.7663	117	0.149312	84	140	56	0.108504	5	0.0181116	33	0.121567	38	0.107955	149
156	11	7	139	11.8663	116	0.323952	87	136	49	0.224239	2	0.0336803	41	0.244865	43	0.235043	141
157	11	8	140	9.5377	116	0.243715	85	136	51	0.171622	3	0.0319392	39	0.192461	42	0.180995	143
158	11	9	142	10.7757	118	0.280934	88	139	51	0.195146	3	0.037345	37	0.223667	40	0.209693	145
159	11	10	132	25.3717	110	0.699459	82	129	47	0.494174	3	0.0695484	47	0.493872	50	0.468413	135
160	11	11	130	2.98765	76	0.0336732	37	114	77	0.0283943	16	0.00823769	36	0.0274516	52	0.0215396	146
161	11	12	128	3.83158	88	0.0586698	52	119	67	0.0466677	9	0.0106595	45	0.0493093	54	0.0428677	137
162	11	13	135	3.93723	100	0.068873	64	128	64	0.0526988	7	0.0119872	40	0.0573612	47	0.0506034	142
163	11	14	137	6.36109	111	0.150015	79	133	54	0.107065	3	0.0182064	42	0.118256	45	0.111586	140
164	11	15	126	4.92542	87	0.076133	51	118	67	0.0602122	9	0.0135233	47	0.0640513	56	0.0559307	135
165	12	1	145	24.1962	118	0.546207	85	141	56	0.391765	4	0.0591312	33	0.438712	37	0.397676	149
166	12	2	147	24.289	120	0.551075	87	143	56	0.393973	4	0.0677598	31	0.442367	35	0.399555	151
167	12	3	145	22.4376	120	0.545688	89	142	53	0.386719	4	0.0568055	33	0.441255	37	0.399693	149
168	12	4	141	16.0921	117	0.396799	86	138	52	0.282083	4	0.0409583	37	0.318663	41	0.29157	145
169	12	5	139	8.90135	110	0.182623	76	135	59	0.134084	5	0.0212661	38	0.148489	43	0.133696	144
170	12	6	144	8.76514	118	0.199604	85	140	55	0.14397	4	0.0193598	34	0.16019	38	0.145366	148
171	12	7	142	11.0978	118	0.28315	87	138	51	0.199579	3	0.0376659	37	0.226224	40	0.212082	145
172	12	8	143	6.1726	113	0.12584	78	138	60	0.0919144	4	0.0169524	35	0.101175	39	0.0925367	147
173	12	9	140	11.5721	116	0.294075	85	137	52	0.205019	3	0.0371666	39	0.232326	42	0.218386	143
174	12	10	138	9.24092	112	0.217946	80	134	54	0.15558	3	0.023851	41	0.172222	44	0.162106	141
175	12	11	136	2.59651	75	0.0256214	33	116	83	0.0219969	20	0.00656929	26	0.0191627	46	0.0136873	156
176	12	12	132	3.97528	95	0.0649673	59	124	65	0.0509246	8	0.0112193	42	0.0542248	50	0.0473439	140
177	12	13	136	5.02837	105	0.0994225	71	131	60	0.073809	5	0.0137375	41	0.0813014	46	0.0739575	141
178	12	14	135	8.23944	109	0.190162	77	132	55	0.135868	4	0.0195509	43	0.150128	47	0.139015	139
179	12	15	131	5.25078	98	0.0963974	63	125	62	0.0731116	6	0.0145701	45	0.0793863	51	0.0717609	137
180	13	1	140	21.5026	111	0.440937	77	135	58	0.327327	5	0.0529411	37	0.358531	42	0.322151	145
181	13	2	150	16.2148	124	0.388389	92	146	54	0.274681	3	0.0489821	29	0.307963	32	0.283683	153
182	13	3	137	23.24	109	0.515971	77	132	55	0.37748	4	0.0764646	41	0.41746	45	0.387149	141
183	13	4	145	17.5883	120	0.435156	89	142	53	0.304941	3	0.0459233	34	0.348501	37	0.323968	148
184	13	5	148	10.3698	121	0.234582	88	144	56	0.16797	4	0.0296316	30	0.187505	34	0.168932	152
185	13	6	149	9.38828	124	0.230029	92	146	54	0.160309	3	0.0233803	30	0.182143	33	0.16771	152
186	13	7	145	6.75421	120	0.161406	88	141	53	0.115645	4	0.020126	33	0.131244	37	0.119231	149
187	13	8	140	6.82242	113	0.152791	81	136	55	0.11124	4	0.0146974	38	0.122762	42	0.112471	144
188	13	9	139	9.53634	115	0.241289	84	136	52	0.168703	3	0.0282185	40	0.189321	43	0.178081	142
189	13	10	138	8.74714	112	0.202068	80	134	54	0.146011	4	0.0247153	40	0.162376	44	0.149861	142
190	13	11	132	2.7905	76	0.0299836	36	115	79	0.0254457	17	0.00720733	33	0.0236522	50	0.018061	149
191	13	12	136	3.8332	100	0.0661517	64	129	65	0.0505446	7	0.0119743	39	0.0550272	46	0.0484757	143
192	13	13	136	5.32356	104	0.100657	69	130	61	0.0758895	6	0.0159637	40	0.0833373	46	0.0745494	142
193	13	14	138	7.96676	112	0.185478	80	134	54	0.13346	4	0.0213511	40	0.148657	44	0.137084	142
194	13	15	132	6.46793	105	0.147083	73	128	55	0.106015	4	0.0216293	46	0.115122	50	0.107642	136
195	14	1	149	20.4885	123	0.481044	90	145	55	0.340623	4	0.0627994	29	0.386302	33	0.347089	153
196	14	2	150	23.0396	125	0.558957	93	147	54	0.392118	4	0.063183	28	0.445969	32	0.398121	154
197	14	3	145	25.8424	121	0.664842	90	141	51	0.466204	3	0.0909173	34	0.536901	37	0.50074	148
198	14	4	135	24.4545	106	0.514381	73	131	58	0.376117	5	0.0654757	42	0.418004	47	0.380501	140
199	14	5	152	11.683	125	0.26437	91	148	57	0.187261	4	0.0365146	26	0.206116	30	0.183503	156
200	14	6	149	8.0538	124	0.188395	91	146	55	0.133631	4	0.0186281	29	0.148944	33	0.133148	153
201	14	7	143	7.87187	118	0.189774	86	140	54	0.133612	4	0.0220522	35	0.153834	39	0.140318	147
202	14	8	142	8.88045	118	0.224177	87	139	52	0.156994	3	0.0242706	37	0.178363	40	0.166806	145
203	14	9	136	16.3897	114	0.452222	86	134	48	0.314798	3	0.0385664	43	0.334332	46	0.315043	139
204	14	10	137	14.7657	113	0.371592	83	134	51	0.263851	3	0.0346204	42	0.286933	45	0.270112	140
205	14	11	131	2.70027	76	0.0298834	37	114	77	0.0253454	16	0.00730093	35	0.0240302	51	0.0187818	147
206	14	12	131	3.87481	91	0.0594244	54	122	68	0.0469278	8	0.0106024	43	0.0493181	51	0.0432451	139
207	14	13	135	5.39573	104	0.103177	69	130	61	0.077316	6	0.0133597	41	0.0847218	47	0.0756118	141
208	14	14	134	7.79593	106	0.168534	73	130	57	0.122537	4	0.0191317	44	0.134289	48	0.124693	138
209	14	15	124	5.63483	87	0.0923967	52	116	64	0.0727488	8	0.0166557	50	0.0771991	58	0.0688483	132
210	15	1	148	20.665	124	0.512336	92	145	53	0.35886	4	0.0539241	30	0.412849	34	0.370623	152
211	15	2	145	25.5152	120	0.615597	88	141	53	0.438477	3	0.070983	34	0.494139	37	0.459829	148
212	15	3	150	14.9164	125	0.363645	93	146	53	0.257401	3	0.0419462	29	0.287954	32	0.264891	153
213	15	4	147	15.6308	124	0.396546	92	144	52	0.277134	4	0.0423823	31	0.321406	35	0.289518	151
214	15	5	153	11.3763	129	0.281674	96	150	54	0.195079	3	0.0273262	26	0.216801	29	0.1972	156
215	15	6	148	10.2583	121	0.232529	88	144	56	0.16631	4	0.0294038	30	0.185965	34	0.167546	152
216	15	7	146	6.936	118	0.146818	83	142	59	0.106022	5	0.0177691	31	0.117534	36	0.103678	151
217	15	8	142	8.36049	116	0.195693	84	138	54	0.140312	4	0.0268414	36	0.159412	40	0.146155	146
218	15	9	137	20.2866	113	0.50936	83	134	51	0.362458	4	0.0528801	41	0.399128	45	0.36835	141
219	15	10	139	12.2712	112	0.281154	80	135	55	0.201923	4	0.0378171	39	0.22757	43	0.209918	143
220	15	11	128	2.72387	73	0.0304603	35	112	77	0.0257076	15	0.0071521	39	0.0248411	54	0.0199275	143
221	15	12	127	3.3202	80	0.0432017	43	115	72	0.0355042	12	0.00922519	43	0.0362832	55	0.0303796	139
222	15	13	133	5.18701	100	0.0954532	65	127	62	0.0723375	6	0.0139319	43	0.0786301	49	0.0707079	139
223	15	14	135	9.51688	109	0.220881	78	131	53	0.160921	4	0.0239554	43	0.174342	47	0.161543	139
224	15	15	125	4.56309	81	0.0622729	45	114	69	0.051126	11	0.0114715	46	0.0522793	57	0.0444041	136
225	16	1	153	20.5338	130	0.539982	99	150	51	0.373321	3	0.0505032	26	0.422001	29	0.38357	156
226	16	2	142	22.0712	115	0.490959	82	138	56	0.355025	4	0.0538813	36	0.396078	40	0.361858	146
227	16	3	156	17.0617	130	0.398695	97	153	56	0.279926	4	0.0398206	22	0.291109	26	0.25245	160
228	16	4	147	21.8087	120	0.491988	87	143	56	0.353065	4	0.0503825	31	0.39086	35	0.351948	151
229	16	5	150	18.9118	127	0.498467	97	147	50	0.348564	3	0.0408123	29	0.394616	32	0.361447	153
230	16	6	153	10.6686	126	0.244733	93	149	56	0.173806	4	0.0334591	25	0.189568	29	0.168036	157
231	16	7	146	11.5581	122	0.281816	90	143	53	0.199407	4	0.0298338	32	0.227828	36	0.205828	150
232	16	8	146	7.63253	119	0.175588	86	142	56	0.124455	3	0.0207631	33	0.140204	36	0.13025	149
233	16	9	145	12.3927	122	0.327958	91	142	51	0.22568	2	0.0350744	35	0.259163	37	0.24705	147
234	16	10	144	7.85514	117	0.181015	85	140	55	0.129574	4	0.0251934	34	0.147677	38	0.134784	148
235	16	11	131	2.47241	74	0.0260433	34	114	80	0.02213	18	0.00632403	33	0.0206116	51	0.0155689	149
236	16	12	130	4.68841	98	0.0894285	64	124	60	0.0677118	6	0.0133571	46	0.0732901	52	0.0663747	136
237	16	13	132	4.63094	97	0.0805996	62	125	63	0.0622516	7	0.0134808	43	0.0671393	50	0.0596271	139
238	16	14	141	6.40329	114	0.144829	82	137	55	0.104795	4	0.0174825	37	0.117322	41	0.107582	145
239	16	15	132	4.27712	97	0.0737545	61	125	64	0.0567703	7	0.0130224	43	0.0615894	50	0.0547901	139
240	17	1	153	17.9238	129	0.458713	97	149	52	0.318781	3	0.0614969	26	0.363423	29	0.332189	156
241	17	2	144	22.2989	110	0.404032	74	138	64	0.30367	6	0.0618865	32	0.321116	38	0.280185	150
242	17	3	152	17.0067	125	0.382845	91	148	57	0.272069	4	0.048475	26	0.295911	30	0.26292	156
243	17	4	148	16.1628	122	0.376037	89	144	55	0.26765	3	0.043892	31	0.298346	34	0.275894	151
244	17	5	149	17.5326	124	0.42297	91	145	54	0.29791	3	0.0468616	30	0.335356	33	0.309129	152
245	17	6	152	9.20756	127	0.217809	94	149	55	0.153464	4	0.0215938	26	0.168473	30	0.148889	156
246	17	7	141	9.59063	115	0.230388	84	137	53	0.164504	3	0.0274605	38	0.184154	41	0.172688	144
247	17	8	144	12.7792	121	0.342396	91	141	50	0.236752	2	0.0341214	36	0.268652	38	0.256308	146
248	17	9	138	18.1526	115	0.474935	85	135	50	0.333591	3	0.04002	41	0.364819	44	0.342673	141
249	17	10	141	15.4083	117	0.392049	86	138	52	0.273111	3	0.0498911	38	0.311445	41	0.292306	144
250	17	11	129	2.40241	73	0.0256505	34	112	78	0.0218702	18	0.00626123	35	0.0207203	53	0.0158096	147
251	17	12	120	3.41702	72	0.0428037	36	107	71	0.0357477	13	0.00919659	49	0.0365152	62	0.0307871	133
252	17	13	135	3.68902	98	0.0601025	61	127	66	0.0468672	8	0.0105488	39	0.0498093	47	0.0431267	143
253	17	14	132	9.61453	106	0.225823	75	128	53	0.16333	4	0.0305639	46	0.174603	50	0.163079	136
254	17	15	124	5.40869	89	0.0923339	54	117	63	0.0719277	7	0.0138596	51	0.0758692	58	0.0683853	131
255	18	1	147	25.4982	123	0.648964	92	144	52	0.452549	3	0.054041	32	0.515991	35	0.476395	150
256	18	2	147	21.4118	122	0.522191	90	143	53	0.369568	3	0.0551599	32	0.416779	35	0.385783	150
257	18	3	150	14.8755	124	0.354606	91	146	55	0.248709	3	0.0454959	29	0.281147	32	0.259054	153
258	18	4	148	15.0804	122	0.347973	89	144	55	0.248924	4	0.0470473	30	0.280534	34	0.253065	152
259	18	5	147	13.1641	121	0.313096	89	143	54	0.222428	3	0.0337771	32	0.249353	35	0.230875	150
260	18	6	152	7.97287	127	0.190271	94	148	54	0.13492	4	0.0236044	26	0.14972	30	0.132905	156
261	18	7	143	13.3193	118	0.330914	87	140	53	0.231296	3	0.0361851	36	0.26462	39	0.247048	146
262	18	8	142	11.3153	118	0.281997	87	139	52	0.198996	3	0.0307592	37	0.224782	40	0.21023	145
263	18	9	141	13.3459	117	0.33332	86	138	52	0.234898	3	0.0371609	38	0.264753	41	0.2481	144
264	18	10	135	15.369	111	0.379765	80	132	52	0.269611	4	0.0407106	43	0.294669	47	0.273056	139
265	18	11	135	2.14472	71	0.0205881	30	114	84	0.0177288	20	0.00541041	27	0.0154279	47	0.0111652	155
266	18	12	121	3.44437	75	0.0456371	39	109	70	0.0376248	11	0.00928442	50	0.0386869	61	0.0333848	132
267	18	13	126	3.23437	79	0.0420969	42	114	72	0.0345638	12	0.00937832	44	0.0356163	56	0.0299939	138
268	18	14	137	7.37759	110	0.166634	78	133	55	0.120687	4	0.0191524	41	0.133563	45	0.123393	141
269	18	15	127	5.32187	91	0.0906537	56	120	64	0.0701183	7	0.0157129	48	0.0753596	55	0.0677682	134
270	19	1	149	16.4695	124	0.399035	92	146	54	0.280147	4	0.0451672	29	0.320063	33	0.286743	153
271	19	2	149	23.2303	125	0.580852	93	146	53	0.40447	3	0.0591927	30	0.461632	33	0.425047	152
272	19	3	143	20.1064	115	0.428959	81	139	58	0.311292	5	0.0553405	34	0.349521	39	0.311806	148
273	19	4	149	16.7797	123	0.401637	91	145	54	0.284219	3	0.0470529	30	0.318883	33	0.294171	152
274	19	5	153	10.1913	126	0.230264	92	149	57	0.163294	4	0.0284933	25	0.175895	29	0.155564	157
275	19	6	150	8.47434	124	0.203941	92	146	54	0.143829	3	0.0262174	29	0.162075	32	0.149338	153
276	19	7	142	11.3337	114	0.248385	81	138	57	0.179227	4	0.0305536	36	0.201104	40	0.184049	146
277	19	8	142	10.8236	118	0.269908	87	139	52	0.19038	3	0.0302177	37	0.215292	40	0.201411	145
278	19	9	141	16.5364	118	0.435772	88	138	50	0.304644	3	0.0433269	38	0.341968	41	0.320117	144
279	19	10	140	12.9602	116	0.32168	85	137	52	0.227734	4	0.0364676	38	0.257621	42	0.236559	144
280	19	11	133	2.2487	72	0.0221358	31	114	83	0.0189758	20	0.00552067	29	0.0168895	49	0.0122492	153
281	19	12	126	4.15083	87	0.0649799	52	118	66	0.0514146	8	0.0109761	48	0.0542357	56	0.0480557	134
282	19	13	135	4.34742	102	0.0807466	67	129	62	0.0609455	6	0.0116453	41	0.0665052	47	0.0595019	141
283	19	14	137	8.53254	110	0.196193	78	133	55	0.14059	4	0.0279926	41	0.157751	45	0.146217	141
284	19	15	124	4.33676	84	0.0658355	49	115	66	0.0527393	9	0.0126835	49	0.0555766	58	0.0489208	133
285	20	1	155	17.5793	130	0.436653	98	151	53	0.305553	3	0.0508287	24	0.332866	27	0.301529	158
286	20	2	149	19.5164	126	0.516479	96	146	50	0.360228	3	0.0449473	30	0.411221	33	0.377923	152
287	20	3	146	16.5357	120	0.398573	88	142	54	0.280842	3	0.0505776	33	0.320942	36	0.298411	149
288	20	4	144	13.5862	120	0.339653	89	141	52	0.239366	3	0.0307153	35	0.270479	38	0.25155	147
289	20	5	143	11.7606	115	0.25581	82	139	57	0.18535	4	0.0305191	35	0.206356	39	0.188321	147
290	20	6	149	6.26254	121	0.13687	87	144	57	0.0990244	4	0.0191576	29	0.108484	33	0.0976568	153
291	20	7	148	7.91155	122	0.187632	90	144	54	0.133531	4	0.0253054	30	0.151986	34	0.137083	152
292	20	8	142	11.0518	117	0.272123	86	139	53	0.191258	3	0.0274857	37	0.216668	40	0.202479	145
293	20	9	146	12.1716	123	0.317002	92	143	51	0.220516	3	0.0290419	33	0.253019	36	0.234354	149
294	20	10	140	16.3085	116	0.419298	86	137	51	0.293689	3	0.0542368	39	0.330548	42	0.310811	143
295	20	11	133	2.09833	73	0.0212948	33	114	81	0.0182373	19	0.00546703	30	0.0165334	49	0.0122424	152
296	20	12	125	2.95202	74	0.0347589	36	111	75	0.0290925	14	0.00758663	43	0.0289211	57	0.023681	139
297	20	13	128	4.60364	93	0.0804612	59	121	62	0.0624976	7	0.0127609	47	0.0667	54	0.0597079	135
298	20	14	143	7.69378	118	0.189405	87	139	52	0.134806	3	0.0235627	36	0.152106	39	0.142218	146
299	20	15	129	4.95944	97	0.0925217	63	124	61	0.0700959	6	0.011998	47	0.0754396	53	0.0682575	135
300	21	1	149	21.5792	124	0.51266	91	145	54	0.364538	4	0.0646823	29	0.412067	33	0.36996	153
301	21	2	143	20.2087	116	0.449174	83	139	56	0.325036	4	0.0451704	35	0.36066	39	0.328302	147
302	21	3	152	11.0058	125	0.239899	90	148	58	0.172074	5	0.0294298	25	0.184183	30	0.158391	157
303	21	4	144	16.7689	119	0.417923	88	140	52	0.295312	3	0.0511257	35	0.336008	38	0.313517	147
304	21	5	144	8.4672	113	0.165368	77	139	62	0.121493	5	0.0214928	33	0.131783	38	0.117271	149
305	21	6	148	6.67839	120	0.142348	85	144	59	0.102349	5	0.0195413	29	0.113611	34	0.0997776	153
306	21	7	142	9.92637	119	0.25698	88	139	51	0.179414	3	0.0259276	37	0.20348	40	0.190163	145
307	21	8	145	10.7509	120	0.266368	89	142	53	0.186507	3	0.0281455	34	0.213352	37	0.198335	148
308	21	9	145	12.3213	121	0.320296	91	142	51	0.222988	3	0.0378225	34	0.257334	37	0.239536	148
309	21	10	139	13.6632	116	0.350248	85	136	51	0.246069	3	0.0321614	40	0.272835	43	0.256044	142
310	21	11	131	2.5758	80	0.0306719	41	116	75	0.025662	14	0.00705613	37	0.0249795	51	0.0200594	145
311	21	12	122	3.33134	76	0.0437373	40	110	70	0.036162	12	0.00922974	48	0.0372474	60	0.0316439	134
312	21	13	128	3.60004	87	0.0531973	50	118	68	0.0426623	9	0.0101278	45	0.0446294	54	0.0388791	137
313	21	14	138	6.74218	110	0.144165	77	134	57	0.105506	5	0.0176515	39	0.117604	44	0.106246	143
314	21	15	133	4.86797	101	0.0921351	67	128	61	0.0693535	6	0.0123168	43	0.0756747	49	0.0679166	139
315	22	1	149	22.2541	126	0.568258	94	146	52	0.395443	3	0.0489788	30	0.450268	33	0.413787	152
316	22	2	143	20.6097	117	0.469913	84	140	56	0.334693	4	0.0447293	35	0.377523	39	0.343391	147
317	22	3	142	23.1762	116	0.540789	84	138	54	0.388634	4	0.0618404	36	0.437697	40	0.400111	146
318	22	4	138	20.4008	112	0.487372	81	134	53	0.348982	3	0.0621532	41	0.385678	44	0.363619	141
319	22	5	143	10.5281	116	0.233478	83	139	56	0.169136	4	0.0247334	35	0.187806	39	0.171081	147
320	22	6	146	6.36043	118	0.138431	84	142	58	0.0993094	4	0.0162508	32	0.110421	36	0.0999576	150
321	22	7	146	7.66894	120	0.175257	87	142	55	0.126104	4	0.0212272	32	0.141347	36	0.128001	150
322	22	8	147	8.15779	121	0.187325	88	143	55	0.134397	4	0.0240713	31	0.15111	35	0.136591	151
323	22	9	141	12.7533	118	0.336879	88	138	50	0.235233	3	0.0290328	38	0.263608	41	0.246444	144
324	22	10	141	14.5057	117	0.364909	86	138	52	0.25609	3	0.0390962	38	0.289203	41	0.270903	144
325	22	11	122	2.8299	70	0.0329873	34	108	74	0.0277652	15	0.00736591	45	0.0278615	60	0.0227376	137
326	22	12	127	2.46601	68	0.0253222	29	109	80	0.0216254	18	0.00639885	37	0.0205173	55	0.0158967	145
327	22	13	133	3.34646	93	0.0508474	56	124	68	0.0403161	9	0.00940932	40	0.0422055	49	0.0361818	142
328	22	14	139	5.63	110	0.117915	77	135	58	0.0863927	5	0.0152475	38	0.0964142	43	0.0869762	144
329	22	15	127	4.75609	87	0.0712883	51	118	67	0.0571004	9	0.012727	46	0.0597676	55	0.05207	136
330	23	1	151	18.8239	126	0.465289	94	147	53	0.326585	3	0.05222	28	0.366812	31	0.336367	154
331	23	2	145	20.9988	120	0.494629	87	142	55	0.34938	4	0.049915	33	0.398331	37	0.360664	149
332	23	3	148	14.6326	122	0.344603	90	144	54	0.246262	4	0.0446163	30	0.278132	34	0.250659	152
333	23	4	147	14.5599	122	0.359574	91	143	52	0.255484	3	0.0412302	32	0.288375	35	0.267192	150
334	23	5	148	10.4749	121	0.235004	87	144	57	0.167298	4	0.0326474	30	0.188631	34	0.17028	152
335	23	6	150	7.4667	122	0.164866	88	146	58	0.117303	4	0.0202847	28	0.128872	32	0.115298	154
336	23	7	143	8.94834	118	0.221332	87	139	52	0.157109	3	0.0261182	36	0.177404	39	0.165767	146
337	23	8	145	7.2413	121	0.184787	90	141	51	0.130233	3	0.0242967	34	0.149078	37	0.138961	148
338	23	9	142	7.81412	118	0.19338	87	139	52	0.137113	4	0.0232686	36	0.156418	40	0.143103	146
339	23	10	143	8.97879	116	0.200531	82	139	57	0.143128	4	0.0281112	35	0.163435	39	0.149556	147
340	23	11	129	2.46247	74	0.0270799	35	113	78	0.0228854	16	0.00629571	37	0.0218453	53	0.0171511	145
341	23	12	122	2.97054	71	0.0359431	35	108	73	0.030071	13	0.00804962	47	0.0304181	60	0.0255716	135
342	23	13	135	3.7198	97	0.0589549	60	127	67	0.0462192	9	0.0104868	38	0.0488837	47	0.0415311	144
343	23	14	139	4.69554	108	0.0945493	74	133	59	0.0702432	5	0.0153305	38	0.077965	43	0.0706819	144
344	23	15	126	4.6546	85	0.069575	49	116	67	0.0558661	9	0.01357	47	0.0586919	56	0.0514402	135
345	24	1	152	19.8867	128	0.496813	96	149	53	0.34636	4	0.0516707	26	0.391928	30	0.346561	156
346	24	2	148	18.443	123	0.439862	91	145	54	0.311708	4	0.0482329	30	0.3528	34	0.316968	152
347	24	3	154	15.1823	128	0.358911	95	150	55	0.253006	3	0.0455078	25	0.273782	28	0.249324	157
348	24	4	152	14.4212	125	0.326164	92	148	56	0.233686	4	0.0354971	26	0.24984	30	0.221261	156
349	24	5	147	10.7462	121	0.253749	89	144	55	0.178896	4	0.029549	31	0.204634	35	0.184624	151
350	24	6	149	8.77693	123	0.200091	89	145	56	0.142699	4	0.0203995	29	0.157314	33	0.140718	153
351	24	7	148	7.96478	121	0.180279	88	144	56	0.129095	4	0.0202388	30	0.143182	34	0.128718	152
352	24	8	147	7.9356	120	0.1774	86	143	57	0.126563	4	0.02386	31	0.14273	35	0.129145	151
353	24	9	140	9.80604	114	0.229146	82	136	54	0.164427	3	0.0259467	39	0.182762	42	0.171561	143
354	24	10	138	13.9128	114	0.343841	83	135	52	0.243926	3	0.0329731	41	0.268638	44	0.25257	141
355	24	11	125	2.53549	69	0.027477	31	108	77	0.023381	16	0.00663791	41	0.0226857	57	0.0181811	141
356	24	12	126	2.72891	73	0.0311255	35	111	76	0.0261782	15	0.00737418	41	0.0258608	56	0.020909	141
357	24	13	126	3.13524	78	0.0404021	42	113	71	0.0334801	12	0.0090048	44	0.0341107	56	0.0287308	138
358	24	14	135	5.24053	102	0.0956297	66	129	63	0.0721664	6	0.0151348	41	0.0790186	47	0.0708632	141
359	24	15	125	4.89717	83	0.0697506	47	115	68	0.0566589	10	0.0125513	47	0.0585942	57	0.0505165	135
360	25	1	157	11.999	131	0.271686	96	153	57	0.192497	4	0.0267719	21	0.191581	25	0.165212	161
361	25	2	151	17.1425	126	0.410068	93	148	55	0.286819	4	0.0495172	27	0.324983	31	0.289439	155
362	25	3	148	16.377	122	0.387828	90	144	54	0.276165	3	0.0448719	31	0.308475	34	0.285216	151
363	25	4	148	20.228	123	0.4921	91	144	53	0.34877	3	0.0566287	31	0.393014	34	0.363333	151
364	25	5	152	12.0432	126	0.281869	93	148	55	0.199896	3	0.0349902	27	0.21858	30	0.200221	155
365	25	6	150	7.91212	123	0.177613	89	146	57	0.126445	4	0.0213512	28	0.139272	32	0.124532	154
366	25	7	144	12.6138	119	0.299603	87	141	54	0.212739	4	0.0360597	34	0.243308	38	0.221492	148
367	25	8	145	12.0266	121	0.29841	89	142	53	0.208874	4	0.0342077	33	0.242272	37	0.219778	149
368	25	9	139	16.0287	116	0.419009	86	136	50	0.294481	3	0.0339877	40	0.324135	43	0.303892	142
369	25	10	135	11.266	111	0.28745	81	132	51	0.202277	3	0.0354379	44	0.21821	47	0.206543	138
370	25	11	132	2.21281	71	0.0219529	31	113	82	0.018839	20	0.0055578	30	0.0170005	50	0.0124235	152
371	25	12	118	3.48278	70	0.0443573	35	105	70	0.0369968	12	0.00956251	52	0.0378736	64	0.0325653	130
372	25	13	128	3.69692	88	0.055345	51	119	68	0.0441167	9	0.00994784	45	0.0463428	54	0.040277	137
373	25	14	138	6.93243	112	0.156332	79	134	55	0.1134	4	0.0146143	40	0.12508	44	0.115038	142
374	25	15	125	6.22872	91	0.111398	57	119	62	0.0854506	6	0.0160228	51	0.0904756	57	0.0826385	131
375	26	1	148	18.371	122	0.437196	90	144	54	0.310362	3	0.0554034	31	0.349675	34	0.32371	151
376	26	2	139	23.4982	113	0.530906	80	135	55	0.384666	4	0.0519891	39	0.426181	43	0.391373	143
377	26	3	147	18.5253	122	0.445394	90	144	54	0.314118	4	0.0502824	31	0.359492	35	0.324153	151
378	26	4	145	18.9349	120	0.467147	88	141	53	0.328235	3	0.061024	34	0.376972	37	0.351354	148
379	26	5	145	17.2032	120	0.413682	88	142	54	0.291781	4	0.0442961	33	0.334467	37	0.303097	149
380	26	6	150	8.54903	124	0.203534	92	146	54	0.144537	4	0.0266391	28	0.163105	32	0.146046	154
381	26	7	150	10.6274	125	0.250133	92	147	55	0.176785	4	0.0240929	28	0.196359	32	0.174826	154
382	26	8	144	8.40034	117	0.185381	83	140	57	0.133296	4	0.0214528	34	0.149291	38	0.135834	148
383	26	9	139	16.5971	116	0.438992	87	136	49	0.310163	3	0.036713	40	0.33873	43	0.317659	142
384	26	10	143	11.8588	118	0.292189	87	139	52	0.207864	3	0.0357297	36	0.234504	39	0.219214	146
385	26	11	138	2.40706	71	0.0218676	28	115	87	0.0189416	23	0.00616713	21	0.0158662	44	0.0107962	161
386	26	12	129	2.6235	72	0.0278783	33	112	79	0.0237167	18	0.00684894	35	0.0224994	53	0.0171841	147
387	26	13	131	3.66073	92	0.057436	56	122	66	0.0455139	8	0.0102181	43	0.0478388	51	0.0419375	139
388	26	14	133	9.89656	109	0.246398	78	130	52	0.173968	3	0.0272328	46	0.185276	49	0.1756	136
389	26	15	133	4.51834	93	0.0677584	56	124	68	0.054032	10	0.0124781	39	0.0563344	49	0.0473842	143
390	27	1	147	18.772	120	0.433677	87	143	56	0.306597	3	0.0536837	32	0.346137	35	0.321069	150
391	27	2	146	23.839	121	0.559653	88	143	55	0.396046	4	0.0591884	32	0.450396	36	0.406928	150
392	27	3	148	17.4782	123	0.433354	92	144	52	0.30718	3	0.0505122	31	0.347217	34	0.321037	151
393	27	4	149	15.9638	125	0.398849	93	146	53	0.277902	3	0.0382616	30	0.316112	33	0.290853	152
394	27	5	149	16.8234	124	0.398269	91	146	55	0.280486	4	0.0393929	29	0.31569	33	0.282199	153
395	27	6	150	11.9028	126	0.307537	95	147	52	0.212236	3	0.03953	29	0.247415	32	0.227926	153
396	27	7	151	8.49578	123	0.182435	88	147	59	0.130658	5	0.0230115	26	0.141134	31	0.122082	156
397	27	8	139	12.2568	116	0.319174	86	136	50	0.224725	3	0.0331372	40	0.248089	43	0.233092	142
398	27	9	145	9.24926	119	0.214767	87	141	54	0.154772	4	0.0243179	33	0.173448	37	0.157326	149
399	27	10	146	11.6575	120	0.273395	88	142	54	0.195847	4	0.0351057	32	0.221847	36	0.201098	150
400	27	11	128	2.59876	73	0.0287346	34	111	77	0.0243646	16	0.00715226	38	0.0236042	54	0.0187296	144
401	27	12	124	2.98521	72	0.0347561	35	109	74	0.0293366	15	0.00798209	43	0.0292095	58	0.0237197	139
402	27	13	132	4.46418	101	0.0860268	67	127	60	0.0647148	6	0.0119451	44	0.070621	50	0.0635799	138
403	27	14	140	5.32115	113	0.118284	80	136	56	0.085545	4	0.0140138	38	0.0956665	42	0.08789	144
404	27	15	131	5.411	101	0.11045	68	126	58	0.0821436	5	0.0148003	46	0.0889584	51	0.081688	136
405	28	1	152	17.7716	129	0.463838	98	149	51	0.32227	3	0.0379206	27	0.362362	30	0.329918	155
406	28	2	151	25.5628	126	0.627467	94	147	53	0.442262	3	0.0805375	28	0.49769	31	0.457321	154
407	28	3	146	16.4187	121	0.390259	88	142	54	0.277416	4	0.0487329	32	0.316846	36	0.287056	150
408	28	4	144	15.9627	120	0.398048	89	141	52	0.281052	4	0.0439591	34	0.322472	38	0.293155	148
409	28	5	147	11.6984	122	0.284928	90	143	53	0.201777	3	0.0365166	32	0.229382	35	0.212851	150
410	28	6	150	9.90878	124	0.232358	91	146	55	0.164629	3	0.0254849	29	0.181813	32	0.167157	153
411	28	7	147	12.5848	123	0.314225	92	144	52	0.221703	4	0.0343461	31	0.254437	35	0.229284	151
412	28	8	141	14.9851	117	0.382483	87	138	51	0.269163	3	0.0444495	38	0.30299	41	0.284072	144
413	28	9	143	11.1191	119	0.286679	89	140	51	0.200527	3	0.0347911	36	0.229127	39	0.214178	146
414	28	10	138	12.1015	117	0.341685	88	135	47	0.23787	3	0.0391079	41	0.256132	44	0.241335	141
415	28	11	128	2.49163	72	0.026686	33	111	78	0.0227398	17	0.00618649	37	0.0214953	54	0.0166759	145
416	28	12	127	3.22566	81	0.0423551	44	115	71	0.034914	12	0.00846391	43	0.0354325	55	0.0295485	139
417	28	13	135	5.32296	103	0.10098	68	129	61	0.0759777	5	0.0148544	42	0.0826854	47	0.0754693	140
418	28	14	136	6.09833	108	0.132467	75	131	56	0.0971055	4	0.0189356	42	0.106969	46	0.0993137	140
419	28	15	133	4.53863	100	0.0834418	65	126	61	0.0638112	6	0.0144192	43	0.0692811	49	0.0625633	139
420	29	1	147	20.9165	122	0.493289	89	144	55	0.348083	4	0.0548366	31	0.396836	35	0.35775	151
421	29	2	151	20.1931	128	0.52398	97	148	51	0.365443	3	0.0381335	28	0.409701	31	0.373743	154
422	29	3	143	14.6428	121	0.390331	91	140	49	0.274472	3	0.0339308	36	0.308267	39	0.287164	146
423	29	4	146	13.8276	122	0.355971	92	143	51	0.249337	3	0.0383772	33	0.285613	36	0.26501	149
424	29	5	146	8.1572	119	0.18596	86	142	56	0.132602	4	0.0220118	32	0.149749	36	0.135556	150
425	29	6	147	10.7205	123	0.27246	92	144	52	0.189983	3	0.0321265	32	0.219202	35	0.203167	150
426	29	7	147	8.22135	120	0.187344	87	143	56	0.133592	4	0.0236798	31	0.15075	35	0.136228	151
427	29	8	137	16.5998	114	0.425377	84	134	50	0.302572	3	0.0328337	42	0.325977	45	0.306434	140
428	29	9	144	13.4651	121	0.351196	90	141	51	0.243996	3	0.0408144	35	0.281091	38	0.262122	147
429	29	10	143	12.7747	120	0.335011	90	140	50	0.234915	3	0.0321457	36	0.265608	39	0.24765	146
430	29	11	127	2.99542	76	0.0360433	38	113	75	0.0299824	13	0.00809091	42	0.0298995	55	0.0247447	140
431	29	12	133	2.65677	82	0.0316469	43	118	75	0.0264682	14	0.00739867	35	0.0255024	49	0.0203299	147
432	29	13	136	7.88642	108	0.172351	75	131	56	0.125922	4	0.0252149	42	0.139157	46	0.129249	140
433	29	14	138	6.03396	111	0.13775	79	134	55	0.0991522	4	0.0174757	40	0.110974	44	0.102475	142
434	29	15	135	5.30332	98	0.0866427	61	128	67	0.0669717	8	0.0137701	39	0.0713364	47	0.0615378	143
435	30	1	150	21.3961	124	0.506369	92	146	54	0.360852	4	0.0650492	28	0.404651	32	0.362201	154
436	30	2	149	18.7421	126	0.482812	95	146	51	0.338223	3	0.0392785	30	0.382145	33	0.350975	152
437	30	3	147	20.396	125	0.553723	95	145	50	0.379607	3	0.0424982	32	0.440398	35	0.406292	150
438	30	4	146	17.4659	122	0.446718	91	143	52	0.310193	3	0.0580944	33	0.360761	36	0.335539	149
439	30	5	141	13.5325	117	0.340906	87	138	51	0.242027	4	0.0392701	37	0.273812	41	0.25093	145
440	30	6	148	8.59811	121	0.19083	87	144	57	0.13682	5	0.0241463	29	0.153134	34	0.134165	153
441	30	7	153	10.4564	126	0.241538	93	149	56	0.170811	3	0.0278172	26	0.183574	29	0.167462	156
442	30	8	144	10.6364	119	0.264426	88	140	52	0.187096	3	0.0352534	35	0.213231	38	0.19918	147
443	30	9	138	14.2671	114	0.351763	83	135	52	0.250043	4	0.0381384	40	0.27883	44	0.256949	142
444	30	10	145	10.3033	121	0.256703	90	142	52	0.181349	4	0.028069	33	0.208085	37	0.188624	149
445	30	11	126	2.49082	68	0.026044	29	108	79	0.0222364	17	0.00639438	39	0.0212238	56	0.016722	143
446	30	12	131	2.94578	82	0.036662	44	118	74	0.0303352	13	0.00781543	38	0.0299299	51	0.0242929	144
447	30	13	139	5.72615	113	0.133678	81	135	54	0.0960249	4	0.0162363	39	0.107657	43	0.0991531	143
448	30	14	130	6.01099	99	0.115602	65	125	60	0.0870034	6	0.0170502	46	0.0946254	52	0.0856745	136
449	30	15	131	4.64568	96	0.0795468	60	124	64	0.0614599	7	0.0126165	44	0.066041	51	0.0587082	138
450	31	1	149	20.7344	124	0.487699	91	146	55	0.344776	4	0.0494115	29	0.386503	33	0.345643	153
451	31	2	148	23.1758	121	0.524142	87	144	57	0.371321	4	0.0771621	30	0.423005	34	0.382318	152
452	31	3	146	22.595	120	0.538441	88	142	54	0.381955	3	0.067021	33	0.432681	36	0.402209	149
453	31	4	143	18.921	116	0.425061	83	139	56	0.305777	4	0.0423436	35	0.341628	39	0.310932	147
454	31	5	150	10.6309	123	0.244376	90	146	56	0.173271	3	0.0298348	29	0.191458	32	0.176305	153
455	31	6	149	7.43303	122	0.170427	89	145	56	0.121021	3	0.0206158	30	0.134276	33	0.123943	152
456	31	7	145	12.6904	120	0.305713	88	141	53	0.217956	3	0.0343198	34	0.245119	37	0.228027	148
457	31	8	144	7.23488	118	0.165014	85	140	55	0.118905	4	0.0167852	34	0.132695	38	0.120494	148
458	31	9	141	9.98533	116	0.246383	85	137	52	0.175143	3	0.0288401	38	0.196222	41	0.183974	144
459	31	10	148	8.51784	122	0.201025	90	144	54	0.14346	4	0.0274779	30	0.162799	34	0.146879	152
460	31	11	132	3.92906	98	0.0696718	63	126	63	0.0533084	7	0.0106547	43	0.0578449	50	0.0512383	139
461	31	12	136	4.88455	103	0.0901143	68	130	62	0.0681977	6	0.0136288	40	0.0742673	46	0.066358	142
462	31	13	139	5.03242	110	0.105453	76	134	58	0.0773578	5	0.0150094	38	0.0865677	43	0.0782469	144
463	31	14	136	4.91851	106	0.100535	72	131	59	0.0740009	5	0.015632	41	0.0825772	46	0.0753005	141
464	31	15	135	4.27418	103	0.0829238	69	129	60	0.0622312	5	0.0124816	42	0.0680012	47	0.0620949	140
465	32	1	152	22.215	126	0.517225	93	149	56	0.363795	4	0.0562287	26	0.40018	30	0.35432	156
466	32	2	145	20.0844	120	0.473091	87	142	55	0.334112	4	0.0505447	33	0.381862	37	0.346044	149
467	32	3	146	14.02	120	0.317764	87	142	55	0.229828	4	0.0302457	32	0.253038	36	0.228284	150
468	32	4	147	15.1608	124	0.399787	94	144	50	0.279309	3	0.0439877	32	0.321205	35	0.297444	150
469	32	5	147	9.81607	121	0.231145	89	143	54	0.16524	4	0.0269407	31	0.186307	35	0.168093	151
470	32	6	149	9.35797	124	0.223546	91	145	54	0.158418	4	0.0291058	29	0.180185	33	0.161873	153
471	32	7	139	10.169	113	0.233962	80	135	55	0.167662	4	0.0304993	39	0.189132	43	0.174376	143
472	32	8	147	10.9805	121	0.260895	89	143	54	0.18538	3	0.0330465	32	0.209294	35	0.194187	150
473	32	9	143	14.1798	119	0.355479	88	140	52	0.250088	3	0.0330066	36	0.282747	39	0.263536	146
474	32	10	143	9.46495	117	0.221693	85	139	54	0.158916	4	0.0290387	35	0.180465	39	0.164934	147
475	32	11	127	2.92972	74	0.0333015	36	112	76	0.0280767	16	0.00776827	39	0.0275262	55	0.0217784	143
476	32	12	131	5.18883	99	0.0994062	65	125	60	0.0750989	6	0.015444	45	0.0817677	51	0.0739649	137
477	32	13	138	4.38048	104	0.0798058	68	131	63	0.0603591	6	0.0135489	38	0.0658725	44	0.0587374	144
478	32	14	133	4.71389	95	0.0765026	59	125	66	0.0597292	8	0.0139172	41	0.0638858	49	0.0557277	141
479	32	15	128	3.8684	84	0.0527561	47	117	70	0.0430995	11	0.0102539	43	0.044084	54	0.0371927	139
480	33	1	148	13.5551	120	0.28887	85	144	59	0.207773	5	0.0368937	29	0.229356	34	0.201053	153
481	33	2	160	14.9208	135	0.374648	103	156	53	0.260387	3	0.0478486	19	0.266522	22	0.236703	163
482	33	3	141	16.3591	113	0.360279	80	136	56	0.262148	4	0.0508942	37	0.293554	41	0.26988	145
483	33	4	138	23.4842	109	0.491486	75	133	58	0.360806	5	0.0686436	39	0.402902	44	0.364918	143
484	33	5	148	14.9878	119	0.313043	84	143	59	0.227848	4	0.0396029	30	0.24502	34	0.220854	152
485	33	6	148	6.48184	117	0.126679	81	143	62	0.0930725	6	0.0183183	28	0.0993912	34	0.0850842	154
486	33	7	155	7.90975	124	0.154779	87	150	63	0.112634	5	0.0193114	22	0.108157	27	0.0917042	160
487	33	8	141	11.5687	114	0.258419	81	137	56	0.186503	4	0.025117	37	0.207746	41	0.189928	145
488	33	9	150	13.9461	123	0.324079	90	146	56	0.228357	3	0.0391402	29	0.254539	32	0.234346	153
489	33	10	147	11.6021	118	0.242433	83	142	59	0.176407	4	0.0310738	31	0.191365	35	0.173046	151
490	33	11	127	2.75142	73	0.0304744	35	111	76	0.0259009	17	0.00721071	38	0.0250839	55	0.0195595	144
491	33	12	139	2.66814	80	0.0276039	38	120	82	0.0234822	18	0.00704116	25	0.0203988	43	0.0148072	157
492	33	13	126	3.78978	81	0.0515769	45	115	70	0.0420898	11	0.0109448	45	0.0436514	56	0.0372269	137
493	33	14	132	4.89145	96	0.082565	60	125	65	0.0637562	7	0.0125543	43	0.068247	50	0.06045	139
494	33	15	121	3.70993	73	0.0469786	37	108	71	0.0391335	12	0.00958515	49	0.0397351	61	0.033804	133
495	34	1	158	14.5364	135	0.388521	104	155	51	0.265658	2	0.0413268	22	0.287372	24	0.266869	160
496	34	2	152	20.5926	128	0.519181	96	149	53	0.359746	3	0.0468613	27	0.403741	30	0.368053	155
497	34	3	149	11.8195	124	0.285643	91	145	54	0.200966	3	0.0324444	30	0.226835	33	0.209163	152
498	34	4	141	19.6979	117	0.49675	86	138	52	0.348133	3	0.0515622	38	0.393243	41	0.368242	144
499	34	5	151	14.1487	123	0.302566	88	146	58	0.219497	4	0.0356723	27	0.230859	31	0.205674	155
500	34	6	155	7.15665	127	0.156342	93	151	58	0.111947	4	0.0174798	23	0.113486	27	0.0992625	159
501	34	7	148	9.8833	121	0.215885	87	144	57	0.15622	5	0.026002	29	0.171993	34	0.150524	153
502	34	8	137	17.2177	113	0.422217	82	134	52	0.301095	4	0.0446198	41	0.332922	45	0.307295	141
503	34	9	138	16.837	114	0.42094	83	135	52	0.296542	3	0.0431841	41	0.328333	44	0.308891	141
504	34	10	145	12.9722	119	0.301622	86	141	55	0.214772	3	0.0341954	34	0.241291	37	0.224499	148
505	34	11	132	2.50847	80	0.0292392	41	118	77	0.0243952	15	0.00637992	35	0.0233665	50	0.0182705	147
506	34	12	129	2.5273	67	0.024701	27	110	83	0.0211909	20	0.00617037	33	0.0194	53	0.0144077	149
507	34	13	131	5.98969	100	0.119145	67	126	59	0.088885	5	0.0176632	46	0.0966029	51	0.0888637	136
508	34	14	124	5.39592	86	0.0873683	51	116	65	0.0686166	7	0.0151434	51	0.0724323	58	0.0655181	131
509	34	15	126	4.43651	87	0.06834	51	117	66	0.0545263	9	0.0128708	47	0.0576742	56	0.0504737	135
510	35	1	158	14.6886	135	0.388962	104	155	51	0.267602	3	0.0495395	21	0.293517	24	0.26302	161
511	35	2	148	23.9473	124	0.589166	92	145	53	0.414648	4	0.0603889	30	0.4737	34	0.425075	152
512	35	3	147	17.0248	120	0.384665	87	143	56	0.27577	4	0.0411549	31	0.306344	35	0.276037	151
513	35	4	137	22.4518	113	0.552256	82	134	52	0.393086	4	0.060508	41	0.4354	45	0.402077	141
514	35	5	144	16.0747	114	0.321475	79	139	60	0.237419	5	0.0406837	33	0.257313	38	0.228809	149
515	35	6	151	6.65615	120	0.131513	84	146	62	0.0960183	5	0.0179707	26	0.0991222	31	0.0860333	156
516	35	7	147	10.3842	119	0.231193	86	143	57	0.165296	4	0.032514	31	0.186382	35	0.168797	151
517	35	8	142	16.5946	116	0.385154	84	138	54	0.277564	4	0.0477483	36	0.312602	40	0.286116	146
518	35	9	139	18.1214	115	0.458594	84	136	52	0.320544	3	0.0566137	40	0.360227	43	0.339044	142
519	35	10	146	13.4076	120	0.314652	88	142	54	0.225264	4	0.0435479	32	0.256291	36	0.232653	150
520	35	11	131	2.34221	74	0.0246254	34	114	80	0.0209271	18	0.00602617	33	0.0195009	51	0.0147451	149
521	35	12	135	3.69142	99	0.0615047	62	128	66	0.0474484	8	0.0102871	39	0.0510223	47	0.0440887	143
522	35	13	130	4.94577	94	0.0851167	59	123	64	0.0655359	6	0.013687	46	0.070227	52	0.0637032	136
523	35	14	125	4.88054	87	0.0780742	52	117	65	0.0616291	8	0.0140868	49	0.0653804	57	0.0581813	133
524	35	15	119	4.70916	75	0.0644373	40	108	68	0.0530302	11	0.0126802	52	0.054759	63	0.0474119	130
525	36	1	164	12.6967	140	0.31925	108	161	53	0.221636	4	0.0358506	14	0.202722	18	0.165639	168
526	36	2	144	23.2398	117	0.521717	83	139	56	0.375551	4	0.0785634	34	0.426479	38	0.389857	148
527	36	3	145	16.5261	120	0.401023	88	141	53	0.284658	3	0.045649	34	0.321769	37	0.29938	148
528	36	4	142	21.0852	117	0.510798	86	139	53	0.36281	4	0.0525585	36	0.411893	40	0.37596	146
529	36	5	152	14.1234	124	0.309132	90	148	58	0.220985	4	0.0399924	26	0.236936	30	0.210677	156
530	36	6	156	5.2038	124	0.0982146	86	150	64	0.0723117	6	0.0162038	20	0.0689324	26	0.0567643	162
531	36	7	142	15.6124	118	0.40083	88	139	51	0.281013	3	0.0507836	37	0.319492	40	0.299339	145
532	36	8	142	15.8809	117	0.396206	86	138	52	0.279801	3	0.047599	37	0.316619	40	0.296442	145
533	36	9	141	18.2144	117	0.451688	86	138	52	0.319872	4	0.0545791	37	0.363978	41	0.333793	145
534	36	10	146	15.9726	122	0.400425	91	143	52	0.281809	4	0.0455881	32	0.325162	36	0.294099	150
535	36	11	133	2.25176	74	0.023134	33	114	81	0.0197581	18	0.00589821	31	0.017995	49	0.0135513	151
536	36	12	123	2.77419	69	0.0310338	32	108	76	0.0262212	16	0.0072481	43	0.026019	59	0.0209286	139
537	36	13	126	3.78983	86	0.0567506	50	117	67	0.0454806	9	0.00993902	47	0.0475742	56	0.0415257	135
538	36	14	123	4.27474	80	0.0610219	45	113	68	0.04948	10	0.0118578	49	0.0516436	59	0.0449003	133
539	36	15	132	4.92735	91	0.0733903	54	122	68	0.0586768	9	0.0145462	41	0.0612115	50	0.0528118	141
540	37	1	154	16.9569	129	0.405362	96	150	54	0.287134	3	0.0426038	25	0.30635	28	0.278091	157
541	37	2	149	21.6757	123	0.49353	89	146	57	0.348174	4	0.0469553	29	0.386472	33	0.345318	153
542	37	3	151	12.88	126	0.309231	94	148	54	0.218332	4	0.0322807	27	0.243213	31	0.215996	155
543	37	4	140	24.2657	116	0.627039	86	137	51	0.43816	3	0.0707512	39	0.492445	42	0.462324	143
544	37	5	148	10.0243	121	0.22451	87	144	57	0.160003	4	0.029996	30	0.179681	34	0.162071	152
545	37	6	144	10.6486	118	0.246911	85	140	55	0.176115	4	0.0342692	34	0.201466	38	0.183867	148
546	37	7	144	10.854	115	0.229082	81	139	58	0.167382	4	0.0276295	34	0.183502	38	0.167094	148
547	37	8	146	10.6698	122	0.267378	91	143	52	0.188217	4	0.0305787	32	0.217153	36	0.196423	150
548	37	9	141	17.2343	119	0.469863	89	138	49	0.325615	3	0.0589644	38	0.367345	41	0.344781	144
549	37	10	140	11.9464	115	0.296075	84	136	52	0.209879	3	0.0387264	39	0.23525	42	0.221213	143
550	37	11	129	2.20066	69	0.0223528	30	110	80	0.0191869	18	0.00547338	35	0.0177021	53	0.0135489	147
551	37	12	130	2.49597	73	0.0268659	34	113	79	0.022777	17	0.00666567	35	0.0216277	52	0.0167363	147
552	37	13	135	2.72605	74	0.0272106	33	115	82	0.023353	19	0.00701206	28	0.0206308	47	0.0151253	154
553	37	14	126	5.43442	91	0.0936094	56	119	63	0.0726473	7	0.0144793	49	0.0772898	56	0.0694385	133
554	37	15	127	4.35056	90	0.0724404	55	119	64	0.0567087	7	0.0117839	48	0.06009	55	0.0539419	134
555	38	1	164	12.5211	135	0.261256	98	159	61	0.186658	5	0.0370577	13	0.154112	18	0.121597	169
556	38	2	142	22.7214	110	0.424178	74	136	62	0.31932	6	0.0637467	34	0.343765	40	0.301762	148
557	38	3	151	12.8532	125	0.297329	92	147	55	0.212433	4	0.0353815	27	0.233122	31	0.207607	155
558	38	4	137	24.8211	110	0.567218	78	133	55	0.407945	4	0.0763476	41	0.455802	45	0.422073	141
559	38	5	145	15.1393	119	0.357024	87	141	54	0.254873	3	0.0392276	34	0.285537	37	0.265566	148
560	38	6	158	6.94165	127	0.138567	90	152	62	0.100658	5	0.0222819	19	0.0953966	24	0.0801643	163
561	38	7	140	16.4743	113	0.377807	81	136	55	0.271153	4	0.0526633	38	0.306988	42	0.282767	144
562	38	8	148	9.67914	119	0.208414	85	143	58	0.150564	4	0.0295737	30	0.165891	34	0.149853	152
563	38	9	138	20.0612	115	0.524963	85	135	50	0.368571	3	0.0518464	41	0.404066	44	0.380051	141
564	38	10	140	10.5599	115	0.25781	84	137	53	0.182096	3	0.0254961	39	0.203934	42	0.191189	143
565	38	11	133	2.11692	73	0.0213715	33	114	81	0.0183381	19	0.00522471	30	0.0163977	49	0.0120653	152
566	38	12	127	2.47226	68	0.0256818	30	109	79	0.0219562	18	0.00651387	37	0.0209139	55	0.0162012	145
567	38	13	132	3.10487	89	0.0435532	51	122	71	0.0350539	11	0.00828961	39	0.0360011	50	0.0299046	143
568	38	14	130	5.30321	98	0.100487	64	124	60	0.0762794	6	0.0159596	46	0.0825681	52	0.0748825	136
569	38	15	126	4.21261	89	0.0688837	54	119	65	0.0538798	8	0.0110687	48	0.0574414	56	0.0508167	134
570	39	1	145	19.0324	116	0.400889	82	140	58	0.29314	4	0.0534526	33	0.321452	37	0.292479	149
571	39	2	144	20.194	118	0.474028	86	140	54	0.339363	4	0.0627606	34	0.386151	38	0.35211	148
572	39	3	166	3.88982	117	0.0480939	71	152	81	0.0387412	14	0.0111948	2	0.0232306	16	0.0126992	180
573	39	4	145	13.7227	119	0.32031	87	141	54	0.230137	4	0.0371034	33	0.259094	37	0.235095	149
574	39	5	146	12.0209	120	0.280823	88	143	55	0.199249	4	0.0304902	32	0.226042	36	0.204314	150
575	39	6	151	8.79258	125	0.202365	91	147	56	0.143468	4	0.0245458	27	0.15864	31	0.141337	155
576	39	7	139	15.388	116	0.404283	86	136	50	0.283053	3	0.0466842	40	0.314005	43	0.295355	142
577	39	8	146	10.5993	120	0.247939	88	142	54	0.177873	4	0.0317362	32	0.201093	36	0.182275	150
578	39	9	144	16.1808	121	0.420882	90	141	51	0.292909	3	0.0490336	35	0.337007	38	0.314272	147
579	39	10	143	11.3887	118	0.273847	86	139	53	0.195458	3	0.0299535	36	0.219218	39	0.204659	146
580	39	11	128	2.40674	72	0.0262872	33	111	78	0.0222753	16	0.0064367	38	0.0214459	54	0.0169987	144
581	39	12	130	2.86198	82	0.0361118	44	117	73	0.0298755	13	0.00804953	39	0.0299341	52	0.0244629	143
582	39	13	135	2.72701	89	0.0356028	50	123	73	0.0291567	13	0.00750731	34	0.0287818	47	0.0228973	148
583	39	14	135	4.83058	105	0.0957875	71	130	59	0.0716612	5	0.0117206	42	0.0779197	47	0.0708773	140
584	39	15	127	4.02489	90	0.0645843	54	119	65	0.0510188	8	0.0100216	47	0.0537538	55	0.0473927	135
585	40	1	147	17.7794	119	0.392136	86	143	57	0.281892	4	0.0516278	31	0.314192	35	0.284185	151
586	40	2	144	20.4017	117	0.454039	84	140	56	0.328271	4	0.0483276	34	0.364634	38	0.331338	148
587	40	3	153	9.26864	126	0.20731	91	149	58	0.146326	4	0.0299005	25	0.159903	29	0.141972	157
588	40	4	148	13.8335	123	0.331125	91	145	54	0.234248	4	0.032604	30	0.264466	34	0.237188	152
589	40	5	152	9.10323	123	0.19029	87	147	60	0.137124	4	0.0250287	26	0.143509	30	0.127712	156
590	40	6	146	13.7375	120	0.318218	87	142	55	0.227118	4	0.0432858	32	0.258615	36	0.23469	150
591	40	7	140	17.1404	118	0.45932	88	138	50	0.317413	3	0.0370909	39	0.355532	42	0.332786	143
592	40	8	150	11.0138	124	0.254321	91	146	55	0.181904	4	0.0296181	28	0.200668	32	0.179287	154
593	40	9	142	17.7905	118	0.460214	88	139	51	0.321328	3	0.0541324	37	0.365767	40	0.342394	145
594	40	10	144	11.5037	118	0.268763	86	140	54	0.193011	4	0.0304927	34	0.21752	38	0.197833	148
595	40	11	126	2.46605	69	0.0263287	31	109	78	0.0224097	17	0.00646848	39	0.0216212	56	0.0170213	143
596	40	12	126	2.7993	72	0.0316805	34	110	76	0.0267591	15	0.00751404	41	0.0262568	56	0.0212364	141
597	40	13	138	2.75571	91	0.0352344	51	126	75	0.0287755	13	0.00739284	31	0.0275731	44	0.0216108	151
598	40	14	133	3.52168	93	0.054306	56	124	68	0.042787	8	0.0100395	41	0.044974	49	0.0392704	141
599	40	15	123	3.09729	76	0.039531	39	111	72	0.0326718	13	0.00848538	46	0.0336182	59	0.0280804	136
600	41	1	147	13.2105	123	0.335203	92	144	52	0.234149	3	0.0296685	32	0.266906	35	0.246571	150
601	41	2	138	18.7246	111	0.430956	79	134	55	0.308662	4	0.0613168	40	0.34798	44	0.321919	142
602	41	3	144	14.9193	119	0.364458	88	141	53	0.257517	4	0.0418967	34	0.295731	38	0.269012	148
603	41	4	144	16.3827	121	0.434049	91	141	50	0.302165	2	0.0463055	36	0.341729	38	0.326181	146
604	41	5	145	10.41	121	0.267374	91	142	51	0.187532	3	0.0288331	34	0.214255	37	0.199221	148
605	41	6	151	9.7071	128	0.250147	96	148	52	0.173042	3	0.0227414	28	0.197039	31	0.180171	154
606	41	7	137	20.3869	114	0.528553	84	134	50	0.373381	3	0.0393115	42	0.403398	45	0.379126	140
607	41	8	140	21.5	116	0.552716	86	137	51	0.38746	3	0.0596183	39	0.434157	42	0.407405	143
608	41	9	142	17.785	119	0.488886	90	139	49	0.336954	2	0.0530059	38	0.378136	40	0.36188	144
609	41	10	141	13.879	120	0.392346	91	139	48	0.269015	3	0.0348734	38	0.301826	41	0.282293	144
610	41	11	130	2.38826	75	0.0266195	36	114	78	0.0224097	16	0.0066428	36	0.0216767	52	0.0170509	146
611	41	12	126	4.07421	90	0.0682809	55	119	64	0.0532321	8	0.0114674	48	0.0570298	56	0.0505209	134
612	41	13	129	3.21405	84	0.0437135	47	118	71	0.035521	11	0.00937579	42	0.0366994	53	0.0310284	140
613	41	14	135	4.67885	105	0.0946877	72	130	58	0.0707505	5	0.0114761	42	0.0769791	47	0.0700107	140
614	41	15	130	3.84277	93	0.0628223	57	123	66	0.0488444	8	0.0101273	44	0.0523742	52	0.0458747	138
615	42	1	149	14.867	126	0.393182	96	146	50	0.27431	3	0.0363177	30	0.313632	33	0.288421	152
616	42	2	150	20.1293	126	0.508145	94	147	53	0.351669	3	0.0569279	29	0.40452	32	0.371933	153
617	42	3	141	14.9991	117	0.377046	86	138	52	0.264872	3	0.0328464	38	0.297483	41	0.278119	144
618	42	4	145	17.6324	122	0.468421	92	142	50	0.325559	2	0.0497055	35	0.369909	37	0.352601	147
619	42	5	153	8.61158	127	0.199426	93	149	56	0.140845	4	0.0254498	25	0.154112	29	0.136365	157
620	42	6	150	9.66598	125	0.232843	93	147	54	0.163967	4	0.02887	28	0.186411	32	0.166718	154
621	42	7	148	13.9816	125	0.370855	95	145	50	0.258127	3	0.0436295	31	0.298815	34	0.276298	151
622	42	8	139	19.3437	117	0.537606	88	136	48	0.372788	2	0.0564021	41	0.403667	43	0.387515	141
623	42	9	142	18.8349	119	0.499796	89	139	50	0.347755	3	0.0608372	37	0.395656	40	0.370544	145
624	42	10	139	13.1932	115	0.333444	84	135	51	0.236399	3	0.0425856	40	0.262211	43	0.246889	142
625	42	11	130	2.66631	73	0.0283568	34	113	79	0.0241012	17	0.00680013	35	0.0225911	52	0.0174286	147
626	42	12	124	3.61627	78	0.0474676	42	113	71	0.0390279	12	0.00925473	46	0.0400007	58	0.0336395	136
627	42	13	124	3.56717	78	0.0477647	42	112	70	0.0392617	11	0.0100573	47	0.0404626	58	0.0346961	135
628	42	14	138	5.55265	108	0.112667	74	133	59	0.0832716	5	0.016246	39	0.0924189	44	0.0837629	143
629	42	15	133	4.41758	100	0.0809274	65	127	62	0.0614517	6	0.0118218	43	0.0666563	49	0.0599419	139
630	43	1	135	4.08155	100	0.0695739	64	128	64	0.0538904	7	0.0100386	40	0.0570613	47	0.0500579	142
631	43	2	133	6.32559	105	0.140416	73	129	56	0.101547	4	0.0196284	45	0.111283	49	0.103801	137
632	43	3	126	2.71895	73	0.030711	35	111	76	0.0259264	16	0.00707292	40	0.0254231	56	0.0201802	142
633	43	4	121	3.42264	72	0.042084	36	108	72	0.0351248	13	0.00920022	48	0.0357541	61	0.0300951	134
634	43	5	122	2.98097	67	0.0325598	30	106	76	0.0277193	16	0.00726212	44	0.027068	60	0.0217864	138
635	43	6	133	2.50707	77	0.0271236	37	116	79	0.0229926	17	0.00651532	32	0.0212898	49	0.016164	150
636	43	7	124	3.89927	75	0.0484039	38	110	72	0.0404196	13	0.0111684	45	0.0410749	58	0.0343717	137
637	43	8	118	3.58742	69	0.0444703	34	105	71	0.0372303	13	0.00926296	51	0.0379099	64	0.032091	131
638	43	9	120	3.63696	73	0.0468934	38	108	70	0.0389235	12	0.00968282	50	0.0398863	62	0.0340405	132
639	43	10	114	3.70205	65	0.0461171	31	102	71	0.0384125	13	0.00977277	55	0.0395249	68	0.033837	127
640	43	11	149	8.55894	122	0.192542	88	145	57	0.136831	4	0.028205	29	0.154295	33	0.139011	153
641	43	12	151	13.8268	123	0.302114	89	147	58	0.216235	4	0.0366762	27	0.232787	31	0.207483	155
642	43	13	144	15.4464	119	0.364976	87	141	54	0.260067	4	0.0386524	34	0.294876	38	0.267905	148
643	43	14	150	11.4248	124	0.262103	91	147	56	0.186003	4	0.0258083	28	0.204418	32	0.182092	154
644	43	15	152	12.7355	126	0.301658	94	148	54	0.214871	4	0.0383249	26	0.237241	30	0.210719	156
645	44	1	137	3.61299	101	0.0598276	64	130	66	0.0462758	8	0.00989938	37	0.0491625	45	0.0421824	145
646	44	2	133	7.15932	106	0.161892	75	129	54	0.118413	4	0.016986	45	0.127032	49	0.118049	137
647	44	3	124	3.10917	74	0.0376644	37	110	73	0.0315051	13	0.00844009	45	0.0316832	58	0.0264736	137
648	44	4	124	3.5151	78	0.0461156	41	112	71	0.0379797	12	0.00982877	46	0.0391406	58	0.0330761	136
649	44	5	121	3.60696	74	0.046356	38	109	71	0.0383592	12	0.00964535	49	0.0393694	61	0.033522	133
650	44	6	129	2.74027	70	0.0281496	31	111	80	0.024076	18	0.00673465	35	0.0223103	53	0.0170205	147
651	44	7	122	3.41163	74	0.0434098	38	110	72	0.035879	12	0.00884525	48	0.0366662	60	0.031102	134
652	44	8	123	3.23383	74	0.0402651	37	110	73	0.0333851	13	0.00919774	46	0.0342547	59	0.0287337	136
653	44	9	125	3.66853	84	0.0543057	49	116	67	0.0436834	10	0.0102799	47	0.0459784	57	0.0397155	135
654	44	10	125	3.08288	77	0.0384628	40	112	72	0.0320579	13	0.00798885	44	0.03224	57	0.026709	138
655	44	11	151	9.94573	122	0.205936	86	146	60	0.14924	5	0.028381	26	0.158312	31	0.137355	156
656	44	12	144	10.5966	119	0.250109	86	141	55	0.176414	4	0.0271021	34	0.20224	38	0.183805	148
657	44	13	145	9.14312	118	0.204491	85	141	56	0.147414	4	0.0231085	33	0.164299	37	0.149035	149
658	44	14	149	15.0646	125	0.366043	92	146	54	0.25666	4	0.0362028	29	0.291969	33	0.260967	153
659	44	15	146	10.4729	121	0.250637	89	143	54	0.177325	4	0.0247685	32	0.2016	36	0.181952	150
660	45	1	131	3.56373	87	0.0488815	49	120	71	0.0396449	11	0.0103528	40	0.0407624	51	0.0342034	142
661	45	2	126	6.79859	95	0.130938	62	121	59	0.0992401	6	0.0192545	50	0.105425	56	0.0961924	132
662	45	3	125	4.03169	86	0.0627539	51	117	66	0.0498254	9	0.0106411	48	0.0527038	57	0.0460623	134
663	45	4	122	3.07073	70	0.0360736	34	108	74	0.030273	14	0.00808394	46	0.0304295	60	0.0252155	136
664	45	5	120	3.13252	70	0.0378463	34	106	72	0.0317941	13	0.00821742	49	0.0320976	62	0.0270905	133
665	45	6	126	2.89447	74	0.0338501	37	111	74	0.0285442	15	0.00786233	41	0.0282764	56	0.0228083	141
666	45	7	124	2.99506	73	0.0355525	36	110	74	0.0297926	14	0.00793808	44	0.0298442	58	0.0245566	138
667	45	8	117	3.43885	63	0.0389062	27	102	75	0.0328482	15	0.00916588	50	0.0332847	65	0.0277188	132
668	45	9	122	3.79991	78	0.0525824	43	111	68	0.0431462	11	0.0105944	49	0.0447289	60	0.0384709	133
669	45	10	117	3.49969	67	0.0421613	32	104	72	0.0353675	14	0.00909668	51	0.0360818	65	0.0302696	131
670	45	11	150	7.49786	124	0.17439	91	146	55	0.124141	3	0.0209	29	0.136934	32	0.126056	153
671	45	12	145	8.58858	124	0.247924	96	143	47	0.169961	3	0.0253584	34	0.19592	37	0.18209	148
672	45	13	146	11.5317	120	0.267194	87	142	55	0.190657	4	0.037737	32	0.217605	36	0.197619	150
673	45	14	149	15.3522	125	0.38898	94	146	52	0.271742	3	0.0453192	30	0.311589	33	0.287383	152
674	45	15	147	13.5478	125	0.368474	95	144	49	0.2558	3	0.0355257	32	0.294818	35	0.272593	150
675	46	1	133	2.83685	83	0.0343381	44	119	75	0.0285944	14	0.00731525	35	0.027479	49	0.0217179	147
676	46	2	140	5.29044	113	0.115013	79	136	57	0.0834486	5	0.0139403	37	0.0939758	42	0.0844478	145
677	46	3	120	3.44193	73	0.0444634	38	108	70	0.0368902	12	0.00922333	50	0.0378423	62	0.0323031	132
678	46	4	121	2.88401	64	0.0306241	27	104	77	0.0261692	17	0.00728311	44	0.0256183	61	0.0205085	138
679	46	5	120	3.0288	65	0.033649	29	104	75	0.0286221	16	0.00794517	46	0.0285218	62	0.0232117	136
680	46	6	129	2.4416	73	0.0262791	34	112	78	0.0223499	17	0.00641277	36	0.021238	53	0.0164827	146
681	46	7	123	2.74243	68	0.0303952	31	107	76	0.0258057	16	0.00704756	43	0.0253905	59	0.0204162	139
682	46	8	121	3.21056	67	0.0364161	31	106	75	0.0307365	15	0.00859	46	0.0308201	61	0.0253537	136
683	46	9	122	4.02787	81	0.0601715	46	112	66	0.0485613	9	0.0118855	51	0.050787	60	0.0449518	131
684	46	10	117	3.52247	68	0.0439333	33	104	71	0.0366862	13	0.00976801	52	0.0377075	65	0.0321196	130
685	46	11	152	6.80571	125	0.15118	91	148	57	0.108283	4	0.0183268	26	0.115926	30	0.102913	156
686	46	12	150	8.71695	126	0.220921	94	147	53	0.152497	3	0.0259982	29	0.176418	32	0.162316	153
687	46	13	146	10.3076	120	0.241809	88	142	54	0.173234	4	0.0282993	32	0.195398	36	0.176831	150
688	46	14	146	15.537	122	0.391764	91	143	52	0.274739	3	0.032582	33	0.311504	36	0.288261	149
689	46	15	148	13.8168	123	0.332081	91	145	54	0.234327	4	0.0342032	30	0.265972	34	0.238705	152
690	47	1	134	2.98907	89	0.0407519	51	123	72	0.0329531	11	0.00866585	37	0.0334318	48	0.0277563	145
691	47	2	132	3.77916	96	0.0638229	60	125	65	0.0492558	7	0.0100994	43	0.0528708	50	0.0468828	139
692	47	3	124	3.38931	78	0.0443771	42	112	70	0.0367386	12	0.00902002	46	0.037502	58	0.0316092	136
693	47	4	122	2.94886	68	0.0333364	31	106	75	0.0282503	15	0.00783777	45	0.0280764	60	0.0230167	137
694	47	5	127	2.77343	77	0.0332422	39	113	74	0.0278413	14	0.00704287	41	0.0274606	55	0.0222633	141
695	47	6	132	2.3503	75	0.0249071	35	115	80	0.0211271	18	0.00626354	32	0.0197352	50	0.0148854	150
696	47	7	123	2.65317	69	0.0297885	32	108	76	0.0251861	16	0.0066854	43	0.0248891	59	0.0199525	139
697	47	8	131	2.39759	74	0.0253312	34	113	79	0.0216104	18	0.00642734	33	0.0202269	51	0.0153565	149
698	47	9	127	3.26834	83	0.0451861	46	116	70	0.0367174	10	0.00897901	45	0.0378749	55	0.0326211	137
699	47	10	117	2.95584	65	0.0344774	29	103	74	0.0289711	14	0.00761815	51	0.0293942	65	0.0247039	131
700	47	11	156	5.9458	127	0.12498	91	151	60	0.0897755	4	0.0157031	22	0.0884986	26	0.0772993	160
701	47	12	151	8.68074	124	0.198848	91	147	56	0.141272	3	0.0243932	28	0.154427	31	0.141843	154
702	47	13	154	5.54733	125	0.115264	90	150	60	0.083301	5	0.0138134	23	0.0840923	28	0.0715425	159
703	47	14	151	12.9216	127	0.321632	95	148	53	0.224736	4	0.0336369	27	0.255462	31	0.226839	155
704	47	15	149	11.6278	122	0.256946	88	145	57	0.184641	4	0.0279774	29	0.200956	33	0.179989	153
705	48	1	125	3.60609	81	0.0496524	44	114	70	0.0404101	11	0.0104532	46	0.0421713	57	0.0360502	136
706	48	2	129	2.84641	81	0.0356025	43	116	73	0.0295582	13	0.00726649	40	0.0292876	53	0.0238862	142
707	48	3	127	2.73626	75	0.0321533	38	113	75	0.0269266	15	0.00743985	40	0.0267616	55	0.0214921	142
708	48	4	127	2.5201	73	0.0279549	34	111	77	0.0236695	16	0.00642479	39	0.0228652	55	0.0180825	143
709	48	5	126	2.47293	69	0.0264896	31	109	78	0.0225376	17	0.00651375	39	0.0217824	56	0.0171473	143
710	48	6	137	2.1291	72	0.019816	30	115	85	0.0171561	22	0.00533611	23	0.0144922	45	0.0100159	159
711	48	7	125	2.37344	67	0.0249139	29	107	78	0.0213207	17	0.00604975	40	0.0204132	57	0.0161294	142
712	48	8	130	2.6469	79	0.0319895	41	116	75	0.0265992	14	0.00754591	38	0.0264303	52	0.021346	144
713	48	9	122	2.57661	67	0.0283801	30	106	76	0.0241213	16	0.00649044	44	0.0237244	60	0.0191287	138
714	48	10	128	2.34237	69	0.02383	29	110	81	0.0203625	19	0.00593396	35	0.0191144	54	0.0144768	147
715	48	11	150	6.22929	125	0.149628	93	147	54	0.105625	4	0.0151856	28	0.118411	32	0.105508	154
716	48	12	151	8.4308	125	0.195768	91	147	56	0.138017	3	0.0220931	28	0.151864	31	0.139305	154
717	48	13	153	12.6485	130	0.333225	99	150	51	0.230053	3	0.0376129	26	0.263094	29	0.239769	156
718	48	14	150	12.6861	126	0.318467	95	147	52	0.223958	4	0.0357443	28	0.25587	32	0.228354	154
719	48	15	150	10.1849	121	0.214184	86	145	59	0.155343	5	0.0295694	27	0.167389	32	0.145854	155
720	49	1	133	3.43142	93	0.0520516	56	124	68	0.0413382	9	0.00874677	40	0.0428632	49	0.0365969	142
721	49	2	131	3.29515	91	0.0501024	54	122	68	0.0397255	9	0.00907997	42	0.0417959	51	0.0360225	140
722	49	3	131	2.76248	74	0.0293827	34	113	79	0.0250174	17	0.00735721	34	0.0234137	51	0.0180615	148
723	49	4	127	2.6909	73	0.0306443	35	111	76	0.0258467	15	0.00740931	40	0.0253862	55	0.0204834	142
724	49	5	127	2.66214	70	0.0282542	31	110	79	0.0240041	17	0.00695365	38	0.0230262	55	0.0180583	144
725	49	6	130	2.62614	76	0.0291889	37	114	77	0.0246972	16	0.0068199	36	0.0235097	52	0.0183744	146
726	49	7	126	2.54402	71	0.0280698	33	110	77	0.0237983	16	0.00630457	40	0.0229733	56	0.0182108	142
727	49	8	126	2.75165	73	0.0316407	35	111	76	0.0265577	15	0.0077131	41	0.0264495	56	0.0214308	141
728	49	9	125	2.92503	76	0.0358922	39	112	73	0.0298911	13	0.00761842	44	0.0300171	57	0.0249086	138
729	49	10	119	3.42157	70	0.042256	34	106	72	0.0352251	13	0.00942479	50	0.0361342	63	0.0306228	132
730	49	11	151	8.10952	123	0.171277	88	147	59	0.12384	5	0.020635	26	0.131208	31	0.113374	156
731	49	12	150	10.7808	124	0.253159	91	146	55	0.17921	3	0.0284541	29	0.198436	32	0.1825	153
732	49	13	154	11.3343	130	0.279347	97	151	54	0.194073	4	0.0323741	24	0.216695	28	0.190364	158
733	49	14	149	12.9769	124	0.324073	93	145	52	0.228711	3	0.0406013	30	0.260052	33	0.240102	152
734	49	15	151	13.6219	127	0.338274	95	148	53	0.23672	4	0.0343629	27	0.26812	31	0.237958	155
735	50	1	130	4.28681	93	0.0702659	58	123	65	0.0549215	8	0.0111981	44	0.0585636	52	0.0512766	138
736	50	2	138	4.19187	107	0.0825379	72	132	60	0.0614851	5	0.0129047	39	0.0678637	44	0.0616183	143
737	50	3	127	2.76331	76	0.0324145	38	113	75	0.0271856	15	0.00711333	40	0.0267888	55	0.0214227	142
738	50	4	123	2.73506	68	0.0298197	31	107	76	0.0254067	17	0.00691839	42	0.0248565	59	0.0196879	140
739	50	5	123	2.78667	68	0.0308374	31	107	76	0.0261429	15	0.00713757	44	0.0256575	59	0.0209491	138
740	50	6	134	2.34331	74	0.0239178	34	115	81	0.0204627	19	0.00621374	29	0.0185086	48	0.0136419	153
741	50	7	128	2.61154	72	0.0285582	33	111	78	0.0241919	16	0.00703272	38	0.0233285	54	0.0185001	144
742	50	8	122	2.97143	71	0.0350498	34	108	74	0.0294256	14	0.00755821	46	0.0294838	60	0.0243678	136
743	50	9	127	2.76932	74	0.0320894	37	112	75	0.0270039	15	0.00761318	40	0.0266709	55	0.0214734	142
744	50	10	121	3.26772	69	0.0379417	32	106	74	0.0320104	14	0.00848146	47	0.032011	61	0.0266108	135
745	50	11	151	7.10805	124	0.160203	91	147	56	0.115037	4	0.0158966	27	0.123162	31	0.109321	155
746	50	12	145	11.8507	119	0.272067	86	141	55	0.195242	4	0.0329996	33	0.220147	37	0.199915	149
747	50	13	150	10.6957	124	0.248775	91	147	56	0.175084	4	0.0269179	28	0.195849	32	0.174732	154
748	50	14	150	12.8262	125	0.320291	94	147	53	0.223144	3	0.0372944	29	0.255077	32	0.23466	153
749	50	15	161	9.14685	131	0.18299	94	156	62	0.132695	5	0.0260118	16	0.115197	21	0.0939626	166
750	51	1	135	3.15127	91	0.0432604	52	124	72	0.0349341	11	0.0087912	36	0.0351759	47	0.0290007	146
751	51	2	129	6.17565	98	0.121139	65	124	59	0.0911271	6	0.0169234	47	0.098399	53	0.0891753	135
752	51	3	125	3.00183	75	0.0364245	38	111	73	0.0304597	13	0.00814953	44	0.0305352	57	0.0254297	138
753	51	4	121	3.2249	70	0.0386485	34	107	73	0.0323836	13	0.0086181	48	0.032714	61	0.0275788	134
754	51	5	120	2.7581	65	0.0305913	28	104	76	0.0259343	15	0.00700958	47	0.0257453	62	0.0212125	135
755	51	6	141	2.21534	83	0.0230066	41	122	81	0.019629	19	0.00596584	22	0.0167732	41	0.0117649	160
756	51	7	129	2.94223	80	0.036644	42	115	73	0.0304703	13	0.00840691	40	0.0305053	53	0.0250849	142
757	51	8	122	2.99288	72	0.0363945	36	109	73	0.0303931	14	0.00789469	46	0.0308649	60	0.0255052	136
758	51	9	122	2.95289	70	0.0347471	34	108	74	0.0291684	14	0.00764805	46	0.0292721	60	0.0242265	136
759	51	10	124	2.89262	70	0.0323028	33	109	76	0.027311	16	0.00742942	42	0.0268976	58	0.0215271	140
760	51	11	182	5.53485	182	0.106974	115	182	67	0.0600187	0		0		0		182
761	51	12	149	10.2311	126	0.267334	95	146	51	0.185558	3	0.0270009	30	0.213648	33	0.19668	152
762	51	13	152	8.853	125	0.197648	91	148	57	0.14115	4	0.0242743	26	0.151971	30	0.134944	156
763	51	14	148	13.9618	123	0.340648	91	144	53	0.241003	3	0.0397342	31	0.272337	34	0.251813	151
764	51	15	151	11.1061	125	0.259422	92	147	55	0.184299	4	0.0296561	27	0.203491	31	0.181061	155
765	52	1	130	3.49344	87	0.0494869	50	120	70	0.0398549	10	0.00936355	42	0.0411418	52	0.0350306	140
766	52	2	142	4.09407	110	0.078667	75	136	61	0.058866	6	0.0121652	34	0.064306	40	0.0564848	148
767	52	3	126	3.36396	82	0.0460141	45	115	70	0.0375257	11	0.0095234	45	0.0389058	56	0.0331342	137
768	52	4	122	4.66064	84	0.0760003	50	114	64	0.0599146	7	0.0128758	53	0.0626722	60	0.0568627	129
769	52	5	124	2.60011	69	0.0287705	32	108	76	0.0244382	16	0.00659934	42	0.0238787	58	0.0191119	140
770	52	6	128	2.65648	75	0.0304678	37	113	76	0.0256164	15	0.00705833	39	0.0250233	54	0.0200331	143
771	52	7	123	3.36447	75	0.0420431	38	110	72	0.0350081	13	0.00903491	46	0.0355997	59	0.0297464	136
772	52	8	120	3.4886	73	0.0448165	37	108	71	0.0371078	12	0.00909407	50	0.0380514	62	0.0324467	132
773	52	9	121	2.90988	70	0.0339517	33	107	74	0.0285922	15	0.00740494	46	0.0287159	61	0.0234755	136
774	52	10	121	2.8646	67	0.0326153	31	106	75	0.0275099	15	0.00776234	46	0.0276581	61	0.0227657	136
775	52	11	151	9.16032	125	0.210586	92	148	56	0.149294	4	0.0197836	27	0.162431	31	0.144025	155
776	52	12	146	12.7143	121	0.302205	89	143	54	0.214658	4	0.0299085	32	0.242873	36	0.21921	150
777	52	13	149	12.4757	123	0.294329	90	145	55	0.207777	3	0.0326489	30	0.232264	33	0.214117	152
778	52	14	147	12.7455	124	0.344362	94	144	50	0.236876	2	0.0338945	33	0.272315	35	0.258691	149
779	52	15	153	12.1626	126	0.274302	92	149	57	0.194692	4	0.0369493	25	0.210861	29	0.186873	157
780	53	1	129	4.01929	91	0.0633167	55	121	66	0.0500598	9	0.0108521	44	0.0531339	53	0.045954	138
781	53	2	138	4.29072	105	0.0791466	70	132	62	0.0599564	6	0.010469	38	0.0645009	44	0.0571329	144
782	53	3	123	3.45356	77	0.0460259	41	111	70	0.0379029	11	0.00928476	48	0.0389066	59	0.0333838	134
783	53	4	127	2.70873	76	0.031832	38	113	75	0.0266767	15	0.00712825	40	0.0263875	55	0.021135	142
784	53	5	123	2.76577	71	0.0320646	34	109	75	0.0269456	15	0.00700285	44	0.0268758	59	0.0218233	138
785	53	6	127	3.17751	77	0.0392703	40	113	73	0.0327096	13	0.00901206	42	0.0329146	55	0.0272649	140
786	53	7	121	4.35493	79	0.0632647	44	111	67	0.0512576	9	0.0116476	52	0.053148	61	0.047025	130
787	53	8	126	3.21939	79	0.0423768	43	114	71	0.0348319	11	0.00889925	45	0.0355962	56	0.0303521	137
788	53	9	126	3.5668	84	0.0517475	48	116	68	0.0417172	9	0.00995247	47	0.0434723	56	0.0380852	135
789	53	10	118	3.95324	69	0.049264	34	105	71	0.041099	12	0.0106017	52	0.0419438	64	0.0360671	130
790	53	11	149	8.69384	122	0.19753	89	145	56	0.141131	4	0.0228755	29	0.156302	33	0.140129	153
791	53	12	145	12.6091	119	0.298331	87	141	54	0.212514	3	0.0366404	34	0.239763	37	0.223294	148
792	53	13	150	11.8787	125	0.296024	94	146	52	0.209169	3	0.0378299	29	0.23676	32	0.21811	153
793	53	14	151	14.1633	125	0.340798	93	147	54	0.240377	3	0.0432522	28	0.268901	31	0.247064	154
794	53	15	151	12.7268	124	0.283207	90	147	57	0.202721	4	0.0289572	27	0.21706	31	0.192789	155
795	54	1	126	3.73788	80	0.0497577	44	114	70	0.0409877	11	0.0100209	45	0.0417432	56	0.035512	137
796	54	2	137	5.08124	105	0.0967393	70	131	61	0.0726741	5	0.0138453	40	0.0790415	45	0.0717974	142
797	54	3	121	4.03576	77	0.0550797	41	110	69	0.0451685	11	0.0108869	50	0.0467677	61	0.0402974	132
798	54	4	117	3.69986	71	0.0479988	36	106	70	0.0397038	12	0.00928213	53	0.0408066	65	0.0349867	129
799	54	5	122	2.59651	68	0.0288176	31	107	76	0.0244002	16	0.00645787	44	0.0240902	60	0.0193883	138
800	54	6	125	2.74079	73	0.0314233	35	110	75	0.0265496	16	0.00720244	41	0.0262546	57	0.0209066	141
801	54	7	125	2.9882	72	0.0347781	35	110	75	0.0292193	14	0.00803559	43	0.0290233	57	0.0238684	139
802	54	8	125	3.3834	80	0.0449893	43	114	71	0.036867	12	0.00897442	45	0.0379823	57	0.0318754	137
803	54	9	127	3.13126	80	0.0405038	43	115	72	0.0333471	12	0.00843064	43	0.0338828	55	0.0283296	139
804	54	10	123	3.45183	74	0.0428638	38	110	72	0.0357405	13	0.00909931	46	0.0362002	59	0.0302288	136
805	54	11	153	6.86113	124	0.146704	90	148	58	0.106422	4	0.018799	25	0.109989	29	0.0974112	157
806	54	12	146	14.3326	120	0.336504	87	142	55	0.238238	3	0.0375331	33	0.268656	36	0.249395	149
807	54	13	145	14.7161	119	0.354136	87	141	54	0.249769	3	0.0450092	34	0.285338	37	0.265852	148
808	54	14	146	16.5361	121	0.399821	89	143	54	0.281147	4	0.0408271	32	0.322447	36	0.291156	150
809	54	15	155	10.8388	126	0.226353	90	150	60	0.163218	5	0.0332408	22	0.166405	27	0.141745	160
810	55	1	132	5.05864	99	0.0930268	64	126	62	0.0704791	6	0.0147	44	0.0768438	50	0.0693865	138
811	55	2	138	3.23045	99	0.0498967	61	130	69	0.0390508	9	0.00845135	35	0.0402646	44	0.0337573	147
812	55	3	124	3.26993	75	0.0406313	38	111	73	0.0337153	13	0.00912306	45	0.0343942	58	0.02873	137
813	55	4	121	3.10113	71	0.0371787	35	108	73	0.0311212	14	0.00799179	47	0.0314907	61	0.0260975	135
814	55	5	126	2.51411	70	0.027216	32	109	77	0.0231805	16	0.00637375	40	0.0222461	56	0.0177112	142
815	55	6	126	3.30036	77	0.0409396	40	113	73	0.034044	13	0.00845405	43	0.0341097	56	0.0281539	139
816	55	7	129	3.00676	83	0.0400132	46	117	71	0.0328401	12	0.00855323	41	0.0335498	53	0.0278902	141
817	55	8	129	3.07484	76	0.0348599	38	114	76	0.029421	16	0.00792264	37	0.0283572	53	0.0221883	145
818	55	9	126	2.825	76	0.0341758	39	112	73	0.0286426	14	0.00758775	42	0.0285913	56	0.0233404	140
819	55	10	126	3.12817	73	0.0356171	35	111	76	0.0299816	15	0.00824024	41	0.0294866	56	0.0237956	141
820	55	11	160	6.77299	125	0.116081	85	153	68	0.0871587	7	0.0165944	15	0.0689299	22	0.0522777	167
821	55	12	152	7.98386	123	0.168975	88	147	59	0.122087	4	0.0210409	26	0.127442	30	0.113256	156
822	55	13	148	13.4598	121	0.30238	87	144	57	0.215117	4	0.0402161	30	0.242085	34	0.218336	152
823	55	14	153	12.0645	129	0.301838	97	150	53	0.210132	3	0.0288638	26	0.232814	29	0.211715	156
824	55	15	149	11.1177	123	0.256257	90	146	56	0.181378	4	0.0248109	29	0.201524	33	0.180104	153
825	56	1	126	4.10992	85	0.0601901	49	116	67	0.0486893	10	0.0118246	46	0.050975	56	0.0439838	136
826	56	2	138	5.94351	109	0.126033	76	133	57	0.0926991	4	0.0165221	40	0.102116	44	0.094335	142
827	56	3	128	3.39129	86	0.0485769	49	118	69	0.0391709	10	0.00942018	44	0.0408113	54	0.0349981	138
828	56	4	114	3.80861	66	0.0477034	31	102	71	0.0396824	13	0.0103	55	0.0409468	68	0.0350878	127
829	56	5	124	2.46053	67	0.0260875	29	107	78	0.0222291	17	0.00633977	41	0.0215678	58	0.0171044	141
830	56	6	126	2.9753	74	0.0347752	37	112	75	0.0291629	15	0.00786388	41	0.0289527	56	0.0233039	141
831	56	7	128	2.65539	74	0.0297045	36	112	76	0.0251753	16	0.00700093	38	0.0243123	54	0.019183	144
832	56	8	129	2.8269	75	0.0319194	36	113	77	0.0268992	15	0.00744974	38	0.0259447	53	0.0207102	144
833	56	9	124	2.74032	69	0.0303266	32	108	76	0.0257509	16	0.00704099	42	0.0252085	58	0.0201968	140
834	56	10	121	3.01543	69	0.0345922	32	107	75	0.0291209	15	0.0074843	46	0.0291029	61	0.0237869	136
835	56	11	157	8.01805	122	0.14061	83	150	67	0.105114	7	0.0236926	18	0.093723	25	0.0741145	164
836	56	12	152	7.87044	121	0.156097	85	146	61	0.114836	5	0.0246299	25	0.118087	30	0.102511	157
837	56	13	147	16.3821	124	0.422409	93	144	51	0.295781	4	0.044868	31	0.342564	35	0.308542	151
838	56	14	151	16.7111	127	0.419702	95	148	53	0.291463	3	0.0418695	28	0.33004	31	0.302152	154
839	56	15	145	15.4088	120	0.38291	89	142	53	0.267581	3	0.0427506	34	0.307295	37	0.285845	148
840	57	1	131	4.09328	95	0.0695723	60	124	64	0.0538969	7	0.0112918	44	0.0577957	51	0.0514128	138
841	57	2	136	5.59431	105	0.112116	71	131	60	0.0826503	5	0.0168046	41	0.0920144	46	0.0838394	141
842	57	3	127	2.99559	77	0.0360448	39	113	74	0.0301601	14	0.0077055	41	0.0298423	55	0.0242075	141
843	57	4	122	2.8776	69	0.0330638	32	107	75	0.0278723	15	0.00768177	45	0.0279343	60	0.0228712	137
844	57	5	125	2.45174	69	0.0264585	31	109	78	0.0224585	17	0.00609736	40	0.021738	57	0.0170733	142
845	57	6	126	2.95182	73	0.0339324	35	111	76	0.0284845	15	0.00824925	41	0.0283528	56	0.0229679	141
846	57	7	126	2.89074	74	0.0333405	36	111	75	0.028131	15	0.00726884	41	0.0275177	56	0.0220939	141
847	57	8	124	3.01488	73	0.0359019	36	110	74	0.0300979	14	0.00769949	44	0.0300382	58	0.0246461	138
848	57	9	122	3.48276	76	0.0456401	40	110	70	0.0377436	12	0.00972096	48	0.0388856	60	0.0330526	134
849	57	10	120	2.91477	66	0.0328522	30	105	75	0.0277962	15	0.00730665	47	0.0276814	62	0.0227521	135
850	57	11	148	11.2495	116	0.217039	80	142	62	0.160622	5	0.0326976	29	0.169028	34	0.148979	153
851	57	12	151	12.5201	124	0.283192	91	147	56	0.202813	4	0.0345937	27	0.220873	31	0.196837	155
852	57	13	151	15.3224	126	0.376212	94	147	53	0.265145	3	0.0433224	28	0.296499	31	0.271998	154
853	57	14	144	20.0525	118	0.463855	85	140	55	0.331461	4	0.0508523	34	0.374585	38	0.340508	148
854	57	15	150	15.0442	124	0.356305	91	146	55	0.250886	3	0.0456238	29	0.28205	32	0.259885	153
855	58	1	127	3.38668	79	0.043508	42	114	72	0.0359423	12	0.00964275	43	0.0365585	55	0.030686	139
856	58	2	133	5.50272	100	0.103107	66	127	61	0.0779993	5	0.0153331	44	0.0843557	49	0.0773126	138
857	58	3	125	3.74766	80	0.0505792	44	114	70	0.0414193	11	0.00991237	46	0.042571	57	0.0362684	136
858	58	4	121	3.23643	68	0.0372239	31	106	75	0.0313324	14	0.00854444	47	0.0314133	61	0.0261647	135
859	58	5	127	2.33197	69	0.024275	30	110	80	0.0206606	18	0.00586915	37	0.019635	55	0.0151298	145
860	58	6	128	3.04267	75	0.0346451	36	112	76	0.0292434	15	0.00812776	39	0.0284331	54	0.0227927	143
861	58	7	124	2.72094	72	0.031333	35	110	75	0.0263649	15	0.00675591	43	0.0260623	58	0.0210693	139
862	58	8	120	3.37363	70	0.0405851	34	106	72	0.0341434	14	0.00915857	48	0.0346466	62	0.0288913	134
863	58	9	128	3.07774	79	0.0386056	42	115	73	0.0319781	13	0.0086496	41	0.0322696	54	0.0265833	141
864	58	10	125	2.74407	69	0.0298777	31	109	78	0.0252914	16	0.00689101	41	0.0245554	57	0.019597	141
865	58	11	155	10.374	126	0.214949	90	150	60	0.155726	5	0.0274167	22	0.154995	27	0.131369	160
866	58	12	147	12.1496	122	0.294108	90	144	54	0.20652	4	0.0362545	31	0.238554	35	0.215434	151
867	58	13	147	10.9858	121	0.251391	88	143	55	0.180768	4	0.0283983	31	0.201257	35	0.181502	151
868	58	14	147	18.3533	124	0.482525	94	144	50	0.337837	3	0.0461534	32	0.38588	35	0.356761	150
869	58	15	150	12.8293	124	0.30585	92	146	54	0.216952	3	0.0351625	29	0.240964	32	0.22167	153
870	59	1	136	3.19685	91	0.0431424	52	125	73	0.0348835	12	0.00899158	34	0.034883	46	0.0281287	148
871	59	2	132	4.82576	88	0.0663929	50	121	71	0.0538566	11	0.013029	39	0.0547317	50	0.0455571	143
872	59	3	122	3.44987	71	0.0411326	34	108	74	0.0343961	13	0.00908337	47	0.0346425	60	0.0291047	135
873	59	4	123	2.71694	67	0.0296465	30	107	77	0.0251246	16	0.00712218	43	0.0247501	59	0.0199697	139
874	59	5	123	2.67351	67	0.0293945	30	107	77	0.0248794	16	0.0071754	43	0.0246488	59	0.0199102	139
875	59	6	121	3.14849	69	0.0370435	33	106	73	0.0312461	14	0.0086834	47	0.0314982	61	0.026262	135
876	59	7	116	3.47698	65	0.0417535	30	102	72	0.0351357	13	0.00877387	53	0.0355524	66	0.0302779	129
877	59	8	124	3.01867	74	0.0371627	38	110	72	0.0310922	13	0.008425	45	0.0314202	58	0.0262661	137
878	59	9	121	3.39237	75	0.0440467	39	109	70	0.0365599	12	0.00856444	49	0.0372842	61	0.0316344	133
879	59	10	118	3.36248	65	0.0381422	29	103	74	0.032357	15	0.00825297	49	0.0323065	64	0.0266689	133
880	59	11	147	8.09365	114	0.149886	78	141	63	0.112409	6	0.021173	29	0.116172	35	0.0998865	153
881	59	12	137	11.5397	109	0.25366	77	133	56	0.184537	4	0.0306786	41	0.2042	45	0.188776	141
882	59	13	149	10.5096	121	0.228544	87	144	57	0.165833	4	0.0301168	29	0.180109	33	0.161928	153
883	59	14	139	23.1576	110	0.488181	76	134	58	0.356762	4	0.0680407	39	0.396879	43	0.366289	143
884	59	15	142	19.5385	115	0.437977	83	138	55	0.318729	5	0.054727	35	0.358766	40	0.320761	147
885	60	1	131	3.94671	89	0.0559906	51	121	70	0.0451212	11	0.0108175	40	0.0466951	51	0.0389568	142
886	60	2	135	6.22176	107	0.131952	74	131	57	0.0969821	5	0.0159273	42	0.106974	47	0.0972879	140
887	60	3	122	3.37125	74	0.0421406	38	110	72	0.0350094	13	0.00852937	47	0.0355948	60	0.0297306	135
888	60	4	118	3.53165	70	0.0447321	35	105	70	0.0373312	12	0.00978996	52	0.0382122	64	0.032883	130
889	60	5	123	2.50126	67	0.0269132	29	106	77	0.0229491	16	0.00621271	43	0.0222559	59	0.0179052	139
890	60	6	140	2.70527	79	0.0270379	37	120	83	0.0231418	20	0.00728133	22	0.0197776	42	0.013827	160
891	60	7	117	3.19336	67	0.0389534	32	104	72	0.0325779	13	0.0082232	52	0.0332081	65	0.0282111	130
892	60	8	121	2.75574	67	0.0310776	30	106	76	0.0262034	15	0.00709045	46	0.0261671	61	0.0214762	136
893	60	9	120	3.14892	69	0.0374304	33	106	73	0.031508	14	0.00781273	48	0.0316493	62	0.0262669	134
894	60	10	130	2.91742	67	0.0283532	27	110	83	0.0243624	20	0.00754836	32	0.0223186	52	0.0166377	150
895	60	11	153	5.83984	120	0.105741	82	147	65	0.0789595	7	0.0157524	22	0.0758338	29	0.0613314	160
896	60	12	143	12.6877	117	0.302577	85	139	54	0.214526	3	0.0390024	36	0.243597	39	0.227859	146
897	60	13	144	14.2568	119	0.344633	88	141	53	0.245088	4	0.0352818	34	0.278448	38	0.252852	148
898	60	14	141	23.2251	114	0.515526	81	137	56	0.373188	4	0.0584346	37	0.416509	41	0.381574	145
899	60	15	138	21.3693	109	0.450241	76	133	57	0.332286	4	0.0572267	40	0.364402	44	0.336477	142
900	61	1	127	3.48856	84	0.0486903	47	117	70	0.0394359	11	0.00918657	44	0.0409201	55	0.0345734	138
901	61	2	136	5.35091	106	0.107622	72	131	59	0.0799537	5	0.0133057	41	0.0876452	46	0.0795648	141
902	61	3	119	4.11915	76	0.057761	41	109	68	0.0470826	10	0.0106152	53	0.0487053	63	0.0426593	129
903	61	4	120	2.88563	66	0.0327619	30	105	75	0.0276372	15	0.00783667	47	0.0278654	62	0.0230197	135
904	61	5	127	2.45688	65	0.0242037	26	107	81	0.0208581	19	0.00618505	36	0.0193745	55	0.0148181	146
905	61	6	124	2.98625	72	0.0350605	35	110	75	0.0293602	14	0.0076328	44	0.0292627	58	0.0240417	138
906	61	7	114	4.04623	67	0.0522784	33	102	69	0.0434625	12	0.011423	56	0.0447559	68	0.0388736	126
907	61	8	125	2.76053	71	0.0313265	33	109	76	0.0264377	15	0.00756044	42	0.0261669	57	0.0212704	140
908	61	9	125	3.2564	75	0.0396167	38	111	73	0.0331473	14	0.00905997	43	0.0334354	57	0.0274485	139
909	61	10	136	2.61449	71	0.0244225	29	114	85	0.021125	22	0.00669901	24	0.0181464	46	0.0126715	158
910	61	11	142	9.31903	116	0.216085	84	138	54	0.155855	4	0.0238655	36	0.174669	40	0.159589	146
911	61	12	134	14.8451	106	0.320322	73	129	56	0.235725	4	0.0404942	44	0.256005	48	0.238046	138
912	61	13	142	10.2763	115	0.23159	83	138	55	0.167963	4	0.0254628	36	0.187013	40	0.170858	146
913	61	14	139	22.7808	110	0.480435	77	135	58	0.350715	5	0.0642387	38	0.393516	43	0.355228	144
914	61	15	139	19.6332	112	0.441103	79	135	56	0.31694	4	0.0617397	39	0.358055	43	0.330491	143
915	62	1	127	2.95201	77	0.0354983	39	113	74	0.0297006	14	0.00766864	41	0.0294192	55	0.0238827	141
916	62	2	132	4.39494	99	0.0804808	64	126	62	0.0611636	6	0.010658	44	0.0659976	50	0.0593568	138
917	62	3	122	3.62013	77	0.0487869	41	110	69	0.0402039	11	0.010316	49	0.0415115	60	0.0357923	133
918	62	4	122	2.80314	69	0.0320469	32	107	75	0.0270583	15	0.00719208	45	0.0269373	60	0.022001	137
919	62	5	127	2.59756	70	0.0276409	31	110	79	0.0234626	17	0.0069358	38	0.0226144	55	0.0177683	144
920	62	6	125	2.41218	68	0.0253951	30	108	78	0.0216932	18	0.00614051	39	0.0208747	57	0.0162218	143
921	62	7	125	3.01023	72	0.0345462	35	110	75	0.0291392	15	0.00789774	42	0.0287672	57	0.0232753	140
922	62	8	119	3.24374	69	0.0394753	33	105	72	0.0330941	13	0.00890123	50	0.0337032	63	0.0285853	132
923	62	9	124	2.68655	67	0.0285429	29	107	78	0.0243246	17	0.00684541	41	0.0235712	58	0.0186688	141
924	62	10	120	2.87898	64	0.0313977	27	104	77	0.0266156	16	0.00749316	46	0.0265088	62	0.0216015	136
925	62	11	153	4.98724	118	0.086603	79	146	67	0.0650639	7	0.0142921	22	0.0616653	29	0.0502304	160
926	62	12	148	10.8035	123	0.264538	91	144	53	0.186762	3	0.0281247	31	0.210704	34	0.194594	151
927	62	13	144	12.421	119	0.309025	88	140	52	0.218592	3	0.0374562	35	0.248383	38	0.231731	147
928	62	14	149	20.2551	126	0.529447	95	146	51	0.367305	3	0.0642358	30	0.426498	33	0.393565	152
929	62	15	141	21.8574	116	0.532943	84	137	53	0.377166	3	0.0680516	38	0.42615	41	0.399948	144
930	63	1	127	3.09414	80	0.0401518	43	115	72	0.0330387	12	0.00829905	43	0.033595	55	0.0280759	139
931	63	2	132	4.63906	99	0.0860042	64	126	62	0.0648907	6	0.0145197	44	0.0712356	50	0.0644297	138
932	63	3	128	2.70246	74	0.030511	36	112	76	0.0257966	15	0.0070534	39	0.024913	54	0.019952	143
933	63	4	125	2.64274	71	0.0295195	33	110	77	0.0248872	16	0.00680929	41	0.0244727	57	0.0195145	141
934	63	5	121	2.60077	65	0.0282699	28	105	77	0.0239782	16	0.00669235	45	0.0237316	61	0.0192623	137
935	63	6	126	2.6065	72	0.0292063	34	110	76	0.0247468	16	0.00688232	40	0.0241821	56	0.0192393	142
936	63	7	123	2.80325	71	0.0324679	34	109	75	0.0272891	15	0.00708295	44	0.0272028	59	0.0220876	138
937	63	8	120	3.16799	70	0.0379181	34	107	73	0.0317625	14	0.00800224	48	0.0321419	62	0.026691	134
938	63	9	130	3.36847	85	0.0453481	47	119	72	0.0368313	11	0.00909482	41	0.0375804	52	0.0315546	141
939	63	10	130	3.12954	88	0.044862	51	120	69	0.0362058	10	0.00800294	42	0.0372208	52	0.031602	140
940	63	11	148	6.5151	117	0.1304	82	142	60	0.096323	5	0.0207425	29	0.103321	34	0.0911775	153
941	63	12	144	11.2176	119	0.272953	88	141	53	0.193186	4	0.0349137	34	0.222264	38	0.202543	148
942	63	13	147	15.8842	122	0.386392	90	143	53	0.273876	3	0.0424057	32	0.308801	35	0.285967	150
943	63	14	145	20.6691	122	0.551922	92	142	50	0.382437	2	0.0545419	35	0.434735	37	0.414184	147
944	63	15	141	22.8243	115	0.532431	83	138	55	0.378116	4	0.0565578	37	0.42941	41	0.393034	145
945	64	1	125	2.52852	71	0.0284424	33	109	76	0.0240637	15	0.00654716	42	0.0235531	57	0.0190779	140
946	64	2	120	2.92453	69	0.0347399	34	107	73	0.0291483	14	0.00716601	48	0.0293395	62	0.0243326	134
947	64	3	131	3.65596	93	0.0588793	57	123	66	0.0460986	8	0.0106757	43	0.0492808	51	0.0432251	139
948	64	4	124	2.56354	69	0.0281331	31	108	77	0.0238569	16	0.00645091	42	0.0232836	58	0.0186401	140
949	64	5	125	2.83153	72	0.0323416	34	110	76	0.0272224	15	0.00734851	42	0.0268711	57	0.0217336	140
950	64	6	124	2.6856	71	0.0306877	34	109	75	0.0259028	15	0.00698882	43	0.0256232	58	0.0208039	139
951	64	7	125	2.46113	69	0.0264937	31	108	77	0.0226026	17	0.00634057	40	0.0218591	57	0.0172307	142
952	64	8	127	2.3898	70	0.0252403	31	110	79	0.0214867	18	0.0062326	37	0.0205971	55	0.015896	145
953	64	9	126	2.71395	74	0.0316347	37	112	75	0.0265463	15	0.00708503	41	0.0262846	56	0.0211419	141
954	64	10	125	2.5647	68	0.0276744	30	108	78	0.0234965	16	0.00671958	41	0.022831	57	0.0183085	141
955	64	11	140	8.00238	111	0.167597	77	135	58	0.122975	5	0.0241545	37	0.137646	42	0.124135	145
956	64	12	145	9.24143	120	0.22489	88	141	53	0.159342	3	0.0291889	34	0.181437	37	0.169092	148
957	64	13	150	10.1594	124	0.245347	92	146	54	0.172669	3	0.0320567	29	0.19533	32	0.180023	153
958	64	14	149	17.455	125	0.444965	94	146	52	0.309694	3	0.0527582	30	0.356991	33	0.329333	152
959	64	15	147	22.9326	123	0.569155	91	144	53	0.398344	4	0.0636848	31	0.461015	35	0.415606	151
960	65	1	130	2.29557	71	0.0236557	32	112	80	0.0202133	18	0.00578223	34	0.0187074	52	0.0142333	148
961	65	2	131	2.29918	73	0.0242868	34	113	79	0.0207062	17	0.00599256	34	0.0192495	51	0.0148305	148
962	65	3	132	2.4679	80	0.0284357	40	117	77	0.0238288	15	0.00639756	35	0.0227205	50	0.0178236	147
963	65	4	129	2.90521	80	0.0361779	43	116	73	0.0300469	13	0.00765334	40	0.0298399	53	0.0243979	142
964	65	5	128	3.18885	81	0.0414908	44	116	72	0.0341159	12	0.00863583	42	0.0346292	54	0.0288529	140
965	65	6	134	3.90795	95	0.0605047	57	125	68	0.0476256	8	0.0106859	40	0.0497958	48	0.0432775	142
966	65	7	126	3.02104	78	0.0380951	41	113	72	0.0316248	12	0.00805197	44	0.0318273	56	0.0267326	138
967	65	8	134	3.04856	77	0.0319918	36	116	80	0.0272754	18	0.00773296	30	0.0246626	48	0.018314	152
968	65	9	127	2.73798	75	0.0316831	37	112	75	0.0267116	15	0.00697756	40	0.0260749	55	0.0208665	142
969	65	10	121	2.83817	66	0.0311229	29	105	76	0.0264728	16	0.00705216	45	0.0260629	61	0.0210765	137
970	65	11	151	12.1133	125	0.282592	92	147	55	0.200815	3	0.0331112	28	0.220018	31	0.20193	154
971	65	12	150	14.1218	127	0.36842	96	147	51	0.255954	3	0.0394466	29	0.294257	32	0.270368	153
972	65	13	147	17.668	123	0.45734	92	144	52	0.315226	3	0.0606068	32	0.369947	35	0.343432	150
973	65	14	146	23.9439	122	0.620621	92	143	51	0.432595	3	0.08221	33	0.501497	36	0.466557	149
974	65	15	143	24.6788	113	0.506328	79	138	59	0.372194	5	0.0713305	34	0.412004	39	0.368328	148
975	66	1	136	2.39587	73	0.023213	31	115	84	0.019953	20	0.00624076	26	0.0173992	46	0.0125477	156
976	66	2	122	2.77902	71	0.032509	34	108	74	0.0273576	15	0.00718241	45	0.0274548	60	0.0223867	137
977	66	3	120	2.84297	68	0.0329069	32	106	74	0.0277027	15	0.00753159	47	0.027995	62	0.0230442	135
978	66	4	121	2.85508	67	0.0319927	30	105	75	0.0271576	15	0.00737513	46	0.0269217	61	0.0221152	136
979	66	5	124	2.64969	68	0.0285836	30	108	78	0.0242522	17	0.00669774	41	0.0236558	58	0.0186853	141
980	66	6	125	3.06411	74	0.0363019	37	111	74	0.030473	15	0.0081771	42	0.0304711	57	0.0246043	140
981	66	7	124	2.64072	69	0.0294772	32	108	76	0.0249615	15	0.00684686	43	0.0244935	58	0.0199297	139
982	66	8	121	2.61798	66	0.0291312	30	105	75	0.024762	15	0.00658664	46	0.024414	61	0.0200302	136
983	66	9	123	2.67849	66	0.0288096	28	106	78	0.0244701	16	0.006989	43	0.0239716	59	0.0193662	139
984	66	10	126	2.32618	68	0.0240765	29	108	79	0.0206187	18	0.00583447	38	0.019559	56	0.0151476	144
985	66	11	144	10.7097	116	0.233359	82	140	58	0.16727	4	0.0288035	34	0.188124	38	0.171353	148
986	66	12	145	12.1836	121	0.306609	90	142	52	0.215326	4	0.0331585	33	0.248545	37	0.22526	149
987	66	13	144	15.2186	120	0.383297	89	141	52	0.269033	4	0.0423998	34	0.310528	38	0.282304	148
988	66	14	144	20.306	118	0.480127	86	140	54	0.342282	4	0.0649725	34	0.39163	38	0.357245	148
989	66	15	144	22.3846	118	0.520176	85	140	55	0.37049	3	0.0617989	35	0.417496	38	0.389415	147
990	67	1	148	2.12803	88	0.0216766	44	128	84	0.0184306	20	0.00589247	14	0.0145718	34	0.00946629	168
991	67	2	130	2.63301	79	0.0316422	41	116	75	0.0263486	14	0.00733787	38	0.0260339	52	0.0210003	144
992	67	3	125	2.46388	70	0.0270041	32	109	77	0.0228848	16	0.00639355	41	0.0223216	57	0.0178506	141
993	67	4	123	2.70434	69	0.030488	32	108	76	0.0257025	15	0.00700211	44	0.0254869	59	0.0207874	138
994	67	5	127	2.77371	72	0.0307185	34	111	77	0.0260074	16	0.00714782	39	0.0251524	55	0.0199147	143
995	67	6	125	2.71088	70	0.0303165	33	109	76	0.0256666	15	0.0070424	42	0.0250882	57	0.0203393	140
996	67	7	112	3.27679	61	0.0388564	27	99	72	0.0326949	14	0.00803455	56	0.0332753	70	0.0282271	126
997	67	8	120	2.94316	68	0.0344089	32	105	73	0.0290679	14	0.00787188	48	0.0292298	62	0.0244071	134
998	67	9	124	3.10652	73	0.0372952	36	110	74	0.031155	13	0.00819328	45	0.0312328	58	0.0260688	137
999	67	10	117	3.11456	63	0.0354156	28	102	74	0.0299656	14	0.00780968	51	0.0300362	65	0.025249	131
1000	67	11	144	9.41882	115	0.202344	82	139	57	0.147817	4	0.0271561	34	0.163536	38	0.14918	148
1001	67	12	144	14.8392	118	0.34554	86	140	54	0.248551	4	0.0432278	34	0.280679	38	0.255685	148
1002	67	13	150	11.5222	125	0.279032	93	147	54	0.196025	4	0.0285541	28	0.221416	32	0.197309	154
1003	67	14	147	18.3468	123	0.459647	91	144	53	0.319602	3	0.0524528	32	0.369065	35	0.341927	150
1004	67	15	143	20.5654	115	0.446451	81	139	58	0.320673	4	0.0549493	35	0.360573	39	0.329227	147
1005	68	1	127	2.76295	76	0.0328865	38	113	75	0.0274527	14	0.00739495	41	0.0272928	55	0.0222279	141
1006	68	2	124	3.18425	76	0.039619	39	111	72	0.0330497	13	0.00810211	45	0.0332561	58	0.0276181	137
1007	68	3	128	2.41758	69	0.0247472	29	110	81	0.0211064	18	0.00609724	36	0.0198165	54	0.0152434	146
1008	68	4	123	2.73118	68	0.0299304	30	107	77	0.0253713	16	0.00702043	43	0.0249482	59	0.0200864	139
1009	68	5	127	2.46795	67	0.0252211	28	108	80	0.0216156	18	0.00637502	37	0.0203985	55	0.015809	145
1010	68	6	128	3.09425	80	0.0392375	42	115	73	0.0324137	12	0.00825899	42	0.0325498	54	0.0271519	140
1011	68	7	128	3.10698	77	0.0370379	39	114	75	0.0308918	14	0.00854242	40	0.0306957	54	0.0249522	142
1012	68	8	136	2.72159	71	0.0253318	28	114	86	0.0218641	22	0.00704509	24	0.0188556	46	0.0132071	158
1013	68	9	119	4.40438	79	0.0667719	45	110	65	0.0538285	9	0.01209	54	0.0558932	63	0.0496356	128
1014	68	10	136	2.41756	70	0.0222894	28	114	86	0.019268	22	0.00607704	24	0.016436	46	0.0114817	158
1015	68	11	142	10.3744	116	0.238787	84	139	55	0.170869	4	0.0243556	36	0.192475	40	0.175663	146
1016	68	12	150	12.0896	124	0.281609	91	146	55	0.200397	4	0.0318376	28	0.222347	32	0.198533	154
1017	68	13	145	11.9622	120	0.287376	88	142	54	0.202849	4	0.0290266	33	0.231844	37	0.209918	149
1018	68	14	136	24.9463	107	0.527952	74	131	57	0.388737	4	0.0679148	42	0.425937	46	0.394804	140
1019	68	15	146	22.8699	122	0.57551	91	143	52	0.404244	4	0.0590939	32	0.465832	36	0.420639	150
1020	69	1	129	3.18255	81	0.040358	43	116	73	0.0333322	12	0.00859775	41	0.0333696	53	0.0277609	141
1021	69	2	129	3.98923	93	0.0664981	57	122	65	0.0516009	8	0.0116069	45	0.0557763	53	0.0491092	137
1022	69	3	127	2.50189	72	0.027434	33	111	78	0.0231877	16	0.00646327	39	0.0224212	55	0.0177789	143
1023	69	4	127	2.42995	71	0.0264	33	111	78	0.0223607	17	0.00638264	38	0.0216445	55	0.0169272	144
1024	69	5	130	2.53814	71	0.0258317	31	112	81	0.0220813	19	0.00632737	33	0.0203754	52	0.0152424	149
1025	69	6	124	2.92658	72	0.0341368	35	110	75	0.0286274	15	0.00780519	43	0.0286905	58	0.0232891	139
1026	69	7	124	2.57414	69	0.0280264	31	108	77	0.0238117	17	0.00660488	41	0.023286	58	0.0183967	141
1027	69	8	122	2.68559	67	0.0296571	30	107	77	0.0250582	16	0.00667717	44	0.0247683	60	0.019944	138
1028	69	9	134	2.30466	78	0.0247529	37	117	80	0.0209471	17	0.00595862	31	0.0192202	48	0.0145234	151
1029	69	10	129	2.49056	70	0.0254776	30	111	81	0.0217396	18	0.00618508	35	0.0202069	53	0.0154448	147
1030	69	11	145	12.9443	119	0.3061	87	141	54	0.218149	3	0.0353227	34	0.245351	37	0.228322	148
1031	69	12	149	10.9056	122	0.244422	89	145	56	0.176072	4	0.0237915	29	0.190775	33	0.170535	153
1032	69	13	140	17.7359	117	0.469833	88	137	49	0.331591	3	0.0422236	39	0.365326	42	0.342247	143
1033	69	14	151	11.3721	125	0.266121	92	147	55	0.188782	3	0.02927	28	0.206527	31	0.189373	154
1034	69	15	146	21.5999	122	0.552576	91	143	52	0.383905	3	0.0580682	33	0.442876	36	0.410809	149
1035	70	1	128	3.12981	82	0.0406491	44	116	72	0.0334673	12	0.00803549	42	0.0337401	54	0.0280279	140
1036	70	2	132	3.46178	93	0.0537367	56	124	68	0.0422101	9	0.00940248	41	0.0447661	50	0.0384006	141
1037	70	3	124	2.7723	71	0.0321094	34	109	75	0.0270222	15	0.00761983	43	0.0270474	58	0.022023	139
1038	70	4	122	2.81627	68	0.0316844	31	107	76	0.0267547	16	0.00737857	44	0.0267108	60	0.0215556	138
1039	70	5	125	2.42769	66	0.0251287	28	107	79	0.0214854	17	0.00609178	40	0.0204793	57	0.0161883	142
1040	70	6	122	3.00328	69	0.0345656	32	107	75	0.0291309	15	0.00803722	45	0.0292192	60	0.0239237	137
1041	70	7	121	3.13251	70	0.0374098	34	107	73	0.031396	14	0.00856478	47	0.0318439	61	0.0265012	135
1042	70	8	120	2.91845	67	0.0337288	31	105	74	0.0284942	15	0.00783594	47	0.0287275	62	0.0236731	135
1043	70	9	123	2.89635	73	0.0347962	36	109	73	0.029218	14	0.00749357	45	0.0293037	59	0.0241284	137
1044	70	10	127	2.47838	70	0.0260742	31	110	79	0.0222193	18	0.00631453	37	0.0211835	55	0.0163173	145
1045	70	11	146	10.3886	118	0.222281	83	141	58	0.161203	4	0.0263551	32	0.176768	36	0.160055	150
1046	70	12	145	15.5705	120	0.376131	88	141	53	0.267711	3	0.0434733	34	0.301955	37	0.280997	148
1047	70	13	138	19.3123	112	0.450809	81	135	54	0.323524	4	0.0443911	40	0.359963	44	0.331274	142
1048	70	14	143	18.3855	117	0.438928	85	139	54	0.311106	3	0.0496823	36	0.351775	39	0.328537	146
1049	70	15	145	18.3092	122	0.476108	92	142	50	0.335737	3	0.0348588	34	0.377465	37	0.349686	148
1050	71	1	128	3.46786	83	0.0461416	45	117	72	0.0376167	12	0.00969638	42	0.0387719	54	0.0323107	140
1051	71	2	135	3.23903	96	0.0503811	59	127	68	0.0395543	9	0.008662	38	0.0414708	47	0.0351883	144
1052	71	3	126	3.34443	77	0.0411833	40	113	73	0.0342678	13	0.00882259	43	0.0343693	56	0.0284388	139
1053	71	4	121	2.69635	68	0.030696	32	106	74	0.0260404	16	0.0069787	45	0.0259922	61	0.0210051	137
1054	71	5	124	2.4925	69	0.0272634	31	108	77	0.0231536	17	0.00637615	41	0.022664	58	0.0178899	141
1055	71	6	119	3.27337	69	0.039783	34	106	72	0.033297	13	0.00831128	50	0.0337442	63	0.0284962	132
1056	71	7	126	2.39452	70	0.0257985	31	109	78	0.0219324	17	0.00636077	39	0.0212669	56	0.0167418	143
1057	71	8	122	2.97568	69	0.0343039	33	107	74	0.0289842	15	0.00801236	45	0.029025	60	0.0237718	137
1058	71	9	124	2.90749	74	0.0351463	37	111	74	0.0292883	14	0.00757007	44	0.0295399	58	0.0242368	138
1059	71	10	126	2.56274	70	0.0280698	32	109	77	0.023854	16	0.00675832	40	0.0231283	56	0.0184512	142
1060	71	11	142	14.771	115	0.336611	83	138	55	0.242416	4	0.0468923	36	0.274414	40	0.251661	146
1061	71	12	151	8.77865	126	0.206198	93	148	55	0.145873	4	0.0218275	27	0.161318	31	0.143319	155
1062	71	13	138	14.7523	113	0.352768	82	135	53	0.252304	4	0.0390069	40	0.281342	44	0.259312	142
1063	71	14	146	18.4525	122	0.462915	91	143	52	0.325498	3	0.0449427	33	0.369734	36	0.342668	149
1064	71	15	146	21.5368	122	0.54357	91	143	52	0.381123	4	0.0562657	32	0.440218	36	0.397557	150
1065	72	1	134	3.6405	90	0.0500679	51	123	72	0.0403962	11	0.0104271	37	0.0410924	48	0.0340649	145
1066	72	2	140	3.83124	108	0.0724627	72	134	62	0.0541913	6	0.011379	36	0.0595388	42	0.0526588	146
1067	72	3	123	3.05078	72	0.0363021	36	109	73	0.0305549	14	0.00756426	45	0.0303975	59	0.0249794	137
1068	72	4	125	2.45206	63	0.0238875	24	106	82	0.0205385	20	0.00600848	37	0.0192725	57	0.0146185	145
1069	72	5	132	2.39746	68	0.0225931	27	111	84	0.0195447	22	0.00591045	28	0.0172752	50	0.0122747	154
1070	72	6	120	2.72996	65	0.0300542	28	104	76	0.0255217	16	0.0071104	46	0.0254159	62	0.0206919	136
1071	72	7	123	3.07322	73	0.0374682	37	110	73	0.031242	13	0.00789549	46	0.0314841	59	0.0262866	136
1072	72	8	120	3.24581	69	0.0382409	33	106	73	0.0322003	14	0.00830124	48	0.0323831	62	0.0269452	134
1073	72	9	119	3.08629	68	0.0363169	32	105	73	0.0305969	14	0.00776626	49	0.0307872	63	0.0256714	133
1074	72	10	126	2.43369	67	0.0248964	29	108	79	0.0213698	19	0.00611725	37	0.0202271	56	0.0154398	145
1075	72	11	146	11.2801	118	0.238278	83	142	59	0.172244	5	0.0300075	31	0.191135	36	0.168756	151
1076	72	12	151	12.9787	125	0.311922	93	147	54	0.220193	3	0.0375724	28	0.245265	31	0.225166	154
1077	72	13	144	11.5638	120	0.286941	89	141	52	0.203232	4	0.0296825	34	0.231993	38	0.210697	148
1078	72	14	140	16.2676	114	0.369883	81	136	55	0.267001	4	0.0380341	38	0.297744	42	0.27301	144
1079	72	15	148	16.4738	124	0.423208	93	145	52	0.293096	3	0.0541138	31	0.341599	34	0.316232	151
1080	73	1	127	3.19426	74	0.036761	36	112	76	0.0308496	15	0.00898039	40	0.0305989	55	0.0247029	142
1081	73	2	135	4.28201	100	0.0758659	65	128	63	0.0581112	6	0.0124715	41	0.0626349	47	0.056231	141
1082	73	3	118	3.39568	67	0.040733	32	104	72	0.034245	13	0.00890585	51	0.0346658	64	0.0294333	131
1083	73	4	119	3.06496	68	0.0358332	32	105	73	0.0302431	15	0.00793408	48	0.0305464	63	0.0251625	134
1084	73	5	137	2.37997	72	0.0223755	30	115	85	0.0193275	21	0.00602406	24	0.0164155	45	0.0115662	158
1085	73	6	124	2.81755	71	0.0326119	34	109	75	0.0274465	15	0.00775123	43	0.0274699	58	0.0223703	139
1086	73	7	122	3.26105	68	0.0367335	31	107	76	0.0310035	15	0.00812253	45	0.0306971	60	0.0250535	137
1087	73	8	123	2.70343	70	0.0309734	33	108	75	0.0260916	14	0.00704742	45	0.0258994	59	0.021426	137
1088	73	9	129	2.36482	73	0.0252359	34	112	78	0.0215236	18	0.00609663	35	0.0203474	53	0.0155075	147
1089	73	10	127	2.46131	70	0.0260703	31	110	79	0.0221783	17	0.00615866	38	0.0210995	55	0.0164814	144
1090	73	11	144	12.7263	118	0.300401	86	140	54	0.21439	4	0.0389761	34	0.244591	38	0.222947	148
1091	73	12	147	12.2785	122	0.30046	90	143	53	0.212196	3	0.0339307	32	0.240571	35	0.222859	150
1092	73	13	145	8.2571	118	0.190129	86	141	55	0.1361	3	0.0227975	34	0.152306	37	0.141805	148
1093	73	14	147	13.852	122	0.336728	90	143	53	0.238758	3	0.0396751	32	0.26995	35	0.250212	150
1094	73	15	149	12.5166	125	0.315431	93	145	52	0.221377	3	0.0402426	30	0.253687	33	0.234283	152
1095	74	1	129	3.44627	79	0.0416986	41	115	74	0.0348287	14	0.00922914	39	0.0343727	53	0.027731	143
1096	74	2	132	4.78796	100	0.0905383	66	127	61	0.0681554	6	0.0125752	44	0.0743781	50	0.0669618	138
1097	74	3	119	3.20568	66	0.0366111	30	104	74	0.0310219	15	0.0080305	48	0.0310094	63	0.0255383	134
1098	74	4	122	2.79105	69	0.0315359	32	107	75	0.0266942	16	0.00728299	44	0.0265941	60	0.0214444	138
1099	74	5	127	2.47223	67	0.0250058	28	109	81	0.0213862	19	0.00617365	36	0.0201143	55	0.0152984	146
1100	74	6	127	2.49946	70	0.026857	32	110	78	0.0228285	17	0.00673982	38	0.0220509	55	0.0173184	144
1101	74	7	119	3.05655	68	0.0364191	33	105	72	0.0307143	14	0.00785262	49	0.030978	63	0.025839	133
1102	74	8	122	2.80831	67	0.0310902	30	106	76	0.0264101	16	0.00710093	44	0.0260286	60	0.0209812	138
1103	74	9	120	3.12207	67	0.0357242	31	105	74	0.0302185	15	0.00827347	47	0.0303418	62	0.0250027	135
1104	74	10	126	2.78788	71	0.0308367	33	110	77	0.0260944	16	0.00736078	40	0.0254631	56	0.020291	142
1105	74	11	150	9.74441	123	0.223949	90	146	56	0.158896	4	0.029558	28	0.177968	32	0.159416	154
1106	74	12	144	13.7033	119	0.332942	87	140	53	0.236148	3	0.0390167	35	0.267369	38	0.249341	147
1107	74	13	149	15.2293	124	0.361486	91	146	55	0.254182	4	0.0354799	29	0.286599	33	0.25616	153
1108	74	14	145	18.62	119	0.432998	86	141	55	0.308286	3	0.0499492	34	0.346662	37	0.322605	148
1109	74	15	146	15.2772	120	0.361106	88	142	54	0.257572	4	0.0428522	32	0.292329	36	0.264609	150
1110	75	1	130	3.59711	87	0.0507452	50	120	70	0.0409198	10	0.00954022	42	0.0421222	52	0.0358564	140
1111	75	2	130	2.99054	81	0.036527	43	117	74	0.0303877	14	0.00777331	38	0.0298963	52	0.0239401	144
1112	75	3	119	3.55617	71	0.0442812	35	107	72	0.0368063	13	0.00903026	50	0.0376541	63	0.0317476	132
1113	75	4	120	3.61545	70	0.0443268	34	106	72	0.0371221	13	0.00992671	49	0.037798	62	0.031954	133
1114	75	5	128	2.51052	65	0.024345	25	108	83	0.0209189	19	0.00621951	35	0.01923	54	0.0146523	147
1115	75	6	126	2.69782	72	0.0302198	34	110	76	0.0256039	16	0.00715593	40	0.0250346	56	0.0199264	142
1116	75	7	140	2.30762	71	0.0203134	28	116	88	0.017694	25	0.00574832	17	0.0142722	42	0.00919845	165
1117	75	8	120	3.19954	68	0.0375322	32	105	73	0.0316824	14	0.00868283	48	0.0319405	62	0.0266887	134
1118	75	9	122	3.34834	72	0.0411234	36	109	73	0.0342122	13	0.00905771	47	0.0348623	60	0.0292713	135
1119	75	10	121	3.0688	67	0.0342676	30	105	75	0.0291101	15	0.00781696	46	0.0287762	61	0.0236223	136
1120	75	11	145	8.28071	116	0.174397	82	140	58	0.127577	5	0.0255777	32	0.141821	37	0.126113	150
1121	75	12	159	9.02632	133	0.20896	99	155	56	0.14761	4	0.0264286	19	0.146598	23	0.125699	163
1122	75	13	139	18.5341	112	0.417924	80	135	55	0.303092	4	0.042989	39	0.335958	43	0.308705	143
1123	75	14	137	23.385	109	0.498873	76	133	57	0.36563	5	0.0580264	40	0.405706	45	0.367075	142
1124	75	15	146	20.4848	120	0.481684	88	142	54	0.344546	4	0.0611931	32	0.390805	36	0.354181	150
1125	76	1	131	2.8197	81	0.0341205	43	117	74	0.0285133	14	0.00735106	37	0.0277091	51	0.0221206	145
1126	76	2	120	3.23907	71	0.0402652	36	107	71	0.0336752	13	0.00859521	49	0.0342851	62	0.0288985	133
1127	76	3	114	3.87678	67	0.0495092	33	102	69	0.0413571	12	0.00959283	56	0.0420812	68	0.036348	126
1128	76	4	117	3.24368	67	0.0391262	31	103	72	0.032896	13	0.00828892	52	0.0333065	65	0.028303	130
1129	76	5	125	2.55182	69	0.027208	31	109	78	0.0231338	17	0.00620967	40	0.022228	57	0.0174506	142
1130	76	6	127	2.52052	72	0.0277799	33	111	78	0.0234445	16	0.0067407	39	0.0228392	55	0.018156	143
1131	76	7	121	2.769	67	0.0312196	30	106	76	0.0263161	15	0.00719798	46	0.0263146	61	0.0216138	136
1132	76	8	120	2.79426	67	0.0314341	30	105	75	0.0266409	16	0.00708177	46	0.0266012	62	0.0215639	136
1133	76	9	125	2.58369	66	0.0264897	27	107	80	0.0226501	18	0.00645187	39	0.0215842	57	0.0168056	143
1134	76	10	142	2.54121	74	0.0227224	30	118	88	0.0197209	23	0.00637898	17	0.0156583	40	0.0103227	165
1135	76	11	147	9.60631	122	0.232957	90	144	54	0.163372	3	0.0226649	32	0.185188	35	0.171257	150
1136	76	12	146	12.9647	121	0.302777	88	143	55	0.214982	4	0.0293063	32	0.242597	36	0.218898	150
1137	76	13	138	23.0592	113	0.553631	81	134	53	0.395543	4	0.0729438	40	0.443017	44	0.409374	142
1138	76	14	136	24.7839	108	0.540431	75	131	56	0.395388	4	0.0740112	42	0.435575	46	0.404134	140
1139	76	15	143	23.7806	116	0.543465	83	139	56	0.386726	4	0.0777376	35	0.443755	39	0.406215	147
1140	77	1	135	2.74206	88	0.0353065	49	122	73	0.0290534	12	0.00749306	35	0.0283177	47	0.0230008	147
1141	77	2	128	2.92408	79	0.0366934	42	115	73	0.0303775	13	0.00838975	41	0.0307422	54	0.025361	141
1142	77	3	117	2.96451	63	0.0335514	28	102	74	0.0284285	15	0.0076455	50	0.0286181	65	0.0237783	132
1143	77	4	119	2.86475	66	0.0328843	30	104	74	0.0278157	15	0.00751905	48	0.0279982	63	0.0231222	134
1144	77	5	121	2.90348	64	0.0311069	27	104	77	0.026518	16	0.0073601	45	0.0259982	61	0.0211095	137
1145	77	6	128	2.38872	72	0.0256275	33	111	78	0.0218336	17	0.00592625	37	0.0206485	54	0.0160137	145
1146	77	7	120	3.10346	69	0.0366537	33	106	73	0.0308476	14	0.00801232	48	0.0310755	62	0.0258677	134
1147	77	8	122	2.71534	66	0.0297098	29	106	77	0.0251812	16	0.00704799	44	0.0248949	60	0.0201357	138
1148	77	9	123	2.87451	66	0.0304412	28	106	78	0.0259426	17	0.00739491	42	0.0252817	59	0.0201279	140
1149	77	10	124	3.13644	67	0.0331692	29	107	78	0.0282921	17	0.00785331	41	0.0273003	58	0.0216003	141
1150	77	11	144	8.71498	114	0.180887	80	139	59	0.132083	4	0.0242512	34	0.145325	38	0.132581	148
1151	77	12	147	17.4562	123	0.436747	92	144	52	0.307797	4	0.0467041	31	0.353431	35	0.318376	151
1152	77	13	144	21.2842	117	0.481084	84	140	56	0.344819	4	0.0515277	34	0.387318	38	0.351972	148
1153	77	14	136	24.6849	108	0.541801	76	132	56	0.394509	4	0.0641413	42	0.434593	46	0.40238	140
1154	77	15	142	24.3245	114	0.525466	80	137	57	0.38271	4	0.0689031	36	0.426187	40	0.390458	146
1155	78	1	123	3.26147	73	0.0396803	37	109	72	0.0333144	13	0.00841543	46	0.0333448	59	0.0278519	136
1156	78	2	120	4.16804	77	0.0582226	42	110	68	0.0475286	11	0.0114221	51	0.049529	62	0.0427681	131
1157	78	3	114	4.00021	68	0.0525107	34	103	69	0.0434415	12	0.0107037	56	0.0448022	68	0.0387848	126
1158	78	4	117	2.93942	64	0.0335737	29	103	74	0.0283273	15	0.00746303	50	0.0286271	65	0.0237431	132
1159	78	5	127	2.83166	70	0.0303446	31	110	79	0.0257192	16	0.00735328	39	0.024691	55	0.0196473	143
1160	78	6	132	2.30622	74	0.0242959	35	114	79	0.0207387	18	0.0061252	32	0.0192127	50	0.0145012	150
1161	78	7	113	3.41597	62	0.0403051	28	100	72	0.0339238	14	0.00837806	55	0.0344766	69	0.0291813	127
1162	78	8	120	2.90531	65	0.0323966	29	104	75	0.02751	15	0.007525	47	0.0273445	62	0.0225494	135
1163	78	9	118	3.13591	67	0.0373807	31	104	73	0.0313745	13	0.00804191	51	0.0317344	64	0.0269219	131
1164	78	10	138	3.18475	82	0.0346069	41	121	80	0.0291844	17	0.00886947	27	0.0263902	44	0.0196208	155
1165	78	11	151	7.10712	124	0.160905	90	147	57	0.113956	4	0.0210072	27	0.126127	31	0.112563	155
1166	78	12	142	18.7159	118	0.47504	87	139	52	0.331583	3	0.0517068	37	0.377755	40	0.353302	145
1167	78	13	140	19.0792	115	0.45387	83	137	54	0.32224	4	0.0446066	38	0.364039	42	0.333617	144
1168	78	14	139	27.2964	111	0.606964	79	134	55	0.44372	4	0.0884116	39	0.493723	43	0.456019	143
1169	78	15	145	20.0373	115	0.408321	80	140	60	0.2983	4	0.055385	33	0.325428	37	0.296234	149
1170	79	1	136	2.46528	82	0.0279518	42	120	78	0.0234688	16	0.00683376	30	0.0218586	46	0.0166325	152
1171	79	2	132	3.64785	91	0.0549223	54	122	68	0.0437541	9	0.0108886	41	0.0459144	50	0.0396097	141
1172	79	3	126	3.06751	77	0.0383891	40	113	73	0.0317892	12	0.00826191	44	0.0320653	56	0.0269645	138
1173	79	4	119	2.93902	66	0.0334848	30	104	74	0.0283432	15	0.00771483	48	0.0284816	63	0.0235371	134
1174	79	5	119	3.03139	67	0.0350569	31	105	74	0.0295234	15	0.00795213	48	0.0298768	63	0.0246567	134
1175	79	6	121	2.97576	69	0.0349751	33	106	73	0.0295115	14	0.00813737	47	0.0297104	61	0.0247592	135
1176	79	7	120	3.31787	70	0.0399303	34	107	73	0.0334094	14	0.00854153	48	0.0339271	62	0.0281948	134
1177	79	8	128	2.37712	71	0.0252619	32	111	79	0.0214684	17	0.00610671	37	0.0204151	54	0.0159106	145
1178	79	9	124	2.7806	66	0.0286739	28	107	79	0.0245106	18	0.00669838	40	0.0234064	58	0.0182212	142
1179	79	10	152	2.67523	79	0.0222523	31	124	93	0.0194494	27	0.00678695	3	0.0134688	30	0.00745514	179
1180	79	11	141	10.8656	112	0.228885	78	136	58	0.167408	4	0.0277633	37	0.184791	41	0.169471	145
1181	79	12	141	13.5311	111	0.274156	77	136	59	0.202888	5	0.035493	36	0.22291	41	0.200054	146
1182	79	13	148	12.3887	121	0.275051	87	144	57	0.197192	5	0.0330467	29	0.22005	34	0.192549	153
1183	79	14	138	26.9022	113	0.648702	81	134	53	0.462228	3	0.0717057	41	0.510779	44	0.480842	141
1184	79	15	143	20.0923	116	0.460168	84	139	55	0.330545	4	0.0624687	35	0.374953	39	0.342903	147
1185	80	1	128	3.42516	84	0.0472715	47	117	70	0.0384929	11	0.00923132	43	0.0396254	54	0.033434	139
1186	80	2	130	7.19065	100	0.142778	66	125	59	0.106735	5	0.0178597	47	0.114843	52	0.105517	135
1187	80	3	123	3.11851	72	0.0373246	35	109	74	0.0312081	14	0.0086338	45	0.0316284	59	0.0261721	137
1188	80	4	122	3.12866	71	0.037376	35	108	73	0.0313694	14	0.00852411	46	0.0317134	60	0.0263026	136
1189	80	5	118	4.07054	72	0.0530496	37	107	70	0.0438264	12	0.0104601	52	0.0451433	64	0.0386402	130
1190	80	6	131	2.23338	73	0.0230538	33	113	80	0.0197167	19	0.00569765	32	0.0181875	51	0.0135344	150
1191	80	7	119	3.13668	67	0.0369313	31	105	74	0.0309607	14	0.00849424	49	0.0315162	63	0.0264002	133
1192	80	8	131	2.19307	72	0.022496	32	112	80	0.0192731	18	0.00566687	33	0.0177204	51	0.0134662	149
1193	80	9	126	2.41032	69	0.0257753	31	109	78	0.0219574	17	0.00610482	39	0.0210698	56	0.0165269	143
1194	80	10	146	2.72716	76	0.023568	30	120	90	0.0205557	25	0.00678536	11	0.0153834	36	0.00941253	171
1195	80	11	151	5.71982	119	0.10774	82	145	63	0.0800746	6	0.0174796	25	0.0815218	31	0.0691265	157
1196	80	12	139	15.6136	112	0.348907	79	135	56	0.251474	4	0.0475636	39	0.28308	43	0.261171	143
1197	80	13	149	11.3659	122	0.250863	88	145	57	0.180357	4	0.0295889	29	0.197139	33	0.17683	153
1198	80	14	136	22.519	108	0.487363	75	131	56	0.358079	4	0.0615278	42	0.392193	46	0.36344	140
1199	80	15	138	20.4701	112	0.484237	81	134	53	0.348904	4	0.0642002	40	0.388583	44	0.359093	142
1200	81	1	127	4.36047	88	0.0669072	52	119	67	0.053077	9	0.0113046	46	0.0560598	55	0.0487363	136
1201	81	2	132	5.35061	94	0.0868608	58	124	66	0.0677884	8	0.0162137	42	0.0728044	50	0.0637498	140
1202	81	3	144	3.05654	86	0.0322391	44	126	82	0.0272695	18	0.00822581	20	0.0227469	38	0.0158685	162
1203	81	4	133	3.66177	93	0.05653	56	124	68	0.0445173	8	0.0105441	41	0.0468597	49	0.0409306	141
1204	81	5	124	5.41982	87	0.0880741	52	116	64	0.0696333	8	0.0144924	50	0.0733507	58	0.0652323	132
1205	81	6	126	3.14882	76	0.0381178	38	112	74	0.0317956	13	0.00837889	43	0.031745	56	0.0263207	139
1206	81	7	122	3.06907	71	0.0368513	35	108	73	0.0308718	13	0.00818946	47	0.0311063	60	0.026141	135
1207	81	8	129	2.43535	73	0.0262943	34	112	78	0.0223652	17	0.00626481	36	0.0211965	53	0.0164071	146
1208	81	9	139	2.52192	77	0.0245763	34	118	84	0.0211173	20	0.00649219	23	0.0178637	43	0.0125746	159
1209	81	10	142	2.58518	75	0.0232986	31	119	88	0.0201789	24	0.00654995	16	0.0161431	40	0.0103872	166
1210	81	11	146	15.6383	118	0.332647	84	142	58	0.24186	5	0.0399383	31	0.266473	36	0.23501	151
1211	81	12	141	20.7939	116	0.50759	85	138	53	0.358764	4	0.0596028	37	0.409461	41	0.375328	145
1212	81	13	161	12.8375	134	0.284515	99	157	58	0.202063	5	0.0352603	16	0.186344	21	0.150372	166
1213	81	14	144	18.7006	116	0.401186	82	140	58	0.290327	5	0.0491644	33	0.325322	38	0.288986	149
1214	81	15	140	23.3309	112	0.503924	79	136	57	0.366618	5	0.0699324	37	0.413755	42	0.372824	145
1215	82	1	136	2.28876	75	0.022839	34	116	82	0.0196132	20	0.00603219	26	0.0172836	46	0.0123917	156
1216	82	2	140	2.91696	78	0.0282324	35	119	84	0.0243191	21	0.0072966	21	0.0201582	42	0.0137274	161
1217	82	3	144	2.52284	77	0.0229129	33	120	87	0.0198958	23	0.00636515	15	0.0154904	38	0.00996721	167
1218	82	4	126	3.14479	72	0.035316	34	110	76	0.0298751	15	0.00826555	41	0.0291465	56	0.0235534	141
1219	82	5	126	2.45504	69	0.0260022	30	109	79	0.0221189	17	0.00616142	39	0.0211797	56	0.0166206	143
1220	82	6	128	2.37191	70	0.0247207	31	110	79	0.0211521	18	0.00598764	36	0.019883	54	0.0152512	146
1221	82	7	124	2.55923	70	0.0283836	32	108	76	0.0241037	16	0.00649573	42	0.0235689	58	0.0188591	140
1222	82	8	132	2.21356	74	0.0229111	34	114	80	0.0195859	19	0.00567722	31	0.0179652	50	0.0132958	151
1223	82	9	132	2.18499	72	0.022219	32	113	81	0.019015	19	0.005806	31	0.0174632	50	0.0130335	151
1224	82	10	141	2.06401	73	0.0182325	29	117	88	0.0158764	25	0.00514529	16	0.0126819	41	0.0080864	166
1225	82	11	144	12.2074	115	0.25613	81	139	58	0.18774	5	0.037778	33	0.209034	38	0.1865	149
1226	82	12	141	18.7554	117	0.459519	85	138	53	0.324195	4	0.048794	37	0.369571	41	0.338276	145
1227	82	13	154	11.7365	127	0.264854	93	150	57	0.187882	4	0.0382851	24	0.202483	28	0.179026	158
1228	82	14	149	17.7808	121	0.3796	86	145	59	0.272768	5	0.0478778	28	0.29885	33	0.260824	154
1229	82	15	145	15.8603	119	0.361754	86	141	55	0.260663	4	0.037016	33	0.290276	37	0.262896	149
1230	83	1	138	2.2968	74	0.0218625	32	117	85	0.0188142	21	0.00584792	23	0.0159492	44	0.0111281	159
1231	83	2	140	2.74864	74	0.0251205	31	117	86	0.0218091	23	0.00688426	19	0.017764	42	0.011806	163
1232	83	3	123	2.63612	67	0.0284731	29	106	77	0.0242613	16	0.00663589	43	0.0236032	59	0.0190019	139
1233	83	4	126	2.35366	68	0.0244233	29	109	80	0.0207993	18	0.00585675	38	0.0198277	56	0.015337	144
1234	83	5	131	2.17061	71	0.0221611	31	112	81	0.0189498	18	0.00557498	33	0.0174172	51	0.0132376	149
1235	83	6	135	2.12881	75	0.0215251	34	116	82	0.01841	19	0.00536193	28	0.0163017	47	0.0118793	154
1236	83	7	120	2.89398	68	0.0337868	32	106	74	0.0284165	15	0.00769702	47	0.0287881	62	0.0236854	135
1237	83	8	126	2.53295	71	0.0276331	33	110	77	0.0234627	17	0.00660359	39	0.0227798	56	0.0178692	143
1238	83	9	127	2.32525	71	0.0252386	33	110	77	0.021498	17	0.00615954	38	0.0207127	55	0.0162145	144
1239	83	10	134	2.19391	71	0.0211117	30	114	84	0.0181648	21	0.00538811	27	0.0159076	48	0.0113053	155
1240	83	11	152	7.40894	124	0.161593	90	148	58	0.115838	5	0.0216467	25	0.124998	30	0.107773	157
1241	83	12	137	15.3884	113	0.387624	83	134	51	0.275092	3	0.0359694	42	0.299217	45	0.281667	140
1242	83	13	142	13.3315	117	0.323909	86	139	53	0.229505	4	0.0393821	36	0.262394	40	0.240092	146
1243	83	14	143	21.839	117	0.515279	85	140	55	0.363435	4	0.0600853	35	0.417816	39	0.381125	147
1244	83	15	145	15.5845	118	0.355519	85	141	56	0.253228	4	0.051637	33	0.28997	37	0.264205	149
1245	84	1	133	2.26732	73	0.0228142	33	114	81	0.0195821	19	0.00559896	30	0.0174908	49	0.0128797	152
1246	84	2	129	2.46747	71	0.0260539	32	111	79	0.0222077	17	0.00649761	36	0.0209708	53	0.0163285	146
1247	84	3	126	2.58262	70	0.0280158	32	110	78	0.0237277	17	0.00682977	39	0.0231122	56	0.0181693	143
1248	84	4	130	2.29397	69	0.0229704	29	111	82	0.0196592	19	0.00586991	33	0.0181316	52	0.0136514	149
1249	84	5	132	2.10646	71	0.0208806	30	112	82	0.0179489	19	0.00523894	31	0.0161025	50	0.0119744	151
1250	84	6	138	2.02994	76	0.0197938	34	117	83	0.0170551	20	0.00514921	24	0.0144849	44	0.0102414	158
1251	84	7	129	2.33305	72	0.0245934	32	112	80	0.0208819	18	0.00613501	35	0.0198353	53	0.0151823	147
1252	84	8	133	2.13532	71	0.0211582	31	113	82	0.018177	19	0.00545161	30	0.0162671	49	0.0120733	152
1253	84	9	134	2.10633	73	0.020731	32	114	82	0.0178579	20	0.00520571	28	0.0157015	48	0.0113283	154
1254	84	10	135	2.01648	73	0.019715	31	114	83	0.0169665	20	0.00532441	27	0.0149894	47	0.0108766	155
1255	84	11	153	5.08578	124	0.10653	89	148	59	0.0774369	5	0.0145035	24	0.0801474	29	0.0688295	158
1256	84	12	146	5.62396	113	0.105311	77	140	63	0.0784627	5	0.0157574	31	0.0825775	36	0.0732969	151
1257	84	13	134	10.7455	107	0.244939	76	130	54	0.1782	4	0.0324752	44	0.193778	48	0.180336	138
1258	84	14	146	17.593	120	0.411732	87	142	55	0.292042	3	0.0473395	33	0.329058	36	0.305582	149
1259	84	15	143	11.8816	115	0.256477	81	139	58	0.184836	4	0.0299134	35	0.206484	39	0.188374	147

## Sheet: RVI_2
	Row_no	Column_no	MD(days)	M_vi	MRD(days)	MR	FRSD(days)	FRED(days)	FRD(days)	FR	D_d_1	D_r_1	D_d_2	D_r_2	D_d_3	D_r_3	D_d
0	1	1	146	9.66322	114	0.18362	77	140	63	0.135813	5	0.0278815	31	0.144871	36	0.128623	151
1	1	2	138	10.9233	106	0.205669	71	132	61	0.155411	6	0.0310324	38	0.169337	44	0.150477	144
2	1	3	152	7.45337	121	0.147905	85	147	62	0.107729	5	0.0206756	25	0.110494	30	0.0955241	157
3	1	4	133	10.7767	99	0.193937	64	126	62	0.148628	6	0.0316937	43	0.160467	49	0.144699	139
4	1	5	140	8.09181	107	0.147748	71	134	63	0.111571	6	0.0199284	36	0.119367	42	0.105162	146
5	1	6	139	7.23657	104	0.126125	68	132	64	0.0967234	7	0.0200319	36	0.103056	43	0.0895405	146
6	1	7	137	7.89444	101	0.132865	64	130	66	0.101996	7	0.0212654	38	0.108665	45	0.0950697	144
7	1	8	137	7.85747	100	0.128538	62	129	67	0.0993641	7	0.0217944	38	0.104902	45	0.0919739	144
8	1	9	139	7.55429	105	0.135368	69	133	64	0.102341	7	0.0215008	36	0.11131	43	0.0966901	146
9	1	10	138	7.17311	99	0.111525	61	130	69	0.0869918	9	0.0205424	35	0.0909049	44	0.0765126	147
10	1	11	152	2.73573	81	0.0234321	35	126	91	0.0204326	27	0.00700032	3	0.0142502	30	0.0077253	179
11	1	12	142	2.72842	75	0.0247333	31	119	88	0.0213985	23	0.0067659	17	0.017027	40	0.0111269	165
12	1	13	137	3.01634	75	0.0294006	33	116	83	0.0253315	20	0.00768637	25	0.0217505	45	0.0154998	157
13	1	14	142	2.9302	78	0.0279181	35	120	85	0.0240562	21	0.00773034	19	0.0197048	40	0.0134182	163
14	1	15	130	3.75891	79	0.0443846	40	116	76	0.0370189	15	0.0102154	37	0.0363767	52	0.0288302	145
15	2	1	150	8.37864	119	0.164891	83	145	62	0.120639	5	0.022465	27	0.125537	32	0.109432	155
16	2	2	147	12.1313	116	0.239912	81	142	61	0.176596	5	0.0329999	30	0.188632	35	0.166399	152
17	2	3	149	8.7525	118	0.174593	83	144	61	0.127888	5	0.0263957	28	0.136329	33	0.119672	154
18	2	4	130	12.2289	94	0.206454	58	122	64	0.160627	7	0.0368225	45	0.172322	52	0.154082	137
19	2	5	128	12.2575	94	0.221389	60	121	61	0.170638	6	0.0358986	48	0.181884	54	0.165664	134
20	2	6	137	8.74178	104	0.163861	69	131	62	0.12306	6	0.0266291	39	0.135648	45	0.121112	143
21	2	7	136	8.37365	104	0.158752	69	131	62	0.118443	6	0.0220657	40	0.130629	46	0.116468	142
22	2	8	135	7.74444	102	0.140539	66	129	63	0.106436	7	0.0220896	40	0.116852	47	0.102738	142
23	2	9	136	8.14005	102	0.147131	67	130	63	0.11157	6	0.0214714	40	0.120758	46	0.107807	142
24	2	10	137	8.5788	103	0.154809	67	130	63	0.117631	6	0.0250212	39	0.127496	45	0.113833	143
25	2	11	142	2.93862	77	0.0273657	33	120	87	0.0235755	22	0.00744249	18	0.0190325	40	0.012658	164
26	2	12	138	2.81032	74	0.0264619	32	117	85	0.0228395	22	0.00695397	22	0.0191496	44	0.0130518	160
27	2	13	138	3.29426	76	0.032129	34	118	84	0.0275793	21	0.00838371	23	0.0235706	44	0.0163223	159
28	2	14	138	3.15815	79	0.0324769	37	119	82	0.027653	18	0.00834517	26	0.0242128	44	0.0177215	156
29	2	15	129	4.115	79	0.0495313	41	115	74	0.0414154	14	0.0109507	39	0.0407541	53	0.0328815	143
30	3	1	147	11.9459	117	0.238464	81	142	61	0.174682	5	0.033673	30	0.188482	35	0.166367	152
31	3	2	134	11.5431	97	0.186075	60	126	66	0.145838	8	0.0290335	40	0.15311	48	0.13243	142
32	3	3	146	8.32944	112	0.14972	75	139	64	0.113128	6	0.023266	30	0.116862	36	0.101263	152
33	3	4	137	11.1573	107	0.220618	72	132	60	0.163924	6	0.0318492	39	0.182306	45	0.162245	143
34	3	5	137	10.5731	107	0.213073	73	132	59	0.157976	5	0.0321603	40	0.175066	45	0.159187	142
35	3	6	135	7.45992	99	0.127299	63	128	65	0.0977746	7	0.0215673	40	0.105475	47	0.0929784	142
36	3	7	136	9.37719	105	0.18341	70	131	61	0.13575	5	0.0250665	41	0.14986	46	0.136296	141
37	3	8	135	7.81985	102	0.142419	66	129	63	0.107639	6	0.0203413	41	0.117024	47	0.104682	141
38	3	9	136	8.12669	103	0.147927	67	130	63	0.111773	6	0.0230091	40	0.121948	46	0.109043	142
39	3	10	135	7.7056	103	0.143574	68	129	61	0.109045	6	0.0207086	41	0.118275	47	0.105819	141
40	3	11	135	3.04626	77	0.0317033	36	117	81	0.0269619	18	0.00801036	29	0.0243474	47	0.0180907	153
41	3	12	132	3.27403	75	0.0345945	35	115	80	0.029373	18	0.00851413	32	0.0272727	50	0.0205196	150
42	3	13	127	3.59136	73	0.0399837	35	111	76	0.0339432	16	0.0090527	39	0.0326786	55	0.0258056	143
43	3	14	134	5.46738	97	0.0892176	61	127	66	0.0694463	8	0.0137823	40	0.0735527	48	0.063591	142
44	3	15	130	4.44156	81	0.054818	43	116	73	0.0457091	13	0.0120462	39	0.0450433	52	0.036794	143
45	4	1	150	9.41	119	0.183008	83	145	62	0.134857	6	0.0241599	26	0.139119	32	0.117564	156
46	4	2	144	11.0492	114	0.221409	79	139	60	0.16341	5	0.025316	33	0.176246	38	0.156387	149
47	4	3	145	10.7626	115	0.215944	80	140	60	0.15914	5	0.0305869	32	0.173298	37	0.154013	150
48	4	4	143	11.2263	115	0.236929	81	139	58	0.172999	5	0.0281942	34	0.191975	39	0.170978	148
49	4	5	136	14.04	106	0.283055	72	131	59	0.209943	5	0.0383872	41	0.231318	46	0.210348	141
50	4	6	137	6.03908	97	0.0917352	59	128	69	0.0723906	9	0.0156878	36	0.0741648	45	0.0624694	146
51	4	7	139	8.40112	109	0.170392	75	134	59	0.126101	5	0.0196315	38	0.138378	43	0.12457	144
52	4	8	138	8.48162	107	0.167036	73	133	60	0.124228	5	0.0232802	39	0.136555	44	0.123683	143
53	4	9	134	11.0603	102	0.213428	68	128	60	0.160603	5	0.0309938	43	0.174585	48	0.159627	139
54	4	10	134	8.68092	100	0.156012	65	128	63	0.118602	6	0.0224753	42	0.128225	48	0.115006	140
55	4	11	138	3.07186	78	0.0309947	36	118	82	0.0265449	19	0.00818804	25	0.0230929	44	0.0166567	157
56	4	12	130	3.27098	73	0.0346296	33	112	79	0.0295212	17	0.0084832	35	0.0276362	52	0.0213746	147
57	4	13	130	3.91248	80	0.0477122	42	116	74	0.0397681	14	0.0108354	38	0.0393451	52	0.0316694	144
58	4	14	133	6.20382	97	0.104319	61	125	64	0.0813071	7	0.018201	42	0.0867625	49	0.076968	140
59	4	15	128	4.54118	82	0.0589922	44	116	72	0.0485879	13	0.0123088	41	0.049426	54	0.0404904	141
60	5	1	150	9.27974	120	0.184654	84	145	61	0.135539	5	0.0234985	27	0.140379	32	0.122116	155
61	5	2	145	12.7844	116	0.264579	81	140	59	0.19363	5	0.0343387	32	0.212702	37	0.188599	150
62	5	3	147	11.4726	117	0.231307	81	142	61	0.168466	5	0.0366134	30	0.185062	35	0.163855	152
63	5	4	141	9.657	113	0.207386	79	136	57	0.15155	4	0.0261999	37	0.168022	41	0.154186	145
64	5	5	137	13.5913	106	0.268146	72	132	60	0.199315	5	0.0358835	40	0.21898	45	0.198636	142
65	5	6	144	5.95658	110	0.10494	73	138	65	0.0793826	7	0.0160649	31	0.0831086	38	0.0707584	151
66	5	7	138	7.01073	104	0.12576	68	132	64	0.0949983	6	0.0178733	38	0.10237	44	0.0908474	144
67	5	8	142	6.47242	109	0.119208	73	136	63	0.0896514	6	0.0162159	34	0.0955885	40	0.0836826	148
68	5	9	141	9.43144	111	0.191471	77	136	59	0.141549	5	0.0250629	36	0.155814	41	0.139869	146
69	5	10	135	8.60834	102	0.157112	67	129	62	0.119628	7	0.0232124	40	0.130296	47	0.114347	142
70	5	11	135	3.15767	78	0.0331966	37	117	80	0.0282964	18	0.0079813	29	0.0253634	47	0.0187064	153
71	5	12	127	3.55781	73	0.0399505	35	111	76	0.0337989	15	0.00931818	40	0.0327817	55	0.0263826	142
72	5	13	137	3.00552	78	0.031248	37	118	81	0.0266408	18	0.00792191	27	0.0235731	45	0.0173126	155
73	5	14	137	5.18611	99	0.0836982	62	129	67	0.0650381	7	0.0143624	38	0.0681349	45	0.0597703	144
74	5	15	129	3.97301	79	0.0478721	41	115	74	0.0400319	14	0.0104175	39	0.0393256	53	0.0316895	143
75	6	1	150	11.3689	122	0.242042	87	146	59	0.174207	5	0.0299869	27	0.188363	32	0.163617	155
76	6	2	145	14.0155	115	0.287507	81	140	59	0.211358	5	0.0405342	32	0.231915	37	0.206053	150
77	6	3	148	9.8401	119	0.2024	84	144	60	0.147081	5	0.0238741	29	0.158041	34	0.138311	153
78	6	4	143	12.1761	115	0.261851	81	138	57	0.191201	4	0.033204	35	0.211583	39	0.193288	147
79	6	5	146	14.1551	118	0.316526	85	141	56	0.228358	4	0.0468318	32	0.257183	36	0.233811	150
80	6	6	143	5.77776	109	0.101734	72	137	65	0.0769724	7	0.0156968	32	0.0812352	39	0.0694719	150
81	6	7	140	7.11826	108	0.136606	73	134	61	0.102246	5	0.0190756	37	0.1109	42	0.0999684	145
82	6	8	140	9.53678	111	0.196454	77	135	58	0.145447	5	0.0260559	37	0.16054	42	0.14453	145
83	6	9	137	11.087	109	0.234891	76	133	57	0.172746	5	0.0278684	40	0.191187	45	0.17304	142
84	6	10	134	11.3583	102	0.218139	68	128	60	0.164625	6	0.0335344	42	0.18036	48	0.162007	140
85	6	11	134	3.33753	79	0.0367387	39	118	79	0.0309689	17	0.00884651	31	0.0288335	48	0.0217548	151
86	6	12	129	3.34071	71	0.0351067	32	112	80	0.0298245	18	0.00871139	35	0.0282546	53	0.0216173	147
87	6	13	130	3.51835	77	0.0397653	38	115	77	0.0334809	16	0.00899348	36	0.032082	52	0.0249778	146
88	6	14	129	4.71143	84	0.0634059	47	118	71	0.0517552	11	0.0122536	42	0.0525787	53	0.0442093	140
89	6	15	132	3.55915	78	0.0395859	38	116	78	0.0333927	16	0.00921466	34	0.0314309	50	0.0243217	148
90	7	1	149	12.6104	120	0.267359	86	144	58	0.194892	5	0.0387923	28	0.212289	33	0.186002	154
91	7	2	147	14.3994	119	0.318012	85	142	57	0.228704	4	0.0450664	31	0.25602	35	0.231911	151
92	7	3	146	8.40807	120	0.196357	88	143	55	0.139361	4	0.0208473	32	0.157898	36	0.14267	150
93	7	4	144	8.53017	116	0.181402	82	140	58	0.131905	5	0.022033	33	0.146799	38	0.130383	149
94	7	5	148	11.1197	121	0.248171	87	144	57	0.177322	4	0.026588	30	0.195865	34	0.17595	152
95	7	6	141	6.35938	109	0.118709	73	136	63	0.0885693	6	0.0150443	35	0.0955883	41	0.0838014	147
96	7	7	141	6.35142	109	0.120321	74	136	62	0.0898486	6	0.0155993	35	0.0973785	41	0.0854108	147
97	7	8	143	7.3548	112	0.144274	77	138	61	0.106613	5	0.0202827	34	0.11631	39	0.103999	148
98	7	9	143	7.75258	114	0.160841	79	138	59	0.117529	5	0.0226193	34	0.131098	39	0.11719	148
99	7	10	134	10.7814	102	0.205927	68	129	61	0.154254	6	0.0303927	42	0.169961	48	0.152515	140
100	7	11	137	3.08105	78	0.0321074	37	118	81	0.0273468	18	0.00836148	27	0.0243848	45	0.0179755	155
101	7	12	133	3.16507	76	0.0340394	36	116	80	0.0287736	17	0.00851715	32	0.0268439	49	0.0204857	150
102	7	13	136	3.00479	76	0.0302172	35	117	82	0.0258703	20	0.00783311	26	0.0228547	46	0.0163235	156
103	7	14	137	4.42992	97	0.0665124	59	128	69	0.0526855	9	0.0118837	36	0.0537949	45	0.0454126	146
104	7	15	132	3.35453	75	0.0359256	36	115	79	0.0305046	17	0.00862978	33	0.0282975	50	0.0216105	149
105	8	1	151	11.3128	122	0.237753	87	146	59	0.172439	4	0.0313573	27	0.181819	31	0.162405	155
106	8	2	149	12.9742	121	0.285737	87	144	57	0.205827	4	0.039695	29	0.226829	33	0.204146	153
107	8	3	150	8.57336	121	0.181675	86	145	59	0.131169	4	0.0228583	28	0.14028	32	0.125603	154
108	8	4	146	8.18237	117	0.171342	82	141	59	0.124554	5	0.0246214	31	0.138285	36	0.122499	151
109	8	5	147	12.4093	119	0.272185	86	143	57	0.196417	4	0.0300163	31	0.215654	35	0.194438	151
110	8	6	148	5.60132	115	0.103492	78	142	64	0.0770401	6	0.0163821	28	0.0801939	34	0.068933	154
111	8	7	140	6.2158	106	0.111633	70	134	64	0.0843179	7	0.0176264	35	0.0914234	42	0.0791239	147
112	8	8	141	6.69995	108	0.124031	72	135	63	0.0930049	6	0.0185419	35	0.10075	41	0.0887194	147
113	8	9	145	6.9117	112	0.127008	75	139	64	0.0947691	6	0.0214418	31	0.10152	37	0.0885345	151
114	8	10	140	6.5002	106	0.115667	70	134	64	0.0877624	7	0.0171996	35	0.0940962	42	0.0812801	147
115	8	11	136	3.07812	78	0.0320447	37	118	81	0.027284	19	0.00808329	27	0.0244369	46	0.0176821	155
116	8	12	133	3.15849	76	0.0339335	36	115	79	0.0288361	17	0.00861341	32	0.0268166	49	0.0205012	150
117	8	13	135	3.00607	75	0.0304257	34	116	82	0.0260146	19	0.00762923	28	0.0230843	47	0.0168365	154
118	8	14	139	4.1913	93	0.0560196	54	127	73	0.0454935	11	0.0113985	32	0.0437843	43	0.0354996	150
119	8	15	136	3.55693	81	0.0395073	41	120	79	0.0332165	16	0.00938721	30	0.0304609	46	0.0231309	152
120	9	1	151	10.6254	121	0.215323	86	146	60	0.157972	5	0.02545	26	0.161949	31	0.139933	156
121	9	2	146	11.1366	110	0.187156	72	139	67	0.142775	7	0.0306654	29	0.1439	36	0.121882	153
122	9	3	153	9.6833	125	0.21125	91	149	58	0.151391	4	0.0231026	25	0.157609	29	0.139057	157
123	9	4	150	8.69451	122	0.190496	88	145	57	0.137621	4	0.0275777	28	0.150302	32	0.134962	154
124	9	5	148	11.111	120	0.238095	86	144	58	0.172407	5	0.0292674	29	0.18886	34	0.16539	153
125	9	6	159	4.00614	93	0.0369854	46	135	89	0.0318527	23	0.0103634	0		23	0.0103634	182
126	9	7	144	6.70354	113	0.133039	78	139	61	0.0977243	5	0.0193203	33	0.107244	38	0.095675	149
127	9	8	142	7.50923	112	0.153414	78	137	59	0.112978	5	0.0228994	35	0.125528	40	0.112699	147
128	9	9	142	6.59186	110	0.123666	74	136	62	0.0928544	6	0.0194723	34	0.100675	40	0.0884949	148
129	9	10	143	7.1075	111	0.138028	76	137	61	0.102667	5	0.0213289	34	0.111753	39	0.10016	148
130	9	11	144	2.75342	81	0.026521	37	123	86	0.022723	21	0.00715126	17	0.0182447	38	0.0121141	165
131	9	12	138	2.9258	80	0.0302664	38	120	82	0.0257181	19	0.00773377	25	0.0226445	44	0.0162058	157
132	9	13	137	3.08376	78	0.0318376	37	118	81	0.0271642	18	0.00820006	27	0.0240195	45	0.0176917	155
133	9	14	133	4.34205	89	0.0596513	51	122	71	0.048419	11	0.011513	38	0.0488137	49	0.0404401	144
134	9	15	140	3.88182	92	0.0494649	52	127	75	0.0404867	13	0.0110811	29	0.0383511	42	0.0299104	153
135	10	1	150	11.4173	121	0.238491	86	145	59	0.173564	4	0.0312397	28	0.183835	32	0.16476	154
136	10	2	151	11.6753	123	0.24917	88	147	59	0.17901	5	0.0351018	26	0.194129	31	0.16848	156
137	10	3	146	9.56435	118	0.203686	84	142	58	0.147951	5	0.0264776	31	0.163999	36	0.144899	151
138	10	4	139	13.6159	109	0.275882	74	134	60	0.202167	5	0.0442102	38	0.227433	43	0.206128	144
139	10	5	149	12.0946	122	0.266071	88	145	57	0.191736	5	0.0336211	28	0.211471	33	0.184524	154
140	10	6	147	6.28428	113	0.112256	75	140	65	0.0844291	6	0.0171089	29	0.0864053	35	0.0745259	153
141	10	7	140	8.65074	110	0.175485	76	135	59	0.129835	5	0.021096	37	0.142537	42	0.128079	145
142	10	8	141	7.63353	110	0.147083	74	136	62	0.108869	6	0.0205944	35	0.119997	41	0.10545	147
143	10	9	142	7.35289	112	0.146768	77	137	60	0.108533	5	0.0170802	35	0.117984	40	0.105371	147
144	10	10	138	8.74938	106	0.166102	71	133	62	0.123838	6	0.0233448	38	0.136393	44	0.120977	144
145	10	11	143	2.89114	81	0.0283391	38	122	84	0.024343	21	0.00758839	18	0.0198628	39	0.0132535	164
146	10	12	136	3.13822	80	0.0337629	39	119	80	0.0285834	18	0.00829582	28	0.0259441	46	0.0190383	154
147	10	13	138	3.536	88	0.0428897	47	124	77	0.0353596	14	0.0102734	30	0.0336264	44	0.0261959	152
148	10	14	136	5.20267	100	0.0867545	63	129	66	0.0668791	8	0.0151882	38	0.0719837	46	0.0621062	144
149	10	15	135	3.37148	77	0.0356357	37	117	80	0.030293	17	0.00882967	30	0.0273898	47	0.0206766	152
150	11	1	145	10.9893	112	0.200845	75	139	64	0.150452	7	0.0307616	30	0.159798	37	0.135386	152
151	11	2	152	12.3181	123	0.259614	88	148	60	0.186066	5	0.0350862	25	0.198279	30	0.17108	157
152	11	3	145	11.6294	117	0.248047	83	141	58	0.180062	5	0.03068	32	0.200197	37	0.17729	150
153	11	4	149	7.75417	120	0.16653	86	144	58	0.120502	4	0.0221485	29	0.130884	33	0.117704	153
154	11	5	148	6.77753	117	0.129426	80	143	63	0.0954684	6	0.0170112	28	0.0998451	34	0.0852274	154
155	11	6	147	5.40466	113	0.0967916	76	141	65	0.0726104	6	0.0142537	29	0.0743236	35	0.0640259	153
156	11	7	143	7.44156	113	0.147723	78	138	60	0.109545	6	0.0212498	33	0.120481	39	0.105215	149
157	11	8	143	6.6886	112	0.129036	76	138	62	0.0954797	6	0.0169426	33	0.103903	39	0.0905241	149
158	11	9	145	7.18677	115	0.145149	80	140	60	0.106666	5	0.0176533	32	0.115517	37	0.102292	150
159	11	10	135	12.0873	104	0.243038	71	130	59	0.18036	5	0.0376957	42	0.199421	47	0.182216	140
160	11	11	143	3.04586	82	0.0304961	39	123	84	0.0260173	20	0.00828565	19	0.0216492	39	0.0147961	163
161	11	12	136	3.44635	83	0.0392647	43	121	78	0.0328967	16	0.0089873	30	0.0304153	46	0.0229621	152
162	11	13	138	3.4736	87	0.0407576	46	124	78	0.033826	15	0.00906011	29	0.0311773	44	0.0236374	153
163	11	14	137	4.47462	98	0.0686422	60	129	69	0.0538657	9	0.0114603	36	0.0555408	45	0.0467247	146
164	11	15	133	3.71791	79	0.0419119	40	117	77	0.0353569	16	0.010043	33	0.0333684	49	0.025752	149
165	12	1	147	12.8402	116	0.246505	79	142	63	0.181256	6	0.0356486	29	0.193983	35	0.16684	153
166	12	2	150	12.4359	117	0.232277	80	144	64	0.171994	6	0.0359355	26	0.176383	32	0.150049	156
167	12	3	147	12.2734	119	0.265014	85	143	58	0.191134	5	0.0312879	30	0.211655	35	0.185888	152
168	12	4	144	10.2378	115	0.216418	81	139	58	0.157989	4	0.0263964	34	0.173512	38	0.158027	148
169	12	5	144	6.24578	108	0.105918	70	136	66	0.0811379	7	0.0186204	31	0.0838879	38	0.0718649	151
170	12	6	148	6.42591	116	0.122461	80	142	62	0.0912286	6	0.0196821	28	0.0961433	34	0.0826502	154
171	12	7	145	7.71957	115	0.156535	80	140	60	0.114791	5	0.0190897	32	0.124745	37	0.110467	150
172	12	8	146	5.19572	109	0.0852528	71	139	68	0.0653407	8	0.0139234	28	0.0651898	36	0.0537973	154
173	12	9	143	7.78426	113	0.159443	79	138	59	0.117332	5	0.0213762	34	0.129341	39	0.115499	148
174	12	10	142	6.5838	107	0.116089	70	135	65	0.0878487	6	0.0183765	34	0.0930094	40	0.0818144	148
175	12	11	148	2.9398	83	0.0274882	38	125	87	0.0236999	23	0.0079416	11	0.018139	34	0.0112408	171
176	12	12	138	3.6063	89	0.0441919	49	125	76	0.0364499	14	0.00966625	30	0.0342779	44	0.0264469	152
177	12	13	138	3.9864	94	0.0546607	55	127	72	0.0441938	11	0.0103296	33	0.0431062	44	0.0349121	149
178	12	14	137	5.3263	99	0.0865892	62	129	67	0.0671215	8	0.0161176	37	0.0715149	45	0.0616665	145
179	12	15	133	4.04097	84	0.0501331	45	120	75	0.0413481	13	0.0107569	36	0.0404022	49	0.0325371	146
[truncated: 1,080 more rows]
